# Supplementary material for: Potentiation of neuronal activity by tonic GluD1 current in brain slices
Source: EMBO Rep. 2023 May 8;24(7):e56801. doi: 10.15252/embr.202356801 (PMC10328076; doi:10.15252/embr.202356801)
Supplement: Supplementary file 2 — Source Data for Expanded View [file EMBR-24-e56801-s005.zip]

Archive with 4 entries (4 files):
- Figure EV1.zip
- Figure EV2.zip
- Figure EV3.zip
- FIgure EV4.zip
