# Supplementary material for: Potentiation of neuronal activity by tonic GluD1 current in brain slices
Source: EMBO Rep. 2023 May 8;24(7):e56801. doi: 10.15252/embr.202356801 (PMC10328076; doi:10.15252/embr.202356801)
Supplement: Supplementary file 4 — Source Data for Figure 1 [file EMBR-24-e56801-s004.zip]

Archive with 12 entries (11 files):
- Figure 1/
- __MACOSX/._Figure 1
- Figure 1/Figure 1A.xlsx
- __MACOSX/Figure 1/._Figure 1A.xlsx
- Figure 1/Figure 1E.xlsx
- __MACOSX/Figure 1/._Figure 1E.xlsx
- Figure 1/Figure 1D.xlsx
- __MACOSX/Figure 1/._Figure 1D.xlsx
- Figure 1/Figure 1C.xlsx
- __MACOSX/Figure 1/._Figure 1C.xlsx
- Figure 1/Figure 1B.xlsx
- __MACOSX/Figure 1/._Figure 1B.xlsx
