# Supplementary material for: Potentiation of neuronal activity by tonic GluD1 current in brain slices
Source: EMBO Rep. 2023 May 8;24(7):e56801. doi: 10.15252/embr.202356801 (PMC10328076; doi:10.15252/embr.202356801)
Supplement: Supplementary file 4 — Source Data for Figure 1 [file EMBR-24-e56801-s004.zip › Figure 1/Figure 1A.xlsx]

## Sheet: Sheet1
time (ms)	current (pA)		traces have been post-hoc filtered (60 Hz) and reduced by a factor of 2 to facilitate transfer of traces to excel format
626086	-47.5583
626088	-43.0381
626090	-40.916
626092	-40.6217
626094	-41.4842
626096	-42.1694
626098	-40.2563
626100	-36.7232
626102	-34.5292
626104	-35.2248
626106	-37.7831
626108	-39.419
626110	-39.776
626112	-40.2811
626114	-41.0224
626116	-41.9606
626118	-42.7342
626120	-42.5148
626122	-41.4413
626124	-40.3123
626126	-40.8576
626128	-42.6498
626130	-43.3769
626132	-42.4149
626134	-40.3928
626136	-38.9641
626138	-39.5864
626140	-40.9917
626142	-41.0901
626144	-39.6017
626146	-37.0781
626148	-35.1879
626150	-35.6524
626152	-37.5765
626154	-39.4376
626156	-40.6867
626158	-40.9797
626160	-40.5008
626162	-39.5629
626164	-38.8134
626166	-39.9142
626168	-42.4793
626170	-43.9663
626172	-43.2053
626174	-41.1424
626176	-40.7512
626178	-42.7236
626180	-43.65
626182	-42.8174
626184	-42.0576
626186	-41.1072
626188	-39.5569
626190	-38.3148
626192	-37.7849
626194	-38.4101
626196	-39.7032
626198	-40.8614
626200	-42.7315
626202	-44.8511
626204	-45.5349
626206	-44.0884
626208	-40.9989
626210	-38.3803
626212	-37.3208
626214	-36.7397
626216	-36.1212
626218	-35.1765
626220	-34.679
626222	-36.4696
626224	-40.0872
626226	-43.2301
626228	-43.9591
626230	-42.4246
626232	-41.2527
626234	-41.795
626236	-42.0236
626238	-40.677
626240	-38.7817
626242	-37.4025
626244	-36.4872
626246	-34.9403
626248	-34.0603
626250	-35.4606
626252	-37.1119
626254	-37.8928
626256	-38.2039
626258	-37.6622
626260	-36.7686
626262	-36.7316
626264	-38.7953
626266	-41.7623
626268	-43.2312
626270	-43.7569
626272	-44.0325
626274	-43.5192
626276	-43.4595
626278	-43.9518
626280	-42.6669
626282	-40.0693
626284	-37.7278
626286	-35.5893
626288	-33.9135
626290	-32.2722
626292	-30.6608
626294	-30.7283
626296	-32.3961
626298	-34.4724
626300	-36.2323
626302	-37.1795
626304	-37.3558
626306	-36.261
626308	-33.692
626310	-31.9488
626312	-32.2192
626314	-33.9893
626316	-37.5481
626318	-41.885
626320	-45.1892
626322	-45.758
626324	-43.1231
626326	-40.4778
626328	-39.8118
626330	-39.3715
626332	-38.492
626334	-38.0357
626336	-37.9478
626338	-38.6613
626340	-40.0674
626342	-40.8021
626344	-39.7712
626346	-37.8913
626348	-37.7221
626350	-39.9833
626352	-42.5611
626354	-43.2982
626356	-41.7369
626358	-39.8357
626360	-39.5218
626362	-38.6259
626364	-36.4074
626366	-35.3866
626368	-35.8377
626370	-37.0619
626372	-38.8652
626374	-41.0248
626376	-43.2343
626378	-43.2753
626380	-40.1157
626382	-37.6599
626384	-39.4517
626386	-44.2701
626388	-48.1979
626390	-47.2047
626392	-42.1017
626394	-38.0414
626396	-36.915
626398	-36.9978
626400	-37.487
626402	-38.798
626404	-40.3691
626406	-40.3133
626408	-38.2515
626410	-35.611
626412	-33.5559
626414	-34.264
626416	-37.765
626418	-40.5279
626420	-40.5864
626422	-38.1719
626424	-35.2845
626426	-34.5261
626428	-35.9448
626430	-38.7755
626432	-41.5526
626434	-42.098
626436	-41.9967
626438	-42.3087
626440	-39.9999
626442	-36.0047
626444	-34.0054
626446	-33.4439
626448	-33.2829
626450	-34.0957
626452	-36.0454
626454	-38.6327
626456	-39.6083
626458	-37.7038
626460	-34.8668
626462	-33.2678
626464	-33.6685
626466	-35.7606
626468	-38.939
626470	-42.4917
626472	-43.7832
626474	-41.983
626476	-40.395
626478	-40.723
626480	-42.2203
626482	-43.4829
626484	-42.7644
626486	-40.7844
626488	-38.7573
626490	-36.5491
626492	-35.6816
626494	-36.847
626496	-39.0366
626498	-41.8712
626500	-44.491
626502	-46.5336
626504	-46.9485
626506	-44.1264
626508	-40.694
626510	-39.4727
626512	-39.5546
626514	-39.3588
626516	-38.3958
626518	-37.5909
626520	-38.8916
626522	-41.5846
626524	-42.4021
626526	-40.4031
626528	-37.1909
626530	-35.4033
626532	-36.3065
626534	-38.1264
626536	-39.3696
626538	-39.8561
626540	-39.1338
626542	-37.1386
626544	-34.2768
626546	-31.8356
626548	-31.6321
626550	-33.7702
626552	-37.8577
626554	-42.6599
626556	-44.6899
626558	-43.5094
626560	-42.3445
626562	-41.5615
626564	-40.6185
626566	-40.5056
626568	-40.8073
626570	-39.7667
626572	-37.141
626574	-35.8663
626576	-38.0099
626578	-40.5779
626580	-41.0917
626582	-40.3954
626584	-39.2959
626586	-38.7527
626588	-39.0762
626590	-39.1023
626592	-38.1755
626594	-35.9574
626596	-33.896
626598	-34.2885
626600	-35.7904
626602	-36.3998
626604	-36.3332
626606	-35.2544
626608	-33.1074
626610	-31.0233
626612	-30.5063
626614	-33.0612
626616	-37.6208
626618	-40.547
626620	-40.4495
626622	-39.3944
626624	-39.2128
626626	-39.3633
626628	-39.0793
626630	-39.5621
626632	-41.7653
626634	-44.447
626636	-45.9063
626638	-45.9148
626640	-44.935
626642	-43.5424
626644	-42.1916
626646	-40.6916
626648	-39.5959
626650	-39.0238
626652	-38.7754
626654	-39.5945
626656	-40.6996
626658	-40.1915
626660	-38.3022
626662	-37.0401
626664	-37.9108
626666	-39.8368
626668	-41.8597
626670	-43.8913
626672	-43.6219
626674	-41.5084
626676	-40.7937
626678	-40.7074
626680	-38.8415
626682	-36.1744
626684	-35.9216
626686	-39.5311
626688	-42.9259
626690	-42.1167
626692	-39.1057
626694	-36.7553
626696	-36.2487
626698	-37.7192
626700	-40.0157
626702	-41.1763
626704	-39.528
626706	-36.3457
626708	-35.0521
626710	-36.2395
626712	-37.1515
626714	-36.9985
626716	-36.6605
626718	-36.6524
626720	-37.2941
626722	-37.2238
626724	-37.0449
626726	-38.739
626728	-40.5896
626730	-40.945
626732	-40.2436
626734	-38.796
626736	-37.4189
626738	-35.9683
626740	-34.0626
626742	-32.843
626744	-32.1283
626746	-31.5849
626748	-32.242
626750	-33.7444
626752	-34.8386
626754	-34.7188
626756	-34.2462
626758	-35.0917
626760	-37.0851
626762	-39.3136
626764	-41.3744
626766	-43.2152
626768	-44.7718
626770	-45.073
626772	-42.134
626774	-37.1293
626776	-33.6421
626778	-32.8944
626780	-34.61
626782	-37.133
626784	-38.9952
626786	-39.9785
626788	-38.9664
626790	-36.4119
626792	-35.1732
626794	-35.3194
626796	-35.5278
626798	-36.3628
626800	-37.5823
626802	-38.9876
626804	-40.0126
626806	-38.9075
626808	-36.633
626810	-35.8157
626812	-37.5637
626814	-40.7594
626816	-42.318
626818	-41.4669
626820	-40.287
626822	-38.7322
626824	-37.1017
626826	-36.2002
626828	-35.258
626830	-35.2543
626832	-36.7469
626834	-38.5901
626836	-40.3525
626838	-40.6384
626840	-39.7549
626842	-40.1177
626844	-41.6361
626846	-43.4377
626848	-44.3516
626850	-43.224
626852	-41.6007
626854	-40.4356
626856	-38.9929
626858	-38.4274
626860	-38.9325
626862	-38.871
626864	-38.4615
626866	-39.0139
626868	-40.9391
626870	-42.0958
626872	-40.7915
626874	-39.1731
626876	-38.6731
626878	-38.5997
626880	-38.8996
626882	-39.6432
626884	-40.4533
626886	-41.1293
626888	-40.9956
626890	-40.1386
626892	-40.0081
626894	-41.1633
626896	-42.7657
626898	-43.0307
626900	-41.1747
626902	-38.9498
626904	-38.0287
626906	-37.8209
626908	-37.7121
626910	-37.0558
626912	-35.5047
626914	-34.2173
626916	-34.0141
626918	-34.9708
626920	-35.6246
626922	-34.2073
626924	-31.9674
626926	-30.9357
626928	-31.5118
626930	-33.2667
626932	-35.2604
626934	-36.836
626936	-38.3537
626938	-38.6964
626940	-37.1634
626942	-35.6243
626944	-35.5062
626946	-37.1246
626948	-39.4906
626950	-40.726
626952	-40.4978
626954	-38.9521
626956	-36.6379
626958	-34.6592
626960	-33.3819
626962	-33.4339
626964	-35.7245
626966	-39.2529
626968	-41.9448
626970	-43.1462
626972	-42.9359
626974	-42.1818
626976	-41.5657
626978	-40.3116
626980	-39.0827
626982	-39.2751
626984	-40.6274
626986	-41.8273
626988	-41.4966
626990	-39.8039
626992	-38.605
626994	-39.3588
626996	-41.3666
626998	-41.6969
627000	-39.5407
627002	-37.2131
627004	-35.9871
627006	-35.7603
627008	-35.4124
627010	-34.2829
627012	-33.9144
627014	-34.6922
627016	-36.0702
627018	-38.0852
627020	-38.7271
627022	-37.2898
627024	-35.7001
627026	-34.6568
627028	-34.7871
627030	-35.9297
627032	-36.7346
627034	-37.5712
627036	-38.799
627038	-39.6053
627040	-40.7818
627042	-42.2752
627044	-42.7222
627046	-42.3168
627048	-40.9215
627050	-38.7668
627052	-37.2078
627054	-35.8253
627056	-35.082
627058	-36.8333
627060	-40.4824
627062	-43.9713
627064	-45.3455
627066	-44.5816
627068	-42.9741
627070	-40.1141
627072	-36.2109
627074	-33.3062
627076	-33.1558
627078	-36.1204
627080	-39.9412
627082	-42.0804
627084	-42.9236
627086	-43.7463
627088	-45.0786
627090	-45.8017
627092	-44.2147
627094	-41.08
627096	-39.1219
627098	-40.1341
627100	-42.0234
627102	-42.1082
627104	-40.5248
627106	-39.1563
627108	-38.7838
627110	-37.784
627112	-36.1066
627114	-35.196
627116	-34.9341
627118	-34.5319
627120	-34.3921
627122	-35.3331
627124	-36.867
627126	-38.0756
627128	-39.6307
627130	-41.09
627132	-40.4541
627134	-38.8855
627136	-37.5945
627138	-35.9985
627140	-35.2296
627142	-35.9081
627144	-37.3901
627146	-39.7965
627148	-41.9245
627150	-42.751
627152	-42.7834
627154	-42.3887
627156	-41.9534
627158	-41.595
627160	-41.4566
627162	-42.279
627164	-43.8579
627166	-45.4816
627168	-46.4148
627170	-44.8977
627172	-41.0475
627174	-38.0667
627176	-38.0089
627178	-39.5585
627180	-40.4152
627182	-39.5921
627184	-37.5434
627186	-35.0993
627188	-32.8502
627190	-31.3601
627192	-30.1378
627194	-29.9498
627196	-31.9598
627198	-35.0313
627200	-38.4143
627202	-41.8936
627204	-44.574
627206	-45.49
627208	-44.2318
627210	-42.5204
627212	-42.2841
627214	-42.7899
627216	-42.5611
627218	-41.8966
627220	-41.2277
627222	-40.3735
627224	-38.3925
627226	-36.1729
627228	-36.3654
627230	-37.7068
627232	-37.2052
627234	-35.7135
627236	-34.8313
627238	-34.1859
627240	-34.1415
627242	-35.1559
627244	-36.2942
627246	-36.6327
627248	-35.9884
627250	-35.7493
627252	-37.124
627254	-38.442
627256	-38.1175
627258	-36.2882
627260	-35.1411
627262	-36.8109
627264	-39.8277
627266	-42.595
627268	-44.4768
627270	-43.1451
627272	-39.3023
627274	-36.6508
627276	-35.62
627278	-34.6649
627280	-34.3132
627282	-35.5532
627284	-37.1991
627286	-37.2644
627288	-36.6187
627290	-36.9761
627292	-36.7774
627294	-35.5146
627296	-35.2024
627298	-36.2294
627300	-38.1035
627302	-39.4815
627304	-39.0277
627306	-38.0359
627308	-37.7852
627310	-38.1906
627312	-39.4622
627314	-40.9769
627316	-42.7623
627318	-45.0245
627320	-46.1216
627322	-45.5154
627324	-43.8426
627326	-42.1093
627328	-41.7426
627330	-42.6289
627332	-43.0765
627334	-41.92
627336	-38.879
627338	-35.377
627340	-33.0793
627342	-32.5737
627344	-33.906
627346	-35.5614
627348	-36.1527
627350	-36.7073
627352	-37.5896
627354	-38.0073
627356	-38.3594
627358	-37.9991
627360	-36.9556
627362	-36.7117
627364	-36.7952
627366	-37.0343
627368	-37.4907
627370	-36.8598
627372	-36.2846
627374	-38.3311
627376	-42.3158
627378	-45.8947
627380	-47.9937
627382	-48.9681
627384	-48.9088
627386	-47.489
627388	-45.4781
627390	-43.4297
627392	-40.7858
627394	-38.3759
627396	-37.2568
627398	-37.1179
627400	-37.7571
627402	-39.1694
627404	-40.9234
627406	-43.6009
627408	-46.6718
627410	-46.9621
627412	-44.0556
627414	-40.836
627416	-38.6011
627418	-37.5432
627420	-38.1773
627422	-40.2671
627424	-41.9549
627426	-42.0554
627428	-41.0909
627430	-39.7235
627432	-39.1169
627434	-39.8577
627436	-40.1204
627438	-38.7666
627440	-36.8361
627442	-35.0859
627444	-35.0524
627446	-37.4996
627448	-40.8318
627450	-42.5346
627452	-41.5666
627454	-39.3412
627456	-38.1287
627458	-38.2695
627460	-39.2728
627462	-41.2722
627464	-43.2334
627466	-44.449
627468	-44.7244
627470	-44.3082
627472	-44.9775
627474	-46.0723
627476	-44.9594
627478	-42.0646
627480	-39.4177
627482	-38.0939
627484	-38.6012
627486	-39.9801
627488	-40.7913
627490	-40.1637
627492	-38.5281
627494	-37.8288
627496	-38.5746
627498	-39.3948
627500	-39.3945
627502	-39.2062
627504	-40.4994
627506	-42.8447
627508	-44.1387
627510	-45.2295
627512	-47.0751
627514	-47.7113
627516	-46.1789
627518	-43.6438
627520	-42.2108
627522	-42.584
627524	-42.5612
627526	-41.4488
627528	-41.4159
627530	-42.2508
627532	-42.0135
627534	-39.9263
627536	-37.1755
627538	-36.2445
627540	-36.9972
627542	-37.5389
627544	-37.818
627546	-38.1323
627548	-38.1677
627550	-37.5983
627552	-36.0663
627554	-34.8698
627556	-35.3978
627558	-36.3886
627560	-36.7004
627562	-36.6075
627564	-36.3691
627566	-36.4614
627568	-36.9028
627570	-37.3687
627572	-37.9835
627574	-37.4637
627576	-35.5413
627578	-34.8021
627580	-36.3535
627582	-39.1376
627584	-41.6843
627586	-42.0725
627588	-40.5275
627590	-39.2779
627592	-39.1925
627594	-39.8454
627596	-40.8992
627598	-42.1205
627600	-43.034
627602	-42.0287
627604	-39.7342
627606	-38.8626
627608	-39.2568
627610	-39.221
627612	-37.8135
627614	-36.2234
627616	-36.0686
627618	-36.8337
627620	-39.1093
627622	-42.8257
627624	-44.3293
627626	-43.3928
627628	-43.2091
627630	-43.9705
627632	-44.0561
627634	-42.3567
627636	-38.5344
627638	-35.0831
627640	-34.1444
627642	-34.52
627644	-35.1721
627646	-36.3006
627648	-37.8122
627650	-39.2886
627652	-39.8426
627654	-38.762
627656	-36.6
627658	-35.4056
627660	-36.8087
627662	-40.0736
627664	-43.0477
627666	-44.5127
627668	-44.3457
627670	-42.643
627672	-39.7568
627674	-37.3146
627676	-36.8488
627678	-37.8594
627680	-39.0314
627682	-40.3157
627684	-40.4889
627686	-37.7134
627688	-34.3218
627690	-33.2026
627692	-34.5718
627694	-38.8951
627696	-45.5266
627698	-51.6693
627700	-54.9305
627702	-54.3408
627704	-50.8742
627706	-46.5626
627708	-42.7981
627710	-39.3786
627712	-36.1536
627714	-35.013
627716	-36.4997
627718	-38.3185
627720	-38.8223
627722	-37.4817
627724	-35.0766
627726	-33.7434
627728	-33.5513
627730	-33.8571
627732	-35.11
627734	-36.3308
627736	-36.4334
627738	-36.1887
627740	-35.5188
627742	-34.2946
627744	-34.1358
627746	-35.3953
627748	-36.2122
627750	-35.2763
627752	-34.1286
627754	-34.3129
627756	-34.8457
627758	-35.23
627760	-36.3561
627762	-38.1087
627764	-39.5282
627766	-39.8302
627768	-38.9238
627770	-38.4821
627772	-39.1744
627774	-39.0205
627776	-38.1048
627778	-38.1297
627780	-39.2544
627782	-40.0007
627784	-39.6311
627786	-39.1382
627788	-38.2261
627790	-36.3035
627792	-35.1456
627794	-35.9881
627796	-37.6024
627798	-39.0574
627800	-40.5447
627802	-41.0203
627804	-39.487
627806	-37.5442
627808	-38.3175
627810	-41.7485
627812	-44.8559
627814	-46.1405
627816	-45.1978
627818	-41.7524
627820	-37.8554
627822	-35.4763
627824	-35.2644
627826	-37.038
627828	-38.671
627830	-39.3136
627832	-40.3664
627834	-41.8635
627836	-42.7979
627838	-43.6818
627840	-44.3966
627842	-43.3062
627844	-40.9112
627846	-38.6561
627848	-38.2175
627850	-39.6483
627852	-40.5972
627854	-40.9683
627856	-41.7498
627858	-42.9271
627860	-44.3856
627862	-45.6148
627864	-46.7782
627866	-47.3149
627868	-45.9095
627870	-43.8166
627872	-42.5292
627874	-42.0916
627876	-43.0328
627878	-45.4768
627880	-48.3806
627882	-50.0732
627884	-49.1331
627886	-47.5665
627888	-47.2804
627890	-46.9713
627892	-46.5274
627894	-46.5168
627896	-46.4497
627898	-46.2689
627900	-46.3535
627902	-47.8526
627904	-51.6231
627906	-55.2007
627908	-56.6317
627910	-56.6955
627912	-55.3603
627914	-52.8267
627916	-49.4647
627918	-45.2868
627920	-41.9159
627922	-40.3401
627924	-40.0047
627926	-41.1324
627928	-43.2391
627930	-43.9487
627932	-42.8204
627934	-41.0592
627936	-40.1535
627938	-41.2667
627940	-43.6986
627942	-45.8598
627944	-46.4608
627946	-45.7583
627948	-44.3144
627950	-42.2786
627952	-41.0548
627954	-42.2396
627956	-44.8396
627958	-47.0043
627960	-48.7924
627962	-50.6966
627964	-52.1746
627966	-51.1897
627968	-46.9522
627970	-42.1427
627972	-38.9226
627974	-37.3937
627976	-37.2973
627978	-38.3494
627980	-40.4429
627982	-42.3481
627984	-42.2703
627986	-40.238
627988	-37.8639
627990	-36.5958
627992	-36.7516
627994	-37.4449
627996	-38.1373
627998	-38.9951
628000	-39.717
628002	-39.7355
628004	-39.8542
628006	-41.3945
628008	-43.9837
628010	-45.2026
628012	-44.2354
628014	-44.0946
628016	-45.5085
628018	-45.8527
628020	-44.7719
628022	-43.2636
628024	-42.2258
628026	-41.3898
628028	-40.1413
628030	-39.9661
628032	-41.2156
628034	-42.0861
628036	-41.5994
628038	-39.8228
628040	-38.103
628042	-38.1421
628044	-39.6361
628046	-41.6125
628048	-43.5794
628050	-43.6939
628052	-41.4012
628054	-39.1773
628056	-38.4477
628058	-38.9286
628060	-40.5984
628062	-42.7195
628064	-43.7468
628066	-42.6551
628068	-39.9193
628070	-36.6436
628072	-33.5344
628074	-31.0394
628076	-29.603
628078	-29.898
628080	-31.9099
628082	-34.1929
628084	-35.2659
628086	-34.9978
628088	-33.9983
628090	-33.6817
628092	-34.4981
628094	-35.8207
628096	-38.4001
628098	-41.4097
628100	-41.6218
628102	-39.6805
628104	-39.1793
628106	-40.3277
628108	-41.0223
628110	-41.5116
628112	-43.8772
628114	-47.1849
628116	-46.564
628118	-41.7965
628120	-37.7048
628122	-35.4952
628124	-34.112
628126	-33.5498
628128	-33.8089
628130	-35.5693
628132	-37.1358
628134	-35.6817
628136	-33.0917
628138	-31.9784
628140	-32.577
628142	-34.3489
628144	-35.9409
628146	-37.1429
628148	-38.5127
628150	-39.4854
628152	-39.9087
628154	-39.6434
628156	-38.4514
628158	-37.9085
628160	-38.7991
628162	-39.4664
628164	-38.213
628166	-34.8373
628168	-32.0532
628170	-32.4265
628172	-35.0987
628174	-37.6913
628176	-39.1637
628178	-40.0345
628180	-40.7538
628182	-40.9705
628184	-40.8834
628186	-41.4999
628188	-42.8864
628190	-44.6383
628192	-45.9534
628194	-46.8357
628196	-47.7913
628198	-48.0988
628200	-46.9125
628202	-45.3452
628204	-44.099
628206	-42.6437
628208	-41.8014
628210	-42.0646
628212	-43.3832
628214	-45.6259
628216	-47.4854
628218	-48.2472
628220	-48.3157
628222	-48.096
628224	-47.7653
628226	-46.2436
628228	-43.1401
628230	-40.5484
628232	-39.8327
628234	-40.3364
628236	-40.8209
628238	-41.565
628240	-44.1628
628242	-47.8622
628244	-49.945
628246	-49.7114
628248	-47.3234
628250	-42.9785
628252	-38.8943
628254	-36.7429
628256	-36.2614
628258	-35.9065
628260	-35.5213
628262	-37.067
628264	-40.763
628266	-43.4187
628268	-42.919
628270	-41.1015
628272	-39.9728
628274	-40.0621
628276	-40.5522
628278	-40.744
628280	-41.0028
628282	-40.0204
628284	-36.8852
628286	-33.9324
628288	-32.4743
628290	-32.3913
628292	-33.4067
628294	-35.1238
628296	-38.5347
628298	-43.1656
628300	-46.5289
628302	-47.571
628304	-46.6418
628306	-44.6204
628308	-42.513
628310	-41.0983
628312	-41.107
628314	-41.9384
628316	-40.9988
628318	-37.9175
628320	-34.6118
628322	-32.6016
628324	-33.3014
628326	-35.234
628328	-35.7035
628330	-34.5947
628332	-32.9298
628334	-32.9858
628336	-35.4126
628338	-37.3586
628340	-37.2684
628342	-36.8785
628344	-37.6921
628346	-39.5064
628348	-41.2105
628350	-41.7224
628352	-43.0714
628354	-46.6598
628356	-48.9992
628358	-48.3425
628360	-46.8609
628362	-46.2688
628364	-45.8155
628366	-43.8233
628368	-40.9416
628370	-38.4199
628372	-37.0984
628374	-38.4751
628376	-42.1944
628378	-44.7305
628380	-43.2695
628382	-38.8378
628384	-34.3065
628386	-31.8174
628388	-31.9318
628390	-34.7204
628392	-38.5338
628394	-40.6715
628396	-41.0235
628398	-40.1723
628400	-37.6137
628402	-34.7245
628404	-32.8521
628406	-31.981
628408	-32.4569
628410	-34.0101
628412	-36.2151
628414	-37.4759
628416	-36.2697
628418	-35.0977
628420	-36.1803
628422	-39.0084
628424	-42.2849
628426	-43.2682
628428	-41.6881
628430	-39.6532
628432	-37.4585
628434	-36.0379
628436	-36.4071
628438	-37.0381
628440	-37.8202
628442	-39.833
628444	-42.1725
628446	-43.4074
628448	-42.2254
628450	-39.825
628452	-39.0594
628454	-39.825
628456	-40.9374
628458	-41.6404
628460	-41.6297
628462	-42.0651
628464	-42.8845
628466	-43.1255
628468	-43.2897
628470	-42.8667
628472	-40.7877
628474	-38.7954
628476	-38.8058
628478	-40.2293
628480	-42.0933
628482	-44.1307
628484	-45.2449
628486	-44.3885
628488	-43.1067
628490	-43.3156
628492	-43.433
628494	-42.1353
628496	-41.0432
628498	-40.8232
628500	-41.1691
628502	-41.65
628504	-41.342
628506	-40.9034
628508	-41.2735
628510	-41.8966
628512	-42.776
628514	-43.8998
628516	-44.2472
628518	-43.8817
628520	-42.8504
628522	-41.4793
628524	-41.2667
628526	-42.4108
628528	-44.2377
628530	-45.6803
628532	-45.1103
628534	-43.3526
628536	-42.2551
628538	-41.1952
628540	-39.2537
628542	-37.7975
628544	-38.4273
628546	-40.1388
628548	-40.646
628550	-40.2027
628552	-39.7391
628554	-38.4767
628556	-36.5466
628558	-35.5201
628560	-36.4664
628562	-39.7113
628564	-43.5925
628566	-44.9492
628568	-43.9439
628570	-42.1741
628572	-40.9513
628574	-41.9222
628576	-44.8764
628578	-47.7197
628580	-47.5386
628582	-43.6335
628584	-39.9325
628586	-38.5905
628588	-38.6123
628590	-39.8406
628592	-40.8078
628594	-40.9191
628596	-40.9159
628598	-39.7384
628600	-37.7773
628602	-37.1981
628604	-38.1627
628606	-40.2089
628608	-42.2575
628610	-43.4361
628612	-44.2194
628614	-44.0753
628616	-42.3073
628618	-40.2034
628620	-39.2231
628622	-40.1857
628624	-42.3192
628626	-43.8904
628628	-44.7374
628630	-44.004
628632	-41.3272
628634	-38.4715
628636	-35.8135
628638	-34.1586
628640	-35.2017
628642	-37.4175
628644	-38.937
628646	-39.5873
628648	-39.1571
628650	-38.8473
628652	-39.9584
628654	-42.4791
628656	-46.776
628658	-51.3082
628660	-52.6178
628662	-50.1076
628664	-45.7864
628666	-41.6201
628668	-38.3426
628670	-35.6124
628672	-34.4629
628674	-36.1326
628676	-39.4887
628678	-43.5259
628680	-47.2587
628682	-49.3842
628684	-49.8953
628686	-48.6549
628688	-46.2906
628690	-44.0069
628692	-42.397
628694	-41.4376
628696	-39.7845
628698	-37.3087
628700	-36.2901
628702	-37.1486
628704	-37.2238
628706	-35.3788
628708	-33.8978
628710	-35.1968
628712	-38.2946
628714	-39.9617
628716	-39.3588
628718	-37.9559
628720	-36.8815
628722	-37.006
628724	-38.5191
628726	-40.6303
628728	-41.2919
628730	-38.881
628732	-36.0424
628734	-36.1188
628736	-37.3155
628738	-36.8935
628740	-35.3592
628742	-34.7979
628744	-36.4948
628746	-38.3027
628748	-38.1158
628750	-36.9259
628752	-34.8241
628754	-32.1321
628756	-31.3328
628758	-33.0659
628760	-36.0339
628762	-39.8868
628764	-43.0799
628766	-43.7703
628768	-43.0476
628770	-43.538
628772	-45.2801
628774	-45.6315
628776	-45.9164
628778	-48.0951
628780	-49.6076
628782	-48.2728
628784	-45.1953
628786	-42.3789
628788	-40.8161
628790	-39.6667
628792	-39.5679
628794	-42.6185
628796	-46.67
628798	-48.3451
628800	-47.9636
628802	-45.569
628804	-42.132
628806	-41.2552
628808	-43.4396
628810	-45.7783
628812	-46.0703
628814	-44.1112
628816	-41.8499
628818	-41.3964
628820	-42.5112
628822	-43.5218
628824	-43.0753
628826	-41.4105
628828	-39.8208
628830	-37.4468
628832	-34.5997
628834	-34.4262
628836	-37.7462
628838	-42.3157
628840	-44.3313
628842	-42.4969
628844	-39.9466
628846	-38.4866
628848	-37.9942
628850	-38.9935
628852	-40.0324
628854	-40.2768
628856	-40.7574
628858	-41.643
628860	-42.879
628862	-43.5521
628864	-42.3328
628866	-40.6934
628868	-39.7688
628870	-38.7817
628872	-38.2267
628874	-39.0795
628876	-40.8645
628878	-41.8208
628880	-40.2303
628882	-36.968
628884	-34.2533
628886	-33.2608
628888	-33.9075
628890	-35.0463
628892	-37.1471
628894	-41.0555
628896	-43.92
628898	-42.5045
628900	-38.4361
628902	-34.9328
628904	-33.6146
628906	-34.7417
628908	-37.2526
628910	-40.004
628912	-41.0657
628914	-39.9098
628916	-38.8153
628918	-37.8467
628920	-36.5291
628922	-36.3006
628924	-36.3728
628926	-35.5271
628928	-35.0396
628930	-35.4362
628932	-36.2988
628934	-36.4708
628936	-35.3486
628938	-35.1716
628940	-36.9286
628942	-39.6327
628944	-42.7049
628946	-44.3885
628948	-44.4952
628950	-45.0182
628952	-44.7781
628954	-42.6431
628956	-40.4887
628958	-39.7516
628960	-40.3476
628962	-40.1822
628964	-37.6487
628966	-35.3801
628968	-35.2212
628970	-35.6825
628972	-35.2999
628974	-34.5453
628976	-34.5535
628978	-34.6739
628980	-33.3559
628982	-31.822
628984	-32.0272
628986	-33.5096
628988	-35.439
628990	-37.4518
628992	-38.0596
628994	-36.1353
628996	-32.8055
628998	-30.0731
629000	-29.4431
629002	-31.6184
629004	-35.7916
629006	-39.0205
629008	-39.3272
629010	-38.2291
629012	-36.5708
629014	-33.9929
629016	-32.1299
629018	-32.3545
629020	-33.8218
629022	-34.8991
629024	-34.876
629026	-34.4856
629028	-34.7831
629030	-35.7596
629032	-36.9239
629034	-38.0589
629036	-39.3277
629038	-40.2589
629040	-40.4882
629042	-41.4321
629044	-42.9411
629046	-42.6188
629048	-41.1643
629050	-41.0375
629052	-41.8906
629054	-42.9876
629056	-44.3886
629058	-45.0232
629060	-44.5136
629062	-42.4049
629064	-38.8815
629066	-36.1379
629068	-35.265
629070	-36.7742
629072	-40.0533
629074	-42.6246
629076	-44.422
629078	-45.7301
629080	-45.0574
629082	-42.4672
629084	-39.1969
629086	-36.5816
629088	-37.0559
629090	-41.1797
629092	-45.2758
629094	-45.2728
629096	-41.8374
629098	-38.4334
629100	-37.589
629102	-40.2288
629104	-44.8358
629106	-47.5386
629108	-47.7804
629110	-48.4318
629112	-48.756
629114	-47.3747
629116	-45.5035
629118	-43.5707
629120	-42.1984
629122	-42.4452
629124	-43.47
629126	-44.917
629128	-45.8976
629130	-43.9827
629132	-40.6093
629134	-38.6267
629136	-37.7466
629138	-36.7304
629140	-35.3026
629142	-33.9218
629144	-32.349
629146	-30.1022
629148	-28.6262
629150	-28.9558
629152	-30.3378
629154	-33.0627
629156	-36.4174
629158	-38.2728
629160	-37.9673
629162	-36.3966
629164	-35.8497
629166	-37.3791
629168	-38.1082
629170	-36.0364
629172	-33.7182
629174	-32.9986
629176	-33.6358
629178	-35.398
629180	-37.6207
629182	-39.0004
629184	-38.587
629186	-37.7569
629188	-38.0447
629190	-38.8341
629192	-39.3498
629194	-40.0063
629196	-40.716
629198	-40.74
629200	-39.2286
629202	-36.3505
629204	-34.3609
629206	-34.6874
629208	-36.8456
629210	-39.2043
629212	-39.463
629214	-37.7155
629216	-36.5225
629218	-37.4347
629220	-39.8714
629222	-42.3371
629224	-43.81
629226	-43.9667
629228	-42.3961
629230	-40.3266
629232	-39.4401
629234	-38.4476
629236	-36.6182
629238	-35.0534
629240	-33.6935
629242	-33.4031
629244	-35.2384
629246	-38.9806
629248	-43.5567
629250	-45.7252
629252	-44.9746
629254	-45.2601
629256	-47.589
629258	-49.5104
629260	-48.6957
629262	-44.6865
629264	-39.9633
629266	-36.0805
629268	-32.4961
629270	-29.9566
629272	-29.245
629274	-30.6985
629276	-33.688
629278	-35.6376
629280	-35.5273
629282	-35.2532
629284	-35.7847
629286	-37.1455
629288	-38.9133
629290	-39.7707
629292	-40.3507
629294	-40.7879
629296	-39.5678
629298	-38.0604
629300	-37.9045
629302	-38.1802
629304	-37.9606
629306	-37.5465
629308	-38.2951
629310	-39.5669
629312	-38.4988
629314	-35.5436
629316	-34.264
629318	-35.5386
629320	-37.2657
629322	-38.056
629324	-38.3654
629326	-38.3677
629328	-37.315
629330	-36.0506
629332	-35.813
629334	-35.6881
629336	-35.5063
629338	-36.7652
629340	-39.9714
629342	-44.9946
629344	-48.9218
629346	-47.9195
629348	-43.9569
629350	-41.3969
629352	-40.8304
629354	-41.4994
629356	-42.9009
629358	-44.9574
629360	-47.4828
629362	-49.0503
629364	-47.8806
629366	-43.5926
629368	-38.7496
629370	-36.3793
629372	-36.2354
629374	-37.4458
629376	-40.0321
629378	-42.3082
629380	-42.7197
629382	-40.6502
629384	-37.1786
629386	-35.4841
629388	-36.5647
629390	-39.1961
629392	-42.352
629394	-44.4111
629396	-44.4172
629398	-43.237
629400	-40.9228
629402	-37.8153
629404	-35.5611
629406	-34.7969
629408	-35.7087
629410	-36.9465
629412	-36.5604
629414	-35.7849
629416	-35.8438
629418	-36.0842
629420	-36.409
629422	-36.7648
629424	-36.5095
629426	-35.8772
629428	-36.0172
629430	-37.8497
629432	-40.5412
629434	-42.7508
629436	-45.6216
629438	-47.7773
629440	-46.4287
629442	-42.9612
629444	-38.8193
629446	-34.7605
629448	-32.9305
629450	-33.5218
629452	-34.5348
629454	-34.3539
629456	-33.3228
629458	-33.5333
629460	-34.3424
629462	-34.4959
629464	-35.9211
629466	-38.0373
629468	-38.7721
629470	-38.9846
629472	-39.2452
629474	-39.2409
629476	-38.6985
629478	-36.5901
629480	-33.6846
629482	-31.804
629484	-31.7131
629486	-33.3722
629488	-34.5647
629490	-34.0027
629492	-33.1444
629494	-32.503
629496	-32.1195
629498	-32.2874
629500	-32.3662
629502	-32.8868
629504	-34.4913
629506	-36.6564
629508	-38.6723
629510	-39.5902
629512	-38.6348
629514	-36.376
629516	-34.6664
629518	-34.0984
629520	-33.6529
629522	-33.2632
629524	-33.9334
629526	-35.5301
629528	-36.0053
629530	-34.9252
629532	-33.4195
629534	-31.9548
629536	-31.9714
629538	-34.1854
629540	-37.5998
629542	-40.1096
629544	-39.44
629546	-36.0444
629548	-32.0347
629550	-29.5325
629552	-30.0658
629554	-32.58
629556	-36.0002
629558	-39.732
629560	-40.9108
629562	-38.797
629564	-37.2064
629566	-37.9001
629568	-38.5319
629570	-37.8649
629572	-37.0316
629574	-37.0986
629576	-37.9731
629578	-38.598
629580	-38.3405
629582	-37.8929
629584	-38.288
629586	-39.6465
629588	-41.5133
629590	-42.6127
629592	-41.3234
629594	-37.8927
629596	-34.8173
629598	-33.6903
629600	-33.7235
629602	-35.1838
629604	-38.2708
629606	-41.6804
629608	-44.0203
629610	-43.3353
629612	-40.0774
629614	-37.8072
629616	-36.9704
629618	-36.2805
629620	-36.2674
629622	-37.3573
629624	-39.6194
629626	-41.3474
629628	-40.0618
629630	-37.3578
629632	-36.3886
629634	-37.5778
629636	-40.291
629638	-42.5503
629640	-42.7085
629642	-41.903
629644	-41.0294
629646	-39.9299
629648	-38.7516
629650	-37.4992
629652	-36.4557
629654	-36.0052
629656	-36.3563
629658	-37.2511
629660	-37.186
629662	-35.6183
629664	-34.573
629666	-34.8353
629668	-36.351
629670	-39.6705
629672	-43.2216
629674	-45.442
629676	-45.4524
629678	-42.9607
629680	-40.7075
629682	-40.2679
629684	-40.7026
629686	-41.8643
629688	-43.2368
629690	-43.7201
629692	-43.2346
629694	-42.5689
629696	-43.1931
629698	-44.438
629700	-44.3649
629702	-43.8133
629704	-43.552
629706	-42.7777
629708	-41.2668
629710	-38.6533
629712	-36.5984
629714	-37.3499
629716	-40.1777
629718	-43.1857
629720	-44.2129
629722	-42.6586
629724	-40.8025
629726	-39.6575
629728	-38.5553
629730	-38.7793
629732	-40.0903
629734	-41.2561
629736	-42.3629
629738	-43.01
629740	-43.9411
629742	-45.3754
629744	-46.1584
629746	-46.0769
629748	-45.5048
629750	-44.9522
629752	-43.9242
629754	-42.2285
629756	-41.0151
629758	-39.9846
629760	-37.8379
629762	-36.0973
629764	-36.3798
629766	-37.1184
629768	-37.276
629770	-37.6351
629772	-39.2649
629774	-42.0983
629776	-43.224
629778	-41.0982
629780	-37.4294
629782	-33.7146
629784	-31.6586
629786	-32.3956
629788	-34.7965
629790	-36.9123
629792	-37.1253
629794	-35.6798
629796	-34.2757
629798	-33.6003
629800	-34.0955
629802	-36.7353
629804	-40.2856
629806	-42.1492
629808	-41.8754
629810	-40.1331
629812	-37.7328
629814	-35.2484
629816	-33.5554
629818	-34.4777
629820	-37.6955
629822	-41.3407
629824	-42.9971
629826	-41.1134
629828	-38.0412
629830	-36.7875
629832	-37.5951
629834	-39.297
629836	-40.2863
629838	-40.607
629840	-41.9003
629842	-42.7572
629844	-41.026
629846	-38.5074
629848	-37.8335
629850	-39.7639
629852	-43.7935
629854	-48.6217
629856	-51.8582
629858	-51.187
629860	-47.3267
629862	-43.2907
629864	-40.2809
629866	-37.2649
629868	-35.0859
629870	-34.4681
629872	-34.7174
629874	-35.2802
629876	-35.7844
629878	-36.1782
629880	-35.962
629882	-34.4766
629884	-32.5576
629886	-31.973
629888	-32.8565
629890	-33.8516
629892	-34.0841
629894	-34.1143
629896	-35.2808
629898	-36.4839
629900	-36.3206
629902	-36.3682
629904	-37.9151
629906	-41.2013
629908	-45.1059
629910	-46.1712
629912	-43.226
629914	-38.6673
629916	-35.4144
629918	-35.6653
629920	-38.5458
629922	-41.1372
629924	-42.2309
629926	-41.6421
629928	-40.3003
629930	-39.4659
629932	-39.4774
629934	-40.3111
629936	-40.6586
629938	-40.2033
629940	-39.7744
629942	-38.7355
629944	-37.4153
629946	-37.0174
629948	-36.6889
629950	-36.2606
629952	-37.2971
629954	-39.1752
629956	-40.3734
629958	-40.0197
629960	-38.4129
629962	-37.2524
629964	-36.4598
629966	-36.1006
629968	-37.6382
629970	-40.0663
629972	-42.5878
629974	-45.0839
629976	-46.0801
629978	-45.097
629980	-42.4078
629982	-38.9669
629984	-37.1491
629986	-38.2139
629988	-40.4606
629990	-41.25
629992	-39.6776
629994	-37.6634
629996	-37.3207
629998	-38.2251
630000	-39.4417
630002	-40.6208
630004	-41.3858
630006	-41.4589
630008	-40.6182
630010	-38.8619
630012	-37.79
630014	-38.7404
630016	-40.9619
630018	-42.8902
630020	-43.479
630022	-43.3577
630024	-43.1233
630026	-41.9367
630028	-39.9453
630030	-38.0029
630032	-36.9981
630034	-38.075
630036	-40.6446
630038	-43.0791
630040	-43.5923
630042	-41.8879
630044	-40.5635
630046	-40.2417
630048	-39.422
630050	-38.8712
630052	-38.7587
630054	-37.9909
630056	-37.0997
630058	-36.9351
630060	-37.936
630062	-40.2755
630064	-41.8965
630066	-40.9837
630068	-39.6388
630070	-41.0262
630072	-45.2499
630074	-49.219
630076	-50.113
630078	-47.6355
630080	-44.5369
630082	-43.9426
[truncated: 704,674+ more rows]
