# Supplementary material for: Potentiation of neuronal activity by tonic GluD1 current in brain slices
Source: EMBO Rep. 2023 May 8;24(7):e56801. doi: 10.15252/embr.202356801 (PMC10328076; doi:10.15252/embr.202356801)
Supplement: Supplementary file 4 — Source Data for Figure 1 [file EMBR-24-e56801-s004.zip › Figure 1/Figure 1E.xlsx]

## Sheet: Figure 1E
voltage mV	current pA
-120	-53.5278	13.1163	5
-110	-50.1694	10.3665	5
-100	-43.9398	9.76347	5
-90	-38.3809	8.36083	5
-80	-34.3359	7.02751	5
-70	-30.4152	6.53852	5
-60	-26.9226	6.10274	5
-50	-25.524	5.47827	5
-40	-16.648	2.38831	5
-30	-22.5159	7.03969	5
-20	-36.1014	14.1269	5
-10	-8.38137	11.3672	5
0	18.9172	30.5118	5
