# Supplementary material for: Potentiation of neuronal activity by tonic GluD1 current in brain slices
Source: EMBO Rep. 2023 May 8;24(7):e56801. doi: 10.15252/embr.202356801 (PMC10328076; doi:10.15252/embr.202356801)
Supplement: Supplementary file 4 — Source Data for Figure 1 [file EMBR-24-e56801-s004.zip › Figure 1/Figure 1D.xlsx]

## Sheet: Figure 1D
ctrl	NSP
52.3872	20.8722
20.8184	13.76
8.61405	9.27519
24.0778	22.7053
14.298	12.4253
8.1241	11.4974
12.0838	11.5213
38.2993	23.5152
40.899	35.7659
40.4719	31.1656
33.8815	33.4286
31.5341	31.8079
55.237	48.0135
50.4045	49.7448
20.0477	17.0058
15.197	11.5693
17.2891	16.1523
9.11889	8.60566
