# Supplementary material for: Potentiation of neuronal activity by tonic GluD1 current in brain slices
Source: EMBO Rep. 2023 May 8;24(7):e56801. doi: 10.15252/embr.202356801 (PMC10328076; doi:10.15252/embr.202356801)
Supplement: Supplementary file 4 — Source Data for Figure 1 [file EMBR-24-e56801-s004.zip › Figure 1/Figure 1C.xlsx]

## Sheet: Figure 1C
ctrl	NASPM
457.038	636.132
442.87	448.43
535.998	761.915
537.634	617.284
428.005	470.792
431.046	440.106
295.723	298.559
264.257	335.384
282.631	341.71
716.081	733.456
400.298	588.71
375.308	363.51
366.475	446.13
589.938	598.254
458.161	474.924
606.258	861.552
991.522	1029.91
