# Supplementary material for: Potentiation of neuronal activity by tonic GluD1 current in brain slices
Source: EMBO Rep. 2023 May 8;24(7):e56801. doi: 10.15252/embr.202356801 (PMC10328076; doi:10.15252/embr.202356801)
Supplement: Supplementary file 4 — Source Data for Figure 1 [file EMBR-24-e56801-s004.zip › Figure 1/Figure 1B.xlsx]

## Sheet: Figure 1B
ctrl	NSP
-39.4675	-18.1999
-12.8572	6.42986
-25.6637	-15.0993
51.8614	57.0712
21.884	35.9425
-71.662	-58.9751
-54.2703	-31.5676
-15.7049	-0.15614
30.0886	51.9107
-15.8824	21.1705
7.32203	26.5166
30.1205	51.7202
29.3669	35.8797
-7.10436	25.293
9.19557	32.8335
47.0555	44.8308
19.3895	31.9506
10.0521	23.8539
