# Supplementary material for: Potentiation of neuronal activity by tonic GluD1 current in brain slices
Source: EMBO Rep. 2023 May 8;24(7):e56801. doi: 10.15252/embr.202356801 (PMC10328076; doi:10.15252/embr.202356801)
Supplement: Supplementary file 5 — Source Data for Figure 2 [file EMBR-24-e56801-s007.zip]

Archive with 12 entries (11 files):
- Figure 2/
- __MACOSX/._Figure 2
- Figure 2/Figure 2A.xlsx
- __MACOSX/Figure 2/._Figure 2A.xlsx
- Figure 2/Figure 2C.xlsx
- __MACOSX/Figure 2/._Figure 2C.xlsx
- Figure 2/Figure 2B.xlsx
- __MACOSX/Figure 2/._Figure 2B.xlsx
- Figure 2/Figure 2E.xlsx
- __MACOSX/Figure 2/._Figure 2E.xlsx
- Figure 2/Figure 2D.xlsx
- __MACOSX/Figure 2/._Figure 2D.xlsx
