# Supplementary material for: Potentiation of neuronal activity by tonic GluD1 current in brain slices
Source: EMBO Rep. 2023 May 8;24(7):e56801. doi: 10.15252/embr.202356801 (PMC10328076; doi:10.15252/embr.202356801)
Supplement: Supplementary file 5 — Source Data for Figure 2 [file EMBR-24-e56801-s007.zip › Figure 2/Figure 2A.xlsx]

## Sheet: Sheet1
time (ms)	current (pA)		traces have been post-hoc filtered (60 Hz) and reduced by a factor of 2 to facilitate transfer of traces to excel format
180390	23.7695
180392	24.3728
180394	24.3456
180396	23.7972
180398	22.6988
180400	21.5766
180402	21.2663
180404	21.7898
180406	22.9859
180408	24.3827
180410	25.2592
180412	25.6144
180414	25.598
180416	25.3781
180418	25.4041
180420	25.6328
180422	26.1668
180424	27.0492
180426	27.3252
180428	26.8872
180430	26.2996
180432	25.1925
180434	23.5312
180436	21.9544
180438	21.2969
180440	22.0521
180442	23.2854
180444	24.2166
180446	24.7235
180448	24.0691
180450	22.458
180452	21.2719
180454	21.2881
180456	22.6879
180458	24.5884
180460	25.7258
180462	26.0217
180464	25.4734
180466	24.3561
180468	23.5641
180470	23.2385
180472	23.4538
180474	24.274
180476	25.015
180478	25.2347
180480	24.6485
180482	23.3415
180484	22.1318
180486	21.4854
180488	21.8086
180490	23.2707
180492	24.6131
180494	24.9993
180496	24.9577
180498	24.687
180500	24.235
180502	23.6453
180504	23.0117
180506	23.1281
180508	23.8203
180510	24.1539
180512	23.9457
180514	23.0533
180516	21.8141
180518	21.0405
180520	21.0573
180522	22.0973
180524	23.6519
180526	24.7644
180528	25.2584
180530	24.9547
180532	23.7666
180534	22.2839
180536	20.895
180538	19.948
180540	19.6223
180542	19.7753
180544	20.8154
180546	22.1341
180548	22.5641
180550	22.2872
180552	21.7006
180554	21.2977
180556	21.6699
180558	22.235
180560	22.2979
180562	21.356
180564	18.7295
180566	16.1717
180568	15.6092
180570	16.1149
180572	17.2916
180574	19.1152
180576	20.7319
180578	21.5776
180580	21.3753
180582	20.6735
180584	20.2587
180586	20.3542
180588	21.5902
180590	23.7569
180592	25.401
180594	26.0564
180596	25.7548
180598	24.2478
180600	22.2206
180602	20.6348
180604	19.8503
180606	19.8585
180608	20.0176
180610	20.2721
180612	20.9628
180614	21.3684
180616	21.115
180618	20.5475
180620	20.209
180622	21.0886
180624	22.6241
180626	23.5199
180628	23.7623
180630	23.3657
180632	22.6047
180634	22.005
180636	21.6473
180638	21.9384
180640	22.8049
180642	23.6121
180644	24.6659
180646	25.4875
180648	25.0443
180650	23.924
180652	22.8833
180654	22.5334
180656	23.3284
180658	24.3147
180660	24.8815
180662	24.9021
180664	23.9369
180666	22.7094
180668	22.3955
180670	23.1391
180672	24.6838
180674	26.0181
180676	26.3594
180678	26.0463
180680	24.8308
180682	22.7224
180684	20.9612
180686	20.0928
180688	20.0836
180690	20.8706
180692	21.9784
180694	23.0564
180696	23.7698
180698	23.6274
180700	22.8659
180702	22.1045
180704	22.1331
180706	23.504
180708	25.0092
180710	25.238
180712	24.0302
180714	22.18
180716	20.8739
180718	20.5336
180720	21.2749
180722	23.1028
180724	24.8376
180726	25.6273
180728	25.7619
180730	25.1179
180732	23.7878
180734	22.35
180736	21.3525
180738	21.7347
180740	23.1003
180742	24.0571
180744	24.6091
180746	24.8394
180748	24.3149
180750	23.3153
180752	22.6356
180754	22.8845
180756	23.6557
180758	23.8576
180760	23.3574
180762	22.3851
180764	21.0919
180766	20.3591
180768	20.6478
180770	21.6572
180772	23.1263
180774	24.1494
180776	24.3459
180778	24.121
180780	23.4166
180782	22.6708
180784	22.3981
180786	22.5901
180788	23.7122
180790	25.2891
180792	25.9841
180794	25.8336
180796	25.1385
180798	24.0247
180800	23.0147
180802	22.7259
180804	23.8511
180806	25.6118
180808	26.2518
180810	25.6951
180812	24.6532
180814	23.3985
180816	22.271
180818	21.5163
180820	21.9211
180822	23.4409
180824	24.2985
180826	24.0939
180828	23.3356
180830	21.3373
180832	18.5571
180834	17.5521
180836	19.2197
180838	21.8109
180840	23.1044
180842	22.3173
180844	20.8658
180846	20.0792
180848	19.7526
180850	19.2106
180852	18.4475
180854	18.5189
180856	19.742
180858	21.1449
180860	22.4347
180862	23.3176
180864	23.207
180866	22.3889
180868	21.1393
180870	20.0456
180872	19.8371
180874	20.5429
180876	22.0507
180878	23.4167
180880	23.6393
180882	23.2058
180884	22.8314
180886	22.9697
180888	23.7247
180890	24.1245
180892	23.8919
180894	23.7412
180896	23.5921
180898	23.2313
180900	22.9565
180902	23.0415
180904	23.9668
180906	24.9492
180908	24.778
180910	24.1087
180912	23.4084
180914	22.3988
180916	21.3206
180918	20.7584
180920	21.5496
180922	23.4327
180924	24.8545
180926	25.4384
180928	25.4605
180930	24.8281
180932	23.935
180934	23.0735
180936	22.5344
180938	22.8227
180940	23.3878
180942	23.4287
180944	23.0707
180946	22.5117
180948	21.9536
180950	21.7181
180952	22.0826
180954	23.4232
180956	24.9241
180958	25.3971
180960	24.9779
180962	23.796
180964	22.3599
180966	21.8033
180968	22.2031
180970	23.2804
180972	24.5836
180974	25.0909
180976	24.7144
180978	23.8378
180980	22.478
180982	21.1807
180984	20.4311
180986	20.7714
180988	22.1081
180990	22.6335
180992	21.7483
180994	20.4861
180996	19.4336
180998	19.1076
181000	19.5612
181002	20.5793
181004	22.3763
181006	24.2165
181008	25.3565
181010	26.0191
181012	26.0081
181014	25.2998
181016	24.6183
181018	24.27
181020	24.4383
181022	24.9958
181024	25.2553
181026	25.4201
181028	25.6765
181030	25.4532
181032	24.5154
181034	23.1347
181036	22.282
181038	22.4449
181040	22.7034
181042	23.0533
181044	23.5558
181046	23.1986
181048	22.394
181050	21.8034
181052	21.4335
181054	21.9581
181056	23.3242
181058	24.7344
181060	25.6789
181062	25.552
181064	24.589
181066	23.5362
181068	22.894
181070	23.489
181072	24.6794
181074	24.9824
181076	24.5824
181078	23.635
181080	22.1644
181082	21.0492
181084	20.7004
181086	21.1991
181088	22.1849
181090	22.8027
181092	23.257
181094	23.6738
181096	23.5329
181098	23.0369
181100	22.517
181102	22.5246
181104	23.3082
181106	23.9139
181108	24.1661
181110	24.4507
181112	24.2473
181114	23.452
181116	22.4813
181118	21.7706
181120	22.0646
181122	22.895
181124	23.3946
181126	23.6104
181128	23.165
181130	21.8728
181132	20.4785
181134	19.8746
181136	20.6917
181138	22.1625
181140	22.8372
181142	23.0393
181144	23.1732
181146	22.8494
181148	22.4719
181150	22.3562
181152	22.7019
181154	23.6374
181156	24.1506
181158	23.8327
181160	23.1693
181162	22.3148
181164	21.6253
181166	21.2363
181168	21.4315
181170	22.7856
181172	24.2471
181174	24.6056
181176	24.2724
181178	23.4312
181180	22.2246
181182	21.3982
181184	21.4512
181186	22.7979
181188	24.6795
181190	25.5001
181192	25.2682
181194	24.6614
181196	24.029
181198	23.6039
181200	23.485
181202	24.0594
181204	25.2876
181206	26.0246
181208	25.9014
181210	25.0316
181212	23.4023
181214	22.217
181216	22.1566
181218	23.1061
181220	24.9362
181222	26.2186
181224	26.137
181226	25.2479
181228	23.7122
181230	22.2368
181232	21.6178
181234	21.8319
181236	22.956
181238	24.1826
181240	24.7801
181242	25.1357
181244	24.8997
181246	23.7662
181248	22.532
181250	21.846
181252	22.4003
181254	24.1641
181256	25.6161
181258	26.2741
181260	26.3511
181262	25.6186
181264	24.5045
181266	23.5887
181268	23.5927
181270	24.7826
181272	25.968
181274	26.4708
181276	26.3977
181278	25.414
181280	24.0142
181282	23.0605
181284	22.9312
181286	24.0652
181288	25.5785
181290	26.1168
181292	25.7455
181294	24.7854
181296	23.4249
181298	22.2201
181300	21.7444
181302	22.5308
181304	24.1354
181306	25.1264
181308	25.0093
181310	24.047
181312	22.759
181314	22.0199
181316	21.9328
181318	22.476
181320	23.5146
181322	23.9962
181324	23.93
181326	23.8534
181328	23.67
181330	23.6725
181332	24.0398
181334	24.6714
181336	25.6798
181338	26.3912
181340	26.356
181342	25.9601
181344	25.1683
181346	24.1042
181348	23.4279
181350	23.5282
181352	24.5405
181354	25.5617
181356	25.6707
181358	25.4274
181360	25.1069
181362	24.4533
181364	23.7211
181366	23.0993
181368	22.9676
181370	23.4408
181372	23.6322
181374	22.8989
181376	20.4311
181378	16.9852
181380	16.0218
181382	18.1099
181384	21.0301
181386	23.7082
181388	25.4281
181390	25.8184
181392	25.495
181394	24.8257
181396	24.028
181398	23.1779
181400	22.2904
181402	22.0582
181404	22.3555
181406	22.7516
181408	23.674
181410	24.3685
181412	24.0481
181414	23.3677
181416	23.0237
181418	23.6366
181420	24.9879
181422	25.8766
181424	26.1874
181426	26.0917
181428	25.3807
181430	24.3626
181432	23.2285
181434	22.4952
181436	22.7799
181438	23.7158
181440	24.9727
181442	26.0738
181444	26.0255
181446	24.9927
181448	24.1407
181450	24.1324
181452	25.2698
181454	26.6622
181456	27.2253
181458	27.3785
181460	27.3991
181462	26.8904
181464	25.9125
181466	25.3564
181468	26.0227
181470	27.106
181472	27.5332
181474	27.6769
181476	27.6654
181478	26.9735
181480	25.9066
181482	25.0773
181484	25.2329
181486	26.4719
181488	27.3505
181490	27.108
181492	26.0705
181494	24.5899
181496	23.3509
181498	22.7328
181500	23.0068
181502	24.4563
181504	25.9148
181506	26.2991
181508	26.0214
181510	25.1926
181512	24.0121
181514	23.2241
181516	23.3061
181518	24.5766
181520	26.0229
181522	26.5254
181524	26.4616
181526	25.8449
181528	24.7518
181530	24.083
181532	24.021
181534	24.5825
181536	25.9365
181538	27.1303
181540	27.6068
181542	27.4287
181544	26.5108
181546	25.2317
181548	24.0894
181550	23.8767
181552	25.143
181554	26.7153
181556	27.4959
181558	27.392
181560	26.2213
181562	24.06
181564	20.7906
181566	17.3838
181568	17.2193
181570	20.5654
181572	23.9402
181574	25.795
181576	26.1688
181578	25.23
181580	23.5096
181582	21.8838
181584	21.6352
181586	22.6685
181588	23.7015
181590	24.5436
181592	24.987
181594	24.7161
181596	24.204
181598	23.7118
181600	23.9554
181602	25.5327
181604	27.1982
181606	28.0725
181608	28.2546
181610	27.616
181612	26.365
181614	24.82
181616	23.4293
181618	23.1705
181620	23.8471
181622	24.6362
181624	25.4761
181626	25.7191
181628	25.0219
181630	24.1523
181632	23.697
181634	24.2045
181636	25.3985
181638	26.2546
181640	26.5165
181642	25.9878
181644	24.7329
181646	23.4856
181648	22.7185
181650	23.0885
181652	24.7412
181654	26.2203
181656	26.7906
181658	26.5823
181660	25.6106
181662	24.4753
181664	23.4992
181666	23.0995
181668	23.8114
181670	24.8373
181672	25.4789
181674	25.8311
181676	25.7814
181678	25.3257
181680	24.3144
181682	22.924
181684	22.8819
181686	24.5207
181688	26.0075
181690	26.4343
181692	25.7106
181694	24.1073
181696	22.5315
181698	21.6596
181700	22.0119
181702	23.8198
181704	25.7941
181706	26.824
181708	27.0587
181710	26.558
181712	25.5901
181714	24.695
181716	24.345
181718	24.6238
181720	24.8435
181722	24.8847
181724	24.7697
181726	23.884
181728	22.8648
181730	22.7661
181732	23.2198
181734	24.2323
181736	25.7042
181738	26.521
181740	26.2737
181742	25.1178
181744	23.4892
181746	22.1719
181748	21.6991
181750	22.5076
181752	24.1825
181754	25.6544
181756	26.7992
181758	27.2869
181760	26.5453
181762	25.254
181764	24.1215
181766	23.5293
181768	23.8428
181770	24.4906
181772	25.1328
181774	25.7825
181776	25.8187
181778	25.2852
181780	24.7997
181782	24.837
181784	25.6666
181786	26.4791
181788	26.7573
181790	26.9223
181792	26.4443
181794	25.2227
181796	24.3282
181798	24.335
181800	25.551
181802	27.2864
181804	28.0172
181806	27.6705
181808	26.8001
181810	25.5308
181812	24.3049
181814	23.5799
181816	23.835
181818	24.8441
181820	25.0435
181822	24.3468
181824	24.0049
181826	24.1396
181828	24.3851
181830	24.272
181832	23.8672
181834	24.2366
181836	24.4546
181838	22.9087
181840	21.0701
181842	20.0542
181844	18.4273
181846	16.924
181848	18.0641
181850	21.5522
181852	24.8869
181854	26.5325
181856	27.1111
181858	27.1186
181860	26.3528
181862	25.359
181864	24.772
181866	24.7362
181868	24.9231
181870	24.8008
181872	24.6428
181874	24.5092
181876	24.2671
181878	24.0634
181880	23.5725
181882	23.2558
181884	24.0795
181886	25.6482
181888	26.9642
181890	27.3207
181892	26.4723
181894	25.1491
181896	24.126
181898	23.5165
181900	23.8604
181902	24.7927
181904	25.2844
181906	25.3353
181908	24.7275
181910	23.3085
181912	21.7208
181914	20.6134
181916	20.7906
181918	22.1573
181920	23.2677
181922	23.8884
181924	24.2639
181926	23.7703
181928	22.6989
181930	21.9178
181932	21.9435
181934	23.0165
181936	24.193
181938	24.3697
181940	23.3209
181942	21.485
181944	20.048
181946	19.5445
181948	20.0444
181950	21.9597
181952	24.3484
181954	25.8369
181956	26.3432
181958	25.8581
181960	24.7652
181962	23.7759
181964	23.1238
181966	23.3945
181968	24.5465
181970	25.4152
181972	26.0455
181974	26.5143
181976	26.1548
181978	25.3416
181980	24.585
181982	24.5202
181984	25.7278
181986	27.2957
181988	28.2693
181990	28.2222
181992	26.8112
181994	24.9712
181996	23.9868
181998	23.9954
182000	24.7619
182002	25.3395
182004	24.6245
182006	22.4531
182008	19.8623
182010	18.6327
182012	18.3037
182014	17.9059
182016	18.8586
182018	21.2689
182020	22.9787
182022	23.2303
182024	22.7872
182026	22.3419
182028	22.2416
182030	22.4522
182032	23.385
182034	25.076
182036	26.3895
182038	26.784
182040	26.2862
182042	25.0197
182044	23.5875
182046	22.6074
182048	22.8737
182050	24.4967
182052	25.8769
182054	26.0756
182056	25.8092
182058	25.394
182060	24.811
182062	24.3445
182064	24.2343
182066	24.8084
182068	25.4612
182070	25.4522
182072	25.1986
182074	24.8661
182076	24.2877
182078	23.6838
182080	23.4749
182082	24.1523
182084	25.5016
182086	26.6787
182088	27.1873
182090	26.6133
182092	25.1741
182094	24.1041
182096	23.6711
182098	23.096
182100	22.4316
182102	22.5388
182104	23.0458
182106	22.2225
182108	20.4947
182110	20.3252
182112	21.5352
182114	22.7042
182116	23.854
182118	24.7712
182120	24.9346
182122	24.3796
182124	23.313
182126	22.3434
182128	21.9911
182130	22.2838
182132	23.3384
182134	24.6062
182136	25.2882
182138	25.8253
182140	26.2344
182142	25.9423
182144	25.4517
182146	25.304
182148	25.9011
182150	27.0463
182152	27.5326
182154	27.2189
182156	26.534
182158	25.5942
182160	24.814
182162	24.158
182164	23.9957
182166	25.172
182168	26.6239
182170	27.2874
182172	27.243
182174	26.0913
182176	24.337
182178	23.2218
182180	23.2228
182182	24.5396
182184	26.3765
182186	27.7839
182188	28.8536
182190	29.151
182192	28.2498
182194	26.9033
182196	26.0874
182198	26.4489
182200	27.3483
182202	27.4167
182204	26.8756
182206	26.0153
182208	24.2992
182210	22.2991
182212	20.8215
182214	20.4021
182216	21.6372
182218	23.1708
182220	23.8743
182222	24.081
182224	23.6154
182226	22.638
182228	21.4186
182230	20.1025
182232	20.0603
182234	21.2196
182236	21.8403
182238	21.8887
182240	22.0761
182242	22.4337
182244	22.8869
182246	23.2581
182248	23.9067
182250	25.0315
182252	25.9499
182254	26.6505
182256	26.9985
182258	26.3836
182260	25.2728
182262	24.2643
182264	23.8149
182266	24.036
182268	24.2645
182270	24.8047
182272	25.7414
182274	25.8096
182276	24.881
182278	23.8263
182280	23.2063
182282	23.4863
182284	24.0903
182286	24.5163
182288	24.6666
182290	23.7218
182292	21.9643
182294	20.7929
182296	20.7498
182298	21.9722
182300	23.8079
182302	25.0892
182304	25.7148
182306	25.5883
182308	24.6985
182310	24.1912
182312	24.5321
182314	25.5035
182316	26.8573
182318	27.5933
182320	27.5104
182322	27.1036
182324	26.3334
182326	25.5201
182328	25.0425
182330	24.9754
182332	25.1909
182334	25.0661
182336	24.6687
182338	24.6229
182340	24.4417
182342	23.8505
182344	23.1454
182346	22.8868
182348	23.9808
182350	25.7621
182352	27.0185
182354	27.6946
182356	27.5745
182358	26.4781
182360	25.0836
182362	24.1067
182364	24.0081
182366	24.6159
182368	24.9888
182370	24.987
182372	24.3778
182374	22.4565
182376	20.3983
182378	19.8368
182380	20.9033
182382	22.7312
182384	23.9469
182386	24.1567
182388	23.8349
182390	22.4741
182392	19.5996
182394	17.3468
182396	17.8211
182398	20.2561
182400	22.5857
182402	23.7088
182404	24.0841
182406	23.9483
182408	23.2608
182410	22.3813
182412	22.0197
182414	23.2404
182416	25.6405
182418	27.382
182420	27.8621
182422	27.0218
182424	24.8293
182426	22.5999
182428	21.5419
182430	21.7458
182432	22.6304
182434	22.76
182436	21.715
182438	20.8034
182440	20.8244
182442	21.6157
182444	22.5021
182446	23.2121
182448	24.7139
182450	26.5812
182452	27.5737
182454	27.5303
182456	26.4323
182458	24.9685
182460	24.1183
182462	23.8002
182464	23.9924
182466	24.5306
182468	24.9299
182470	25.3149
182472	25.2825
182474	24.4093
182476	23.7143
182478	23.8861
182480	24.6472
182482	25.6132
182484	25.9662
182486	25.5681
182488	24.6961
182490	23.5579
182492	23.1446
182494	23.5781
182496	24.233
182498	25.0886
182500	25.5096
182502	25.4153
182504	25.6137
182506	25.6637
182508	25.3204
182510	25.1407
182512	25.2174
182514	25.5745
182516	25.9515
182518	26.1143
182520	26.3018
182522	26.1091
182524	25.4348
182526	24.9969
182528	25.192
182530	26.2536
182532	27.5799
182534	27.6925
182536	26.4201
182538	24.5221
182540	22.5314
182542	21.1054
182544	20.6189
182546	21.4176
182548	23.6732
182550	25.8224
182552	26.5439
182554	26.2011
182556	25.1149
182558	23.8354
182560	22.9747
182562	22.8316
182564	23.9668
182566	25.9119
182568	27.4073
182570	28.0212
182572	27.5644
182574	26.3827
182576	25.51
182578	25.5248
182580	26.248
182582	26.8241
182584	26.6636
182586	26.5178
182588	26.4875
182590	25.87
182592	25.047
182594	24.1131
182596	23.4428
182598	23.7988
182600	24.5211
182602	25.1774
182604	25.3623
182606	24.1301
182608	22.263
182610	20.9431
182612	20.2614
182614	20.5803
182616	21.6228
182618	22.629
182620	23.3896
182622	23.5322
182624	23.1499
182626	22.5783
182628	22.131
182630	22.842
182632	24.5305
182634	25.927
182636	26.7661
182638	26.8749
182640	26.2457
182642	25.5889
182644	25.058
182646	24.7253
182648	24.8524
182650	24.7977
182652	24.8231
182654	25.0045
182656	24.0249
182658	22.1058
182660	20.6853
182662	20.7461
182664	22.0102
182666	22.8068
182668	21.9521
182670	20.0832
182672	19.2368
182674	20.0317
182676	21.0386
182678	21.6681
182680	22.8311
182682	24.6571
182684	25.8838
182686	25.8946
182688	25.0675
182690	23.9513
182692	22.8486
182694	22.0224
182696	22.2702
182698	23.3994
182700	23.8694
182702	23.4342
182704	22.8743
182706	22.3858
182708	22.1199
182710	22.2222
182712	22.9597
182714	24.5701
182716	26.0191
182718	26.4801
182720	26.0627
182722	24.8217
182724	23.5848
182726	23.3085
182728	23.9269
182730	25.2945
182732	26.7643
182734	27.5828
182736	27.7495
182738	26.8844
182740	24.9095
182742	22.3815
182744	20.2637
182746	20.1993
182748	21.9672
182750	23.7046
182752	24.7857
182754	24.9928
182756	24.1099
182758	22.9043
182760	22.14
182762	22.3383
182764	23.6276
182766	24.8959
182768	25.4161
182770	25.2306
182772	24.1596
182774	22.5856
182776	21.3208
182778	21.0567
182780	22.1264
182782	23.4519
182784	23.9202
182786	24.0078
182788	23.989
182790	23.3774
182792	22.3748
182794	21.7926
182796	22.3094
182798	23.517
182800	24.4326
182802	24.7109
182804	24.0775
182806	22.7045
182808	21.6415
182810	21.3439
182812	22.2084
182814	24.2322
182816	25.8255
182818	26.174
182820	25.5216
182822	24.0003
182824	22.3623
182826	21.5025
182828	21.8886
182830	23.5264
182832	25.2809
182834	26.2876
182836	26.6099
182838	25.7332
182840	23.4541
182842	20.7439
182844	18.9405
182846	19.5754
182848	22.0786
182850	23.987
182852	24.5987
182854	24.2557
182856	23.0659
182858	21.6925
182860	21.2217
182862	22.2039
182864	23.5543
182866	23.6286
182868	22.7995
182870	21.7188
182872	20.215
182874	18.8448
182876	18.0821
182878	18.3868
182880	19.947
182882	21.4603
182884	22.1547
182886	22.5019
182888	22.557
182890	22.2971
182892	21.9174
182894	21.7849
182896	22.4618
182898	23.4378
182900	24.0864
182902	24.715
182904	24.8726
182906	24.1675
182908	23.1125
182910	22.5433
182912	23.3936
182914	25.1773
182916	26.3442
182918	26.818
182920	26.6525
182922	25.3207
182924	23.7945
182926	22.9805
182928	22.9651
182930	23.7911
182932	24.7623
182934	25.294
182936	25.2516
182938	24.6376
182940	23.8236
182942	23.0089
182944	22.6519
182946	23.5388
182948	25.0267
182950	26.1198
182952	26.6112
182954	25.8845
182956	24.1363
182958	22.8436
182960	22.6903
182962	23.9081
182964	25.864
182966	26.871
182968	26.6618
182970	25.9067
182972	24.8316
182974	23.6822
182976	22.6111
182978	22.2789
182980	23.0277
182982	23.6657
182984	24.0829
182986	24.7052
182988	24.8549
182990	24.6364
182992	24.4672
182994	24.486
182996	24.9286
182998	25.2105
183000	25.1293
183002	25.1304
183004	24.4914
183006	22.4525
183008	19.1882
183010	16.8469
183012	17.8858
183014	20.7097
183016	22.7751
183018	23.7293
183020	23.6992
183022	23.0198
183024	22.132
183026	21.295
183028	21.4727
183030	22.729
183032	23.9191
183034	24.6598
183036	24.7969
183038	24.3096
183040	23.5205
183042	22.4908
183044	22.004
183046	22.8799
183048	24.3813
183050	25.444
183052	25.4581
183054	24.2792
183056	22.9685
183058	22.3485
183060	22.1381
183062	22.4431
183064	23.2016
183066	23.8851
183068	24.1345
183070	23.5342
183072	22.3764
183074	21.1761
183076	20.1924
183078	20.3885
183080	21.7401
183082	22.683
183084	22.989
183086	23.1566
183088	22.8761
183090	22.4281
183092	22.5831
183094	23.7837
183096	25.4681
183098	26.0356
183100	25.4015
183102	24.3899
183104	22.8567
183106	21.6025
183108	21.7692
183110	22.9767
183112	24.6289
183114	25.806
183116	25.799
183118	25.1959
183120	24.4609
183122	23.755
183124	23.2179
183126	22.6486
183128	22.3863
183130	22.6415
183132	22.9581
183134	23.1413
183136	23.024
183138	22.4795
183140	21.9667
183142	21.8679
183144	22.4166
183146	23.5992
183148	24.6242
183150	25.2183
183152	25.2412
183154	24.442
183156	23.6017
183158	23.3544
183160	23.6164
183162	24.1476
183164	24.2504
183166	24.2067
183168	24.8005
183170	25.1429
183172	24.7175
183174	24.3119
183176	24.2911
183178	25.0101
183180	26.0494
183182	26.4887
183184	26.5574
183186	26.3928
183188	25.8157
183190	25.2186
183192	24.8413
183194	24.7929
183196	25.1564
183198	25.6641
183200	26.1777
183202	26.2437
183204	25.6758
183206	25.1818
183208	24.8967
183210	24.9168
183212	25.5861
183214	26.2841
183216	26.3496
183218	25.6861
183220	24.1755
183222	22.3285
183224	21.28
183226	21.4981
183228	22.6213
183230	23.7275
183232	24.2175
183234	24.2701
183236	23.9553
183238	23.4121
183240	22.9079
183242	22.8944
183244	24.052
183246	25.6759
183248	26.4666
183250	26.6717
183252	26.6018
183254	25.9913
183256	25.2082
183258	24.5082
183260	24.3481
183262	25.2609
183264	26.2766
183266	26.5259
183268	25.9394
183270	24.4554
183272	22.7809
183274	21.9566
183276	22.4579
183278	23.8463
183280	24.5067
183282	23.8665
183284	23.0414
183286	22.5685
183288	22.4728
183290	22.6755
183292	23.0809
183294	23.9836
183296	24.5876
183298	24.0176
183300	23.1826
183302	22.845
183304	22.687
183306	22.3181
183308	21.6475
183310	21.4304
183312	22.1392
183314	22.6187
183316	22.1633
183318	20.7892
183320	18.8073
183322	17.5035
183324	17.3936
183326	18.273
183328	20.025
183330	21.5414
183332	22.2497
183334	22.5303
183336	22.0882
183338	20.8462
183340	19.4379
183342	18.9144
183344	20.2179
183346	21.6838
183348	21.0417
183350	19.6508
183352	19.7968
183354	20.9453
183356	21.5941
183358	21.5894
183360	22.2706
183362	23.915
183364	25.1602
183366	25.5578
183368	25.3902
183370	24.8502
183372	24.4333
183374	24.1054
183376	24.0197
183378	24.811
183380	25.7667
183382	25.991
183384	25.4282
183386	24.1278
183388	22.6888
183390	21.8107
183392	21.9559
183394	23.3674
183396	24.9523
183398	25.6792
183400	25.8174
183402	25.233
183404	24.0694
183406	22.9456
183408	21.9952
183410	22.2119
183412	23.9032
183414	25.5556
183416	26.4069
183418	26.2292
183420	25.071
183422	23.9044
183424	23.1797
183426	23.272
183428	24.3495
183430	25.0995
183432	24.973
183434	24.1725
183436	22.5769
183438	21.1576
183440	20.8168
183442	21.3572
183444	22.5021
183446	23.6436
183448	24.4598
183450	25.195
183452	25.1093
183454	24.1085
183456	23.3572
183458	23.4545
183460	24.5454
183462	25.7673
183464	25.9305
183466	25.7369
183468	25.8369
183470	25.8158
183472	25.5842
183474	25.2027
183476	25.3046
183478	26.2882
183480	27.2471
183482	27.6049
183484	27.332
183486	26.3901
183488	25.2614
183490	24.3797
183492	24.3016
183494	25.3751
183496	26.5494
183498	27.0764
183500	26.9786
183502	25.778
183504	23.8817
183506	22.5223
183508	21.9727
183510	22.2109
183512	22.6535
183514	22.4195
183516	21.6266
183518	19.8607
183520	16.6096
183522	14.1676
183524	14.9693
183526	18.1641
183528	21.5084
183530	23.2452
183532	23.6891
183534	23.7959
183536	23.4356
183538	22.7947
183540	22.3483
183542	22.749
183544	24.2351
183546	25.6452
183548	26.4227
183550	26.8087
183552	26.3425
183554	24.9604
183556	23.3174
183558	22.3437
183560	22.8275
183562	23.9265
183564	24.6547
183566	25.2741
183568	25.3966
183570	24.7053
183572	24.0192
183574	23.9809
183576	24.9021
183578	26.2991
183580	27.1887
183582	27.457
183584	26.9072
183586	25.2563
183588	23.4019
183590	22.1418
183592	21.8819
183594	22.9902
183596	24.5416
183598	25.6012
183600	26.1699
183602	26.1375
183604	25.7477
183606	25.4062
183608	25.4656
183610	26.2349
183612	27.0589
183614	27.5251
183616	27.6349
183618	26.8098
183620	25.424
183622	24.301
183624	23.634
183626	23.9939
183628	25.1037
183630	25.7615
183632	25.8083
183634	25.2975
183636	24.4539
183638	24.0276
183640	24.0753
183642	24.524
183644	25.4037
183646	25.7878
183648	25.0055
183650	23.4278
183652	22.0408
183654	21.7552
183656	22.3511
183658	23.4918
183660	25.2901
183662	26.8208
183664	27.1797
183666	26.4256
183668	24.3359
183670	20.2588
183672	14.2884
183674	10.0126
183676	11.7112
183678	17.4678
183680	22.3578
183682	24.8215
183684	25.1272
183686	24.1793
183688	23.4334
183690	23.3281
183692	24.0056
183694	25.2599
183696	26.3104
183698	27.1577
183700	27.6067
183702	27.1612
183704	26.1932
183706	25.1625
183708	24.8145
183710	25.8335
183712	27.3174
183714	28.3091
183716	28.5998
183718	27.8877
183720	26.7402
183722	25.8951
183724	25.3521
183726	25.5928
183728	26.2168
183730	26.0823
183732	25.4597
183734	25.0043
183736	24.9551
183738	25.3091
183740	25.7495
183742	26.4878
183744	27.5555
183746	28.3513
183748	28.5479
183750	27.7514
183752	25.8253
183754	23.6266
183756	21.9551
183758	21.5118
183760	22.6477
183762	24.2713
183764	25.4933
183766	25.8731
183768	25.2359
183770	24.2998
183772	23.5501
183774	23.0042
183776	22.5424
183778	21.7924
183780	21.7156
183782	22.8056
183784	23.4802
183786	23.2435
183788	23.0375
183790	23.1762
183792	23.9072
183794	24.9716
183796	25.6083
183798	25.9249
183800	25.9129
183802	25.3813
183804	24.5524
183806	23.2587
183808	22.3617
183810	23.0801
183812	24.2243
183814	24.3067
183816	23.2714
183818	22.1493
183820	21.7986
183822	21.8744
183824	22.1156
183826	23.0418
183828	24.2832
183830	25.1592
183832	25.8904
183834	26.1294
183836	25.3786
183838	24.0435
183840	23.1714
183842	23.8019
183844	25.2616
183846	26.0546
183848	25.7396
183850	24.5189
183852	23.221
183854	22.3477
183856	21.6133
183858	21.5904
183860	22.5988
183862	23.4997
183864	23.5484
183866	22.877
183868	21.8256
183870	20.5001
183872	18.7894
183874	17.9199
183876	18.7896
183878	19.8752
183880	20.5359
183882	21.1669
183884	21.3689
183886	21.0108
183888	20.1764
183890	19.845
183892	21.4951
183894	24.0398
183896	25.4152
183898	25.2907
183900	23.9573
183902	22.1568
183904	20.8171
183906	20.7334
183908	22.2119
183910	23.9074
183912	24.3759
183914	24.1951
183916	23.8616
183918	22.9684
183920	22.0938
183922	21.822
183924	22.387
183926	23.9444
183928	25.3324
183930	25.5128
183932	24.4696
183934	22.6445
183936	21.0796
183938	20.2033
183940	19.9305
183942	20.7468
183944	22.2655
183946	23.6473
183948	24.7275
183950	25.0515
183952	24.7285
183954	24.2197
183956	23.7568
183958	23.9066
183960	24.241
183962	23.9685
183964	23.3974
183966	22.5291
183968	21.3934
183970	20.0092
183972	17.8602
183974	16.7746
183976	18.4984
183978	20.8328
183980	22.103
183982	22.312
183984	21.7614
183986	21.1738
183988	20.5407
183990	20.3078
183992	21.415
183994	22.9275
183996	23.8154
183998	24.2255
184000	24.0335
184002	23.3903
184004	22.6811
184006	22.3169
184008	23.6012
184010	26.0588
184012	27.7523
184014	28.3337
184016	27.9468
184018	26.9504
184020	25.828
184022	24.7454
184024	24.3473
184026	24.6642
184028	24.862
184030	24.8286
184032	24.4484
184034	23.6215
184036	22.9764
184038	22.8248
184040	23.4165
184042	24.8162
184044	26.0269
184046	26.5917
184048	26.7249
184050	26.367
184052	25.6314
184054	24.9333
184056	24.7622
184058	25.4541
184060	26.2781
184062	26.446
184064	26.2178
184066	25.4511
184068	24.2759
184070	23.3631
184072	22.6251
184074	22.0394
184076	21.6854
184078	21.5145
184080	21.6607
184082	21.3938
184084	20.0876
184086	18.5554
184088	17.9688
184090	19.3748
184092	22.3366
184094	24.7094
184096	25.4564
184098	25.007
184100	23.9699
184102	22.9451
184104	22.3774
184106	22.6879
184108	24.0071
184110	25.2446
184112	25.7632
184114	26.1749
184116	26.2195
184118	25.5102
184120	24.5354
184122	23.8548
184124	24.0433
184126	24.5827
184128	24.6086
184130	24.5889
184132	24.5737
184134	24.0426
184136	23.1982
184138	22.3713
184140	22.1908
184142	22.9574
184144	23.8306
184146	24.5306
184148	25.0287
184150	24.8905
184152	24.3171
184154	23.8199
184156	23.7259
184158	24.1541
184160	24.271
184162	23.6968
184164	23.1582
184166	22.8612
184168	22.6048
184170	22.0666
184172	21.3213
184174	21.507
184176	22.4769
184178	23.4196
184180	24.5838
184182	25.1817
184184	24.476
184186	23.2411
184188	22.3324
184190	22.4649
184192	23.5676
184194	24.6474
184196	25.62
184198	26.4505
184200	26.1796
184202	24.8546
184204	23.0887
184206	21.8368
184208	22.1978
184210	23.5314
184212	24.762
184214	25.3811
184216	24.9531
184218	23.8877
184220	23.282
184222	23.7693
184224	25.3756
184226	26.8965
184228	27.2831
184230	26.9902
184232	26.1859
184234	24.9169
184236	23.6552
184238	22.8547
184240	23.4231
184242	25.0364
184244	26.0899
184246	26.3763
184248	26.0828
184250	25.0545
184252	23.8776
184254	22.8971
184256	22.3449
184258	22.6229
184260	22.6862
184262	21.4328
184264	20.317
184266	20.612
184268	21.4301
184270	22.0048
184272	22.7852
184274	24.5018
184276	26.4115
184278	27.42
184280	27.6302
184282	27.1014
184284	25.9756
184286	24.747
184288	23.9744
184290	24.5517
184292	25.8267
184294	26.0633
184296	25.4175
184298	24.7007
184300	23.8098
184302	22.9863
184304	22.8045
184306	23.7743
184308	25.4363
184310	26.1756
184312	25.7593
184314	24.9187
184316	23.9692
184318	23.3015
184320	22.9089
184322	23.0635
184324	24.0814
184326	24.6351
184328	23.965
184330	23.223
184332	22.8038
184334	22.5093
184336	22.3769
184338	22.3629
184340	23.0813
184342	24.4117
184344	25.19
184346	24.9302
184348	23.7961
184350	22.6608
184352	22.146
184354	22.0185
184356	22.4695
184358	23.3486
184360	23.6793
184362	23.5435
184364	23.3346
184366	22.749
184368	21.8609
184370	21.0354
184372	20.8889
184374	21.839
184376	22.8236
184378	22.9326
184380	21.5281
184382	18.1838
184384	15.6912
184386	16.3857
[truncated: 683,826+ more rows]
