# Supplementary material for: Potentiation of neuronal activity by tonic GluD1 current in brain slices
Source: EMBO Rep. 2023 May 8;24(7):e56801. doi: 10.15252/embr.202356801 (PMC10328076; doi:10.15252/embr.202356801)
Supplement: Supplementary file 5 — Source Data for Figure 2 [file EMBR-24-e56801-s007.zip › Figure 2/Figure 2C.xlsx]

## Sheet: Figure 2C
GTP	Gpp-NHp
-7.81201	96.7655
11.9396	11.011
-21.3967	48.28
2.55362	37.807
2.35788	21.3136
5.512	77.6524
31.5124	16.4987
2.39844	32.3918
30.6635	43.03
	23.01
	100.95
	16.48
	31.37
	60.85
	63.84
	113.71
