# Supplementary material for: Potentiation of neuronal activity by tonic GluD1 current in brain slices
Source: EMBO Rep. 2023 May 8;24(7):e56801. doi: 10.15252/embr.202356801 (PMC10328076; doi:10.15252/embr.202356801)
Supplement: Supplementary file 5 — Source Data for Figure 2 [file EMBR-24-e56801-s007.zip › Figure 2/Figure 2B.xlsx]

## Sheet: Figure 2B
voltage (mV)	current (pA)
-60	56.2565	16.2965	6
-70	48.6232	13.3411	6
-80	36.2617	8.45413	6
-90	28.1468	5.08327	6
-100	16.9561	4.16261	6
-110	-0.315103	7.5529	6
-120	-31.2641	14.4131	6
-130	-62.949	19.4414	6
