# Supplementary material for: Potentiation of neuronal activity by tonic GluD1 current in brain slices
Source: EMBO Rep. 2023 May 8;24(7):e56801. doi: 10.15252/embr.202356801 (PMC10328076; doi:10.15252/embr.202356801)
Supplement: Supplementary file 5 — Source Data for Figure 2 [file EMBR-24-e56801-s007.zip › Figure 2/Figure 2E.xlsx]

## Sheet: Sheet1
time (ms)	current (pA)		traces have been post-hoc filtered (60 Hz) and reduced by a factor of 2 to facilitate transfer of traces to excel format
1447240	-9.41377
1447242	-10.8344
1447244	-11.9951
1447246	-11.9302
1447248	-10.946
1447250	-10.382
1447252	-10.1023
1447254	-10.034
1447256	-10.7716
1447258	-11.8661
1447260	-12.6921
1447262	-12.6822
1447264	-11.7018
1447266	-11.0678
1447268	-11.1954
1447270	-11.5253
1447272	-12.2664
1447274	-13.268
1447276	-14.1208
1447278	-14.3693
1447280	-13.3572
1447282	-11.9343
1447284	-11.0766
1447286	-10.4999
1447288	-10.4037
1447290	-10.8697
1447292	-11.4011
1447294	-11.6488
1447296	-10.893
1447298	-9.39908
1447300	-8.42247
1447302	-8.13318
1447304	-8.57901
1447306	-9.80151
1447308	-11.0967
1447310	-12.125
1447312	-12.38
1447314	-11.638
1447316	-11.0949
1447318	-11.1071
1447320	-11.3651
1447322	-12.1617
1447324	-13.1221
1447326	-13.6819
1447328	-13.4928
1447330	-12.3105
1447332	-11.0998
1447334	-10.6263
1447336	-10.655
1447338	-11.3736
1447340	-12.5888
1447342	-13.5881
1447344	-13.9502
1447346	-12.9562
1447348	-11.032
1447350	-9.61484
1447352	-8.98463
1447354	-9.21466
1447356	-10.1611
1447358	-11.166
1447360	-11.873
1447362	-11.5295
1447364	-10.1757
1447366	-9.17339
1447368	-8.70538
1447370	-8.61958
1447372	-9.30377
1447374	-10.3174
1447376	-11.1547
1447378	-11.2023
1447380	-10.0019
1447382	-8.68534
1447384	-8.12007
1447386	-8.14244
1447388	-8.85362
1447390	-10.0688
1447392	-11.3235
1447394	-12.0662
1447396	-11.5085
1447398	-10.2888
1447400	-9.52639
1447402	-9.2291
1447404	-9.65231
1447406	-10.7975
1447408	-11.9513
1447410	-12.6898
1447412	-12.5645
1447414	-11.8902
1447416	-11.5075
1447418	-11.2313
1447420	-11.2164
1447422	-11.916
1447424	-12.802
1447426	-13.3505
1447428	-12.9077
1447430	-11.1778
1447432	-9.53465
1447434	-8.78047
1447436	-8.84818
1447438	-9.80086
1447440	-10.935
1447442	-11.6614
1447444	-11.7451
1447446	-10.8381
1447448	-9.68802
1447450	-9.10963
1447452	-8.90271
1447454	-9.31512
1447456	-10.4123
1447458	-11.5974
1447460	-12.4046
1447462	-12.0222
1447464	-10.6963
1447466	-9.90389
1447468	-10.0446
1447470	-11.0354
1447472	-12.5894
1447474	-13.855
1447476	-14.425
1447478	-13.6882
1447480	-11.5934
1447482	-9.71374
1447484	-8.74834
1447486	-8.65462
1447488	-9.62175
1447490	-10.9935
1447492	-12.2003
1447494	-12.7341
1447496	-11.9347
1447498	-10.7014
1447500	-9.99197
1447502	-9.80588
1447504	-10.5396
1447506	-11.8611
1447508	-12.8321
1447510	-13.133
1447512	-12.2522
1447514	-10.6428
1447516	-9.5956
1447518	-9.23739
1447520	-9.53456
1447522	-10.437
1447524	-11.3455
1447526	-11.8321
1447528	-11.3259
1447530	-9.99403
1447532	-9.02319
1447534	-8.5104
1447536	-8.49132
1447538	-9.54466
1447540	-11.186
1447542	-12.678
1447544	-13.1432
1447546	-12.0274
1447548	-10.5877
1447550	-9.64664
1447552	-9.04918
1447554	-9.2212
1447556	-10.2306
1447558	-11.5424
1447560	-12.2581
1447562	-11.4761
1447564	-10.137
1447566	-9.48575
1447568	-9.14921
1447570	-9.2164
1447572	-10.009
1447574	-11.0862
1447576	-11.8291
1447578	-11.4271
1447580	-10.4186
1447582	-10.2047
1447584	-10.456
1447586	-10.7681
1447588	-11.5563
1447590	-12.5323
1447592	-13.4336
1447594	-13.7047
1447596	-12.8505
1447598	-12.004
1447600	-11.8531
1447602	-12.1197
1447604	-12.7455
1447606	-13.3896
1447608	-13.8138
1447610	-13.6733
1447612	-12.3638
1447614	-10.7185
1447616	-9.69081
1447618	-9.13868
1447620	-9.47468
1447622	-10.6875
1447624	-12.0121
1447626	-12.9404
1447628	-12.5074
1447630	-10.9776
1447632	-9.97608
1447634	-9.82195
1447636	-10.3308
1447638	-11.4637
1447640	-12.6879
1447642	-13.5764
1447644	-13.5228
1447646	-12.4566
1447648	-11.7936
1447650	-11.8211
1447652	-11.9806
1447654	-12.6419
1447656	-13.7111
1447658	-14.603
1447660	-14.6236
1447662	-13.4049
1447664	-12.1638
1447666	-11.7165
1447668	-11.6317
1447670	-12.0766
1447672	-12.8607
1447674	-13.4319
1447676	-13.7024
1447678	-13.0091
1447680	-11.611
1447682	-10.513
1447684	-9.79526
1447686	-9.86895
1447688	-10.8838
1447690	-12.1537
1447692	-13.1669
1447694	-13.0217
1447696	-11.6492
1447698	-10.5591
1447700	-10.12
1447702	-10.1124
1447704	-10.8323
1447706	-11.8361
1447708	-12.5563
1447710	-12.4006
1447712	-11.0133
1447714	-9.52651
1447716	-8.7273
1447718	-8.53484
1447720	-9.20493
1447722	-10.3764
1447724	-11.294
1447726	-11.5975
1447728	-10.8747
1447730	-9.81688
1447732	-9.46663
1447734	-9.60211
1447736	-10.1865
1447738	-11.1831
1447740	-12.0307
1447742	-12.2582
1447744	-11.2904
1447746	-9.66647
1447748	-8.81529
1447750	-8.68224
1447752	-8.89565
1447754	-9.7046
1447756	-10.7461
1447758	-11.7046
1447760	-11.9415
1447762	-10.8882
1447764	-9.71485
1447766	-9.20156
1447768	-9.2756
1447770	-10.1727
1447772	-11.4413
1447774	-12.3391
1447776	-12.3296
1447778	-11.1229
1447780	-9.78145
1447782	-9.16346
1447784	-8.99214
1447786	-9.58793
1447788	-10.9684
1447790	-12.4189
1447792	-13.3258
1447794	-12.7272
1447796	-11.0568
1447798	-10.0115
1447800	-9.80821
1447802	-10.1043
1447804	-10.9428
1447806	-12.059
1447808	-13.1474
1447810	-13.4828
1447812	-12.6754
1447814	-11.7277
1447816	-11.2022
1447818	-11.2473
1447820	-12.1152
1447822	-13.1958
1447824	-13.9731
1447826	-14.0355
1447828	-12.9556
1447830	-11.7842
1447832	-11.2605
1447834	-11.0228
1447836	-11.3979
1447838	-12.4702
1447840	-13.7031
1447842	-14.5168
1447844	-13.8221
1447846	-12.0214
1447848	-10.6917
1447850	-10.09
1447852	-10.3113
1447854	-11.3471
1447856	-12.408
1447858	-12.9038
1447860	-12.3149
1447862	-10.8446
1447864	-9.75082
1447866	-9.40487
1447868	-9.6095
1447870	-10.3596
1447872	-11.2313
1447874	-11.9682
1447876	-12.1176
1447878	-11.196
1447880	-10.1487
1447882	-9.68406
1447884	-9.58257
1447886	-9.97363
1447888	-10.7083
1447890	-11.4334
1447892	-11.7972
1447894	-11.0773
1447896	-9.83613
1447898	-9.27551
1447900	-9.33587
1447902	-9.91766
1447904	-10.8988
1447906	-11.7886
1447908	-12.2395
1447910	-11.6335
1447912	-10.3317
1447914	-9.5254
1447916	-9.14089
1447918	-9.1492
1447920	-9.90387
1447922	-10.8516
1447924	-11.5404
1447926	-11.528
1447928	-10.4763
1447930	-9.41304
1447932	-8.85983
1447934	-8.73649
1447936	-9.44781
1447938	-10.6558
1447940	-11.803
1447942	-12.3441
1447944	-11.5469
1447946	-10.2244
1447948	-9.48625
1447950	-9.30325
1447952	-10.0593
1447954	-11.7547
1447956	-13.5396
1447958	-14.664
1447960	-14.3865
1447962	-13.2276
1447964	-12.5934
1447966	-12.6234
1447968	-13.0308
1447970	-13.7608
1447972	-14.4712
1447974	-14.9727
1447976	-14.6577
1447978	-13.21
1447980	-11.7516
1447982	-10.8076
1447984	-10.5389
1447986	-11.1657
1447988	-11.9636
1447990	-12.495
1447992	-12.4663
1447994	-11.3424
1447996	-10.0206
1447998	-9.41152
1448000	-9.15096
1448002	-9.39964
1448004	-10.2808
1448006	-11.4682
1448008	-12.53
1448010	-12.2528
1448012	-10.7521
1448014	-9.60671
1448016	-9.2354
1448018	-9.67729
1448020	-10.8079
1448022	-11.9794
1448024	-12.8431
1448026	-12.6794
1448028	-11.4112
1448030	-10.4023
1448032	-10.0091
1448034	-10.0065
1448036	-10.669
1448038	-11.6724
1448040	-12.5918
1448042	-12.7857
1448044	-11.7263
1448046	-10.4218
1448048	-9.66303
1448050	-9.49154
1448052	-10.1296
1448054	-11.0684
1448056	-11.8218
1448058	-12.1686
1448060	-11.3973
1448062	-10.0788
1448064	-9.34902
1448066	-9.22826
1448068	-9.90423
1448070	-11.1386
1448072	-12.1147
1448074	-12.4622
1448076	-11.6582
1448078	-10.0154
1448080	-8.9184
1448082	-8.5627
1448084	-8.78862
1448086	-9.79186
1448088	-10.8943
1448090	-11.5528
1448092	-11.3665
1448094	-10.1102
1448096	-8.96625
1448098	-8.60035
1448100	-8.89277
1448102	-9.93798
1448104	-11.1414
1448106	-12.1198
1448108	-12.6764
1448110	-12.0513
1448112	-10.8657
1448114	-10.1328
1448116	-9.82559
1448118	-10.4492
1448120	-12.1327
1448122	-13.8293
1448124	-14.6152
1448126	-13.8499
1448128	-11.9924
1448130	-10.3557
1448132	-9.40969
1448134	-9.33832
1448136	-9.93326
1448138	-10.4616
1448140	-10.8169
1448142	-10.667
1448144	-9.97599
1448146	-9.90081
1448148	-10.2529
1448150	-10.4125
1448152	-10.8788
1448154	-11.6733
1448156	-12.5592
1448158	-12.919
1448160	-12.1558
1448162	-11.362
1448164	-11.1387
1448166	-10.9366
1448168	-11.0773
1448170	-11.6401
1448172	-12.1203
1448174	-12.2741
1448176	-11.3745
1448178	-9.67085
1448180	-8.47477
1448182	-8.04436
1448184	-8.39822
1448186	-9.40096
1448188	-10.4141
1448190	-11.0346
1448192	-10.6091
1448194	-9.20691
1448196	-8.13835
1448198	-7.71935
1448200	-7.89635
1448202	-8.80663
1448204	-9.69894
1448206	-10.2481
1448208	-10.1788
1448210	-8.98377
1448212	-7.72976
1448214	-7.31789
1448216	-7.47388
1448218	-8.13099
1448220	-8.98664
1448222	-9.73326
1448224	-10.1429
1448226	-9.54195
1448228	-8.50296
1448230	-8.04225
1448232	-7.96112
1448234	-8.36202
1448236	-9.31561
1448238	-10.4058
1448240	-11.1994
1448242	-10.8798
1448244	-9.67422
1448246	-8.80412
1448248	-8.1616
1448250	-7.73319
1448252	-8.3092
1448254	-9.61149
1448256	-10.914
1448258	-11.3604
1448260	-10.4221
1448262	-9.20367
1448264	-8.543
1448266	-8.4764
1448268	-9.28623
1448270	-10.545
1448272	-11.5823
1448274	-12.0175
1448276	-11.3475
1448278	-10.1327
1448280	-9.20843
1448282	-8.60511
1448284	-8.85596
1448286	-10.0886
1448288	-11.4993
1448290	-12.3429
1448292	-11.7529
1448294	-10.2793
1448296	-9.48578
1448298	-9.43958
1448300	-9.94188
1448302	-11.1087
1448304	-12.4652
1448306	-13.5598
1448308	-13.5349
1448310	-12.2308
1448312	-11.1866
1448314	-10.8901
1448316	-11.1356
1448318	-12.1413
1448320	-13.3381
1448322	-14.1789
1448324	-14.1755
1448326	-12.9688
1448328	-11.7684
1448330	-11.4084
1448332	-11.4136
1448334	-11.9116
1448336	-12.9423
1448338	-13.8955
1448340	-14.3281
1448342	-13.5238
1448344	-11.823
1448346	-10.5723
1448348	-10.0167
1448350	-10.1478
1448352	-10.8637
1448354	-11.6523
1448356	-12.2413
1448358	-11.9101
1448360	-10.6051
1448362	-9.64972
1448364	-9.25016
1448366	-9.23026
1448368	-10.0895
1448370	-11.5547
1448372	-13.0238
1448374	-13.5824
1448376	-12.6523
1448378	-11.5958
1448380	-11.3038
1448382	-11.388
1448384	-11.9651
1448386	-12.958
1448388	-14.0628
1448390	-14.7833
1448392	-14.0589
1448394	-12.4425
1448396	-11.4335
1448398	-11.1801
1448400	-11.6458
1448402	-12.5497
1448404	-13.2712
1448406	-13.5297
1448408	-12.753
1448410	-11.3287
1448412	-10.7564
1448414	-11.1339
1448416	-11.9937
1448418	-13.3892
1448420	-14.8298
1448422	-15.7645
1448424	-15.4744
1448426	-13.655
1448428	-11.7617
1448430	-10.8118
1448432	-10.7468
1448434	-11.4766
1448436	-12.292
1448438	-12.8022
1448440	-12.8069
1448442	-11.7574
1448444	-10.4845
1448446	-9.94421
1448448	-9.83974
1448450	-10.2683
1448452	-11.3197
1448454	-12.4595
1448456	-13.0774
1448458	-12.2857
1448460	-10.5597
1448462	-9.45034
1448464	-9.20139
1448466	-9.67624
1448468	-10.9426
1448470	-12.5642
1448472	-14.0635
1448474	-14.6654
1448476	-14.1787
1448478	-13.7332
1448480	-13.579
1448482	-13.6239
1448484	-14.1281
1448486	-14.5959
1448488	-14.7849
1448490	-14.4757
1448492	-13.267
1448494	-12.0839
1448496	-11.4896
1448498	-11.194
1448500	-11.6805
1448502	-12.8397
1448504	-13.9085
1448506	-14.4592
1448508	-13.7014
1448510	-12.022
1448512	-10.7119
1448514	-9.93975
1448516	-9.92188
1448518	-10.7376
1448520	-11.7344
1448522	-12.3584
1448524	-11.8091
1448526	-10.2149
1448528	-9.10527
1448530	-8.77819
1448532	-9.03759
1448534	-10.1996
1448536	-11.7587
1448538	-13.041
1448540	-13.195
1448542	-11.776
1448544	-10.3571
1448546	-10.0216
1448548	-10.2558
1448550	-10.8328
1448552	-11.5717
1448554	-12.2635
1448556	-12.6531
1448558	-11.8869
1448560	-10.6058
1448562	-10.2449
1448564	-10.5536
1448566	-11.1931
1448568	-12.077
1448570	-12.8325
1448572	-13.2332
1448574	-12.6033
1448576	-11.1809
1448578	-10.3116
1448580	-10.0604
1448582	-10.2786
1448584	-11.385
1448586	-12.8683
1448588	-13.9227
1448590	-13.7692
1448592	-12.2555
1448594	-10.8536
1448596	-10.3759
1448598	-10.6248
1448600	-11.6543
1448602	-13.0096
1448604	-13.9682
1448606	-14.008
1448608	-12.8387
1448610	-11.3924
1448612	-10.5502
1448614	-10.1895
1448616	-10.6456
1448618	-11.8363
1448620	-13.0409
1448622	-13.8075
1448624	-13.3105
1448626	-11.8458
1448628	-10.8461
1448630	-10.6196
1448632	-10.9735
1448634	-11.6356
1448636	-12.0807
1448638	-12.1797
1448640	-11.4899
1448642	-9.95563
1448644	-8.85057
1448646	-8.50859
1448648	-8.61194
1448650	-9.36398
1448652	-10.4164
1448654	-11.3496
1448656	-11.6466
1448658	-10.8478
1448660	-9.93309
1448662	-9.5907
1448664	-9.49237
1448666	-9.99918
1448668	-11.1075
1448670	-12.1384
1448672	-12.7168
1448674	-12.1601
1448676	-10.7526
1448678	-9.58539
1448680	-8.93891
1448682	-9.09454
1448684	-10.072
1448686	-11.2957
1448688	-12.2646
1448690	-12.0649
1448692	-10.7593
1448694	-9.95115
1448696	-9.93561
1448698	-10.3311
1448700	-11.4495
1448702	-12.9099
1448704	-14.0984
1448706	-14.3744
1448708	-13.3246
1448710	-12.0047
1448712	-11.2888
1448714	-11.1428
1448716	-11.8249
1448718	-13.0368
1448720	-14.0647
1448722	-14.4518
1448724	-13.4922
1448726	-11.8167
1448728	-10.8163
1448730	-10.6817
1448732	-11.4905
1448734	-12.8578
1448736	-13.9121
1448738	-14.3409
1448740	-13.5799
1448742	-11.8486
1448744	-10.6572
1448746	-10.3353
1448748	-10.7021
1448750	-11.8723
1448752	-13.1436
1448754	-14.0653
1448756	-14.1283
1448758	-12.8241
1448760	-11.3037
1448762	-10.4293
1448764	-10.1084
1448766	-10.6636
1448768	-11.8932
1448770	-12.997
1448772	-13.29
1448774	-12.5327
1448776	-11.6358
1448778	-11.1172
1448780	-10.6846
1448782	-10.9847
1448784	-12.1012
1448786	-13.0751
1448788	-13.4457
1448790	-12.6758
1448792	-11.1167
1448794	-10.0915
1448796	-9.73804
1448798	-9.87892
1448800	-10.5341
1448802	-11.1734
1448804	-11.6642
1448806	-11.6698
1448808	-10.786
1448810	-10.0027
1448812	-9.86183
1448814	-10.2896
1448816	-11.5924
1448818	-13.3198
1448820	-14.6987
1448822	-15.1394
1448824	-14.2145
1448826	-12.7842
1448828	-11.7444
1448830	-11.0808
1448832	-11.1385
1448834	-11.7828
1448836	-12.4734
1448838	-13.0886
1448840	-12.9258
1448842	-12.0562
1448844	-11.5241
1448846	-11.4352
1448848	-11.8178
1448850	-12.5583
1448852	-13.1091
1448854	-13.3097
1448856	-12.7378
1448858	-11.4839
1448860	-10.6927
1448862	-10.4764
1448864	-10.5076
1448866	-11.1402
1448868	-12.305
1448870	-13.4192
1448872	-13.4058
1448874	-11.8851
1448876	-10.3572
1448878	-9.67688
1448880	-9.55174
1448882	-10.0046
1448884	-10.678
1448886	-11.1948
1448888	-11.5139
1448890	-11.0478
1448892	-10.049
1448894	-9.45115
1448896	-9.20879
1448898	-9.3786
1448900	-9.96164
1448902	-10.5433
1448904	-10.8723
1448906	-10.2329
1448908	-8.80271
1448910	-7.91993
1448912	-7.71734
1448914	-8.11601
1448916	-9.29915
1448918	-10.6173
1448920	-11.5913
1448922	-11.6039
1448924	-10.2666
1448926	-8.94078
1448928	-8.5023
1448930	-8.71725
1448932	-9.58308
1448934	-10.7005
1448936	-11.6988
1448938	-12.0896
1448940	-11.1079
1448942	-9.72588
1448944	-9.31017
1448946	-9.62973
1448948	-10.3931
1448950	-11.3998
1448952	-12.3279
1448954	-12.9668
1448956	-12.4808
1448958	-11.0524
1448960	-10.147
1448962	-9.94853
1448964	-10.1835
1448966	-10.9383
1448968	-11.7728
1448970	-12.4136
1448972	-12.3523
1448974	-11.2393
1448976	-10.1996
1448978	-9.67359
1448980	-9.43402
1448982	-9.86654
1448984	-10.6903
1448986	-11.2655
1448988	-11.0482
1448990	-9.78216
1448992	-8.54345
1448994	-8.08904
1448996	-8.03292
1448998	-8.54252
1449000	-9.52683
1449002	-10.3377
1449004	-10.7236
1449006	-10.08
1449008	-8.8279
1449010	-8.38001
1449012	-8.73654
1449014	-9.53903
1449016	-10.598
1449018	-11.5433
1449020	-12.1359
1449022	-11.7756
1449024	-10.5861
1449026	-9.7713
1449028	-9.53666
1449030	-9.87354
1449032	-10.9387
1449034	-12.0363
1449036	-12.7667
1449038	-12.6624
1449040	-11.3398
1449042	-10.0578
1449044	-9.61151
1449046	-9.65325
1449048	-10.3373
1449050	-11.3441
1449052	-12.1408
1449054	-12.6556
1449056	-12.2414
1449058	-11.1946
1449060	-10.6756
1449062	-10.7294
1449064	-11.2627
1449066	-12.0759
1449068	-12.6878
1449070	-12.9803
1449072	-12.5125
1449074	-11.2818
1449076	-10.2721
1449078	-9.71185
1449080	-9.61244
1449082	-10.1788
1449084	-10.8091
1449086	-11.2101
1449088	-11.101
1449090	-10.0933
1449092	-9.0808
1449094	-8.56218
1449096	-8.41565
1449098	-8.98578
1449100	-10.0145
1449102	-10.9306
1449104	-11.1866
1449106	-10.2503
1449108	-9.05387
1449110	-8.61549
1449112	-8.6859
1449114	-9.29053
1449116	-10.3272
1449118	-11.2269
1449120	-11.6804
1449122	-11.0453
1449124	-9.63426
1449126	-8.7918
1449128	-8.73719
1449130	-9.26846
1449132	-10.2952
1449134	-11.3676
1449136	-12.318
1449138	-12.5493
1449140	-11.5058
1449142	-10.3091
1449144	-9.74279
1449146	-9.829
1449148	-10.6916
1449150	-11.7695
1449152	-12.5779
1449154	-12.6513
1449156	-11.588
1449158	-10.4477
1449160	-9.988
1449162	-9.75448
1449164	-9.87017
1449166	-10.4777
1449168	-11.2455
1449170	-11.7364
1449172	-10.9726
1449174	-9.32923
1449176	-8.30652
1449178	-8.10684
1449180	-8.69553
1449182	-9.94693
1449184	-11.2371
1449186	-12.1929
1449188	-11.9933
1449190	-10.5381
1449192	-9.31646
1449194	-8.81809
1449196	-8.9201
1449198	-9.88279
1449200	-11.1859
1449202	-12.3772
1449204	-12.8704
1449206	-12.0375
1449208	-10.9951
1449210	-10.6139
1449212	-10.5752
1449214	-10.9365
1449216	-11.5022
1449218	-11.9221
1449220	-12.0065
1449222	-11.0951
1449224	-9.69086
1449226	-8.97238
1449228	-8.90541
1449230	-9.44731
1449232	-10.4161
1449234	-11.2366
1449236	-11.7289
1449238	-11.4616
1449240	-10.7291
1449242	-10.5791
1449244	-10.6787
1449246	-10.8204
1449248	-11.6062
1449250	-12.7571
1449252	-13.7609
1449254	-13.82
1449256	-12.5671
1449258	-11.4602
1449260	-11.1822
1449262	-11.3403
1449264	-12.0582
1449266	-13.0242
1449268	-13.6547
1449270	-13.471
1449272	-12.0494
1449274	-10.3802
1449276	-9.53402
1449278	-9.32746
1449280	-9.82387
1449282	-10.8526
1449284	-11.8679
1449286	-12.6194
1449288	-12.3208
1449290	-11.1421
1449292	-10.4049
1449294	-10.3279
1449296	-10.75
1449298	-11.5539
1449300	-12.2008
1449302	-12.581
1449304	-12.3223
1449306	-11.1118
1449308	-10.0324
1449310	-9.57741
1449312	-9.56658
1449314	-10.1852
1449316	-11.0837
1449318	-11.865
1449320	-12.0446
1449322	-11.1942
1449324	-10.2785
1449326	-9.99602
1449328	-9.97719
1449330	-10.4004
1449332	-11.1812
1449334	-11.8312
1449336	-12.2121
1449338	-11.69
1449340	-10.4544
1449342	-9.54918
1449344	-9.32521
1449346	-10.1385
1449348	-11.523
1449350	-12.4307
1449352	-12.7731
1449354	-12.186
1449356	-10.6702
1449358	-9.59431
1449360	-9.28794
1449362	-9.43108
1449364	-10.2426
1449366	-11.3642
1449368	-12.3012
1449370	-12.3352
1449372	-10.8918
1449374	-9.14416
1449376	-8.16874
1449378	-7.95543
1449380	-8.61139
1449382	-9.78983
1449384	-10.9256
1449386	-11.726
1449388	-11.6217
1449390	-11.0302
1449392	-10.7725
1449394	-10.5813
1449396	-10.6951
1449398	-11.4904
1449400	-12.6015
1449402	-13.4427
1449404	-13.0328
1449406	-11.541
1449408	-10.4468
1449410	-10.0208
1449412	-10.0851
1449414	-10.8241
1449416	-11.7529
1449418	-12.4967
1449420	-12.5568
1449422	-11.4428
1449424	-10.1804
1449426	-9.49624
1449428	-9.50607
1449430	-10.627
1449432	-12.3243
1449434	-13.7034
1449436	-14.2757
1449438	-13.6358
1449440	-12.549
1449442	-11.8708
1449444	-11.501
1449446	-11.8594
1449448	-12.9489
1449450	-13.9885
1449452	-14.5099
1449454	-13.8792
1449456	-12.398
1449458	-11.3582
1449460	-10.9982
1449462	-11.2638
1449464	-12.067
1449466	-12.7931
1449468	-13.1979
1449470	-12.7421
1449472	-11.1966
1449474	-9.90969
1449476	-9.47733
1449478	-9.64859
1449480	-10.6196
1449482	-12.0576
1449484	-13.2953
1449486	-13.5691
1449488	-12.3961
1449490	-10.9632
1449492	-10.312
1449494	-10.1713
1449496	-10.6193
1449498	-11.5714
1449500	-12.4474
1449502	-12.9374
1449504	-12.4166
1449506	-11.2494
1449508	-10.6297
1449510	-10.5507
1449512	-11.0176
1449514	-12.1044
1449516	-13.3172
1449518	-14.2479
1449520	-14.0646
1449522	-12.6841
1449524	-11.5896
1449526	-11.2121
1449528	-11.3191
1449530	-12.0824
1449532	-13.0648
1449534	-13.9025
1449536	-14.1267
1449538	-13.1464
1449540	-11.8398
1449542	-11.0559
1449544	-10.7227
1449546	-11.0548
1449548	-11.7935
1449550	-12.4263
1449552	-12.7229
1449554	-12.0825
1449556	-10.9794
1449558	-10.3798
1449560	-10.2631
1449562	-10.9507
1449564	-12.3218
1449566	-13.4703
1449568	-13.9829
1449570	-13.3462
1449572	-11.9576
1449574	-11.1993
1449576	-11.0443
1449578	-11.1754
1449580	-11.7722
1449582	-12.439
1449584	-13.0044
1449586	-13.0599
1449588	-12.075
1449590	-10.9147
1449592	-10.2897
1449594	-10.2785
1449596	-10.9869
1449598	-11.8613
1449600	-12.5326
1449602	-12.7034
1449604	-11.6664
1449606	-10.1951
1449608	-9.36109
1449610	-9.04491
1449612	-9.49291
1449614	-10.6239
1449616	-11.7067
1449618	-12.2353
1449620	-11.504
1449622	-9.92903
1449624	-8.88586
1449626	-8.53096
1449628	-8.70115
1449630	-9.38713
1449632	-10.1384
1449634	-10.6859
1449636	-10.4579
1449638	-9.23611
1449640	-8.28764
1449642	-8.08451
1449644	-8.38721
1449646	-9.44828
1449648	-10.8172
1449650	-11.7589
1449652	-11.7372
1449654	-10.5941
1449656	-9.52653
1449658	-9.1636
1449660	-8.96167
1449662	-9.18207
1449664	-9.92327
1449666	-10.7719
1449668	-11.377
1449670	-10.8466
1449672	-9.58793
1449674	-9.08846
1449676	-9.39411
1449678	-10.1775
1449680	-11.2078
1449682	-12.0188
1449684	-12.5591
1449686	-12.3928
1449688	-11.4099
1449690	-10.6219
1449692	-10.2859
1449694	-10.5199
1449696	-11.6216
1449698	-12.8946
1449700	-13.8459
1449702	-13.9864
1449704	-12.7422
1449706	-11.222
1449708	-10.5399
1449710	-10.5815
1449712	-11.3326
1449714	-12.4479
1449716	-13.3104
1449718	-13.5502
1449720	-12.6501
1449722	-11.196
1449724	-10.3171
1449726	-10.1156
1449728	-10.752
1449730	-11.9784
1449732	-12.9479
1449734	-13.257
1449736	-12.4068
1449738	-10.8387
1449740	-9.9337
1449742	-9.62452
1449744	-9.58757
1449746	-10.3265
1449748	-11.564
1449750	-12.6283
1449752	-12.8333
1449754	-11.975
1449756	-11.1742
1449758	-10.8493
1449760	-10.6236
1449762	-10.8381
1449764	-11.6094
1449766	-12.6183
1449768	-13.259
1449770	-12.9282
1449772	-12.519
1449774	-12.7267
1449776	-12.8692
1449778	-13.1718
1449780	-13.8929
1449782	-14.4142
1449784	-14.393
1449786	-13.2812
1449788	-11.4157
1449790	-10.1456
1449792	-9.63488
1449794	-9.77902
1449796	-10.8005
1449798	-12.2308
1449800	-13.4473
1449802	-13.5438
1449804	-12.2569
1449806	-11.1432
1449808	-10.8552
1449810	-11.0548
1449812	-11.7095
1449814	-12.3213
1449816	-12.6194
1449818	-12.3846
1449820	-11.2976
1449822	-10.4131
1449824	-10.3292
1449826	-10.4303
1449828	-11.0851
1449830	-12.4658
1449832	-13.8093
1449834	-14.4666
1449836	-13.7247
1449838	-12.1129
1449840	-11.0019
1449842	-10.5655
1449844	-10.8484
1449846	-11.8756
1449848	-12.9554
1449850	-13.4987
1449852	-13.003
1449854	-11.6819
1449856	-10.7245
1449858	-10.3181
1449860	-10.2633
1449862	-10.832
1449864	-11.6207
1449866	-12.1997
1449868	-12.0212
1449870	-10.7301
1449872	-9.56466
1449874	-9.31743
1449876	-9.7169
1449878	-10.7659
1449880	-12.0129
1449882	-13.0787
1449884	-13.8198
1449886	-13.3671
1449888	-11.9544
1449890	-10.7769
1449892	-10.1096
1449894	-10.2718
1449896	-11.2105
1449898	-12.1318
1449900	-12.6189
1449902	-12.0898
1449904	-10.7306
1449906	-9.91276
1449908	-9.94874
1449910	-10.6654
1449912	-12.1002
1449914	-13.6495
1449916	-14.8531
1449918	-14.9534
1449920	-13.4516
1449922	-11.7545
1449924	-10.7778
1449926	-10.3469
1449928	-10.6582
1449930	-11.4444
1449932	-12.1132
1449934	-12.189
1449936	-11.2454
1449938	-10.0206
1449940	-9.40706
1449942	-9.35651
1449944	-10.2147
1449946	-11.8041
1449948	-13.0405
1449950	-13.3614
1449952	-12.4158
1449954	-10.9096
1449956	-10.1855
1449958	-10.1
1449960	-10.4393
1449962	-11.395
1449964	-12.4116
1449966	-13.0612
1449968	-12.8752
1449970	-11.7635
1449972	-10.8581
1449974	-10.4509
1449976	-10.4661
1449978	-11.3122
1449980	-12.4533
1449982	-13.2346
1449984	-13.1477
1449986	-11.8407
1449988	-10.5013
1449990	-10.0809
1449992	-10.1427
1449994	-10.6922
1449996	-11.6713
1449998	-12.6037
1450000	-13.2048
1450002	-12.7762
1450004	-11.5577
1450006	-10.6778
1450008	-10.3972
1450010	-10.9838
1450012	-12.523
1450014	-14.1337
1450016	-14.8819
1450018	-14.1992
1450020	-12.6966
1450022	-11.746
1450024	-11.1547
1450026	-10.6891
1450028	-11.0294
1450030	-12.0074
1450032	-13.0352
1450034	-13.2299
1450036	-12.0333
1450038	-10.7444
1450040	-10.3177
1450042	-10.4015
1450044	-11.0337
1450046	-12.0871
1450048	-13.0946
1450050	-13.5485
1450052	-12.6155
1450054	-10.9619
1450056	-10.0846
1450058	-10.0063
1450060	-10.6452
1450062	-11.7721
1450064	-12.7932
1450066	-13.4718
1450068	-12.9484
1450070	-11.2446
1450072	-9.94078
1450074	-9.38817
1450076	-9.4127
1450078	-10.2176
1450080	-11.3475
1450082	-12.4317
1450084	-12.7768
1450086	-11.7259
1450088	-10.3665
1450090	-9.657
1450092	-9.69679
1450094	-10.5561
1450096	-11.5686
1450098	-12.1835
1450100	-12.2389
1450102	-11.256
1450104	-9.96328
1450106	-9.25614
1450108	-8.84743
1450110	-9.13177
1450112	-10.2056
1450114	-11.3163
1450116	-11.9049
1450118	-11.1447
1450120	-9.53514
1450122	-8.70335
1450124	-8.67452
1450126	-9.08213
1450128	-10.0636
1450130	-11.2361
1450132	-12.2276
1450134	-12.3597
1450136	-11.2271
1450138	-10.0409
1450140	-9.42578
1450142	-9.30686
1450144	-10.0107
1450146	-11.1105
1450148	-12.0612
1450150	-12.2948
1450152	-11.2589
1450154	-10.1524
1450156	-10.0955
1450158	-10.7263
1450160	-12.0099
1450162	-13.7839
1450164	-15.3012
1450166	-16.08
1450168	-15.5114
1450170	-14.1247
1450172	-13.2174
1450174	-12.9376
1450176	-13.4357
1450178	-14.5796
1450180	-15.5542
1450182	-16.0896
1450184	-15.7174
1450186	-14.3051
1450188	-13.1003
1450190	-12.5123
1450192	-12.2997
1450194	-12.7807
1450196	-13.7389
1450198	-14.8089
1450200	-15.2422
1450202	-14.3011
1450204	-13.1032
1450206	-12.5647
1450208	-12.4574
1450210	-12.906
1450212	-13.6652
1450214	-14.2272
1450216	-14.3595
1450218	-13.3978
1450220	-11.9005
1450222	-11.1457
1450224	-10.9411
1450226	-11.2427
1450228	-12.196
1450230	-13.3072
1450232	-14.1491
1450234	-14.0606
1450236	-13.1676
1450238	-12.6095
1450240	-12.3407
1450242	-12.2667
1450244	-13.021
1450246	-14.1555
1450248	-14.8858
1450250	-14.6529
1450252	-13.3169
1450254	-12.0339
1450256	-11.4159
1450258	-11.2996
1450260	-11.9019
1450262	-12.9216
1450264	-13.8581
1450266	-14.1946
1450268	-13.1555
1450270	-11.4706
1450272	-10.3397
1450274	-9.74185
1450276	-9.8178
1450278	-10.5955
1450280	-11.6424
1450282	-12.5517
1450284	-12.4233
1450286	-11.3358
1450288	-10.4501
1450290	-9.92456
1450292	-9.82994
1450294	-10.4336
1450296	-11.2843
1450298	-11.911
1450300	-11.6331
1450302	-10.2298
1450304	-9.05387
1450306	-8.73684
1450308	-9.06249
1450310	-10.201
1450312	-11.7838
1450314	-13.1
1450316	-13.4254
1450318	-12.4556
1450320	-11.3458
1450322	-10.979
1450324	-11.0093
1450326	-11.5165
1450328	-12.594
1450330	-13.8824
1450332	-14.8323
1450334	-14.3915
1450336	-12.9527
1450338	-11.9668
1450340	-11.706
1450342	-12.3464
1450344	-13.8192
1450346	-15.1739
1450348	-15.6913
1450350	-14.9692
1450352	-13.3804
1450354	-12.197
1450356	-11.6306
1450358	-11.4663
1450360	-11.9544
1450362	-12.6479
1450364	-13.2132
1450366	-13.1751
1450368	-11.9982
1450370	-10.7944
1450372	-10.3643
1450374	-10.3253
1450376	-10.7699
1450378	-11.6192
1450380	-12.4427
1450382	-12.9576
1450384	-12.5863
1450386	-11.7607
1450388	-11.5021
1450390	-11.8007
1450392	-12.6258
1450394	-13.7046
1450396	-14.4788
1450398	-14.6598
1450400	-13.7073
1450402	-12.1403
1450404	-11.4572
1450406	-11.5653
1450408	-12.0467
1450410	-13.1901
1450412	-14.4501
1450414	-15.2698
1450416	-15.1046
1450418	-13.5799
1450420	-12.0421
1450422	-11.4561
1450424	-11.5345
1450426	-12.0971
1450428	-12.8221
1450430	-13.4775
1450432	-13.6246
1450434	-12.581
1450436	-11.1741
1450438	-10.5756
1450440	-10.7088
1450442	-11.4986
1450444	-12.6843
1450446	-13.8697
1450448	-14.861
1450450	-14.7443
1450452	-13.3911
1450454	-12.0838
1450456	-11.4365
1450458	-11.6876
1450460	-12.8317
1450462	-13.9249
1450464	-14.3333
1450466	-13.6772
1450468	-12.0245
1450470	-10.7729
1450472	-10.4119
1450474	-10.57
1450476	-11.3852
1450478	-12.6132
1450480	-13.8368
1450482	-14.2919
1450484	-13.2844
1450486	-11.9802
1450488	-11.477
1450490	-11.4896
1450492	-12.0079
1450494	-12.8702
1450496	-13.5721
1450498	-13.8548
1450500	-13.0931
1450502	-11.6539
1450504	-10.6932
1450506	-10.2061
1450508	-10.3344
1450510	-11.262
1450512	-12.4037
1450514	-13.2027
1450516	-12.9544
1450518	-11.7323
1450520	-10.7272
1450522	-10.1519
1450524	-9.91327
1450526	-10.4425
1450528	-11.4086
1450530	-12.1904
1450532	-12.0199
1450534	-10.4845
1450536	-8.9252
1450538	-8.35049
1450540	-8.51614
1450542	-9.32525
1450544	-10.3671
1450546	-11.1786
1450548	-11.5008
1450550	-10.7078
1450552	-9.29288
1450554	-8.3983
1450556	-8.08449
1450558	-8.49268
1450560	-9.5381
1450562	-10.5941
1450564	-11.3226
1450566	-11.0347
1450568	-9.95513
1450570	-9.40406
1450572	-9.37349
1450574	-9.64313
1450576	-10.553
1450578	-11.6378
1450580	-12.5736
1450582	-12.8754
1450584	-11.8644
1450586	-10.5583
1450588	-9.93054
1450590	-9.90183
1450592	-10.4457
1450594	-11.2477
1450596	-12.0935
1450598	-12.6006
1450600	-12.0417
1450602	-11.0232
1450604	-10.3774
1450606	-9.92925
1450608	-10.0376
1450610	-10.8655
1450612	-11.9549
1450614	-13.0496
1450616	-13.2753
1450618	-12.5769
1450620	-12.0222
1450622	-11.6927
1450624	-11.5964
1450626	-12.0191
1450628	-12.7127
1450630	-13.4554
1450632	-13.529
1450634	-12.4729
1450636	-11.4677
1450638	-11.1585
1450640	-11.3526
1450642	-12.0876
1450644	-12.9384
1450646	-13.5537
1450648	-13.5592
1450650	-12.6273
1450652	-11.8739
1450654	-11.7623
1450656	-11.5172
1450658	-11.5884
1450660	-12.383
1450662	-13.3203
1450664	-13.7956
1450666	-12.9622
1450668	-11.3288
1450670	-10.3431
1450672	-10.1184
1450674	-10.5714
1450676	-11.4606
1450678	-12.1002
1450680	-12.3504
1450682	-11.7914
1450684	-10.3456
1450686	-9.16749
1450688	-8.66666
1450690	-8.80588
1450692	-9.81062
1450694	-11.107
1450696	-12.0783
1450698	-12.1246
1450700	-10.9585
1450702	-9.82235
1450704	-9.45973
1450706	-9.6204
1450708	-10.6258
1450710	-12.2913
1450712	-13.8705
1450714	-14.814
1450716	-14.3346
1450718	-12.9901
1450720	-12.0867
1450722	-11.76
1450724	-12.2003
1450726	-13.2462
1450728	-14.0763
1450730	-14.3105
1450732	-13.5624
1450734	-12.228
1450736	-11.4992
1450738	-11.3143
1450740	-11.4505
1450742	-12.3338
1450744	-13.7081
1450746	-14.9344
1450748	-15.0609
1450750	-13.649
1450752	-12.054
1450754	-11.1683
1450756	-10.9727
1450758	-11.7875
1450760	-13.1892
1450762	-14.3456
1450764	-14.5526
1450766	-13.3009
1450768	-11.6247
1450770	-10.6287
1450772	-10.0012
1450774	-9.88836
1450776	-10.5791
1450778	-11.6316
1450780	-12.3624
1450782	-11.9406
1450784	-10.8906
1450786	-10.4141
1450788	-10.4364
1450790	-10.9769
1450792	-12.2265
1450794	-13.4353
1450796	-14.0407
1450798	-13.7961
1450800	-12.7899
1450802	-12.1546
1450804	-12.157
1450806	-12.3391
1450808	-12.7866
1450810	-13.1907
1450812	-13.2736
1450814	-12.8245
1450816	-11.594
1450818	-10.5397
1450820	-10.1718
1450822	-10.0797
1450824	-10.7004
1450826	-12.0382
1450828	-13.3528
1450830	-14.1133
1450832	-13.5576
1450834	-12.1617
1450836	-11.2181
1450838	-10.7976
1450840	-11.0475
1450842	-12.0255
1450844	-12.9902
1450846	-13.5911
1450848	-13.3801
1450850	-12.2787
1450852	-11.3497
1450854	-10.8826
1450856	-10.8103
1450858	-11.4249
1450860	-12.2593
1450862	-12.8478
1450864	-12.8483
1450866	-11.8406
1450868	-10.5562
1450870	-9.73004
1450872	-9.48462
1450874	-10.0645
1450876	-10.9884
1450878	-11.6733
1450880	-11.8815
1450882	-10.953
1450884	-9.31136
1450886	-8.2334
1450888	-8.10574
1450890	-9.06387
1450892	-10.6308
1450894	-11.8538
1450896	-12.4362
1450898	-11.9684
1450900	-10.7437
1450902	-10.0362
1450904	-9.85825
1450906	-9.98806
1450908	-10.78
1450910	-11.8495
1450912	-12.774
1450914	-12.9603
1450916	-11.8933
1450918	-10.6063
1450920	-9.81051
1450922	-9.52601
1450924	-10.0831
1450926	-11.163
1450928	-12.2997
1450930	-12.9912
1450932	-12.5251
1450934	-11.6309
1450936	-11.2023
1450938	-10.9728
1450940	-11.2381
1450942	-12.1455
1450944	-13.0606
1450946	-13.3908
1450948	-12.5731
1450950	-11.277
1450952	-10.8006
1450954	-10.9947
1450956	-11.5481
1450958	-12.5204
1450960	-13.4476
1450962	-14.0942
1450964	-14.0456
1450966	-13.0072
1450968	-12.0622
1450970	-11.7819
1450972	-12.0483
1450974	-12.997
1450976	-14.0639
1450978	-14.682
1450980	-14.5857
1450982	-13.4812
1450984	-12.3157
1450986	-11.9248
1450988	-12.0566
1450990	-13.0633
1450992	-14.8517
1450994	-16.4879
1450996	-17.2749
1450998	-16.4526
1451000	-14.5974
1451002	-13.2022
1451004	-12.5643
1451006	-12.7714
1451008	-13.6947
1451010	-14.7125
1451012	-15.5419
1451014	-15.5331
1451016	-14.5744
1451018	-13.8047
1451020	-13.4939
1451022	-13.6358
1451024	-14.5172
1451026	-15.4992
1451028	-16.0787
1451030	-15.7841
1451032	-14.3095
1451034	-12.9964
1451036	-12.6741
1451038	-12.8102
1451040	-13.2992
1451042	-14.0845
1451044	-14.8627
1451046	-15.1903
1451048	-14.1775
1451050	-12.4143
1451052	-11.3671
1451054	-11.1967
1451056	-12.0007
1451058	-13.4078
1451060	-14.432
1451062	-14.6954
1451064	-13.7506
1451066	-11.9148
1451068	-10.7187
1451070	-10.5431
1451072	-11.0176
1451074	-12.0182
1451076	-12.9881
1451078	-13.6038
1451080	-13.4198
1451082	-12.0597
1451084	-10.6192
1451086	-9.88329
1451088	-9.81405
1451090	-10.603
1451092	-11.8976
1451094	-13.2131
1451096	-14.0239
1451098	-13.5381
1451100	-12.4732
1451102	-11.9309
1451104	-11.8598
1451106	-12.4787
1451108	-13.6625
1451110	-14.5006
1451112	-14.4488
1451114	-13.1924
1451116	-11.5168
1451118	-10.6833
1451120	-10.4349
1451122	-10.4338
1451124	-10.8947
1451126	-11.5439
1451128	-12.1685
1451130	-12.2335
1451132	-11.3223
1451134	-10.4463
1451136	-9.99357
1451138	-9.84349
1451140	-10.5511
1451142	-11.947
1451144	-13.4025
1451146	-14.0805
1451148	-13.2874
1451150	-12.0033
1451152	-11.1708
1451154	-10.6224
1451156	-10.7162
1451158	-11.4652
1451160	-12.2856
1451162	-12.829
1451164	-12.3081
1451166	-10.8888
1451168	-9.83569
1451170	-9.43281
1451172	-9.73832
1451174	-10.8112
1451176	-12.0868
1451178	-13.0481
1451180	-12.8631
1451182	-11.4628
1451184	-10.2972
1451186	-9.86042
1451188	-10.0276
1451190	-11.0321
1451192	-12.3541
1451194	-13.3673
1451196	-13.4139
1451198	-12.1582
1451200	-10.8676
1451202	-10.2919
1451204	-10.1707
1451206	-10.5981
1451208	-11.2077
1451210	-11.58
1451212	-11.6638
1451214	-10.8597
1451216	-9.49294
1451218	-8.77513
1451220	-8.69306
1451222	-9.11838
1451224	-9.99173
1451226	-10.927
1451228	-11.7065
1451230	-11.6045
1451232	-10.5939
1451234	-9.79497
1451236	-9.45701
[truncated: 669,121+ more rows]
