# Supplementary material for: Potentiation of neuronal activity by tonic GluD1 current in brain slices
Source: EMBO Rep. 2023 May 8;24(7):e56801. doi: 10.15252/embr.202356801 (PMC10328076; doi:10.15252/embr.202356801)
Supplement: Supplementary file 5 — Source Data for Figure 2 [file EMBR-24-e56801-s007.zip › Figure 2/Figure 2D.xlsx]

## Sheet: Figure 2D
GTP	Gpp-NHP
22.2858	12.27
24.5512	28.9781
-1.21511	19.1612
-6.60056	13.5133
19.1033	15.3112
	4.04071
	25.76
	14.73
