# Supplementary material for: Potentiation of neuronal activity by tonic GluD1 current in brain slices
Source: EMBO Rep. 2023 May 8;24(7):e56801. doi: 10.15252/embr.202356801 (PMC10328076; doi:10.15252/embr.202356801)
Supplement: Supplementary file 6 — Source Data for Figure 3 [file EMBR-24-e56801-s002.zip]

Archive with 12 entries (11 files):
- Figure 3/
- __MACOSX/._Figure 3
- Figure 3/Figure 3A.xlsx
- __MACOSX/Figure 3/._Figure 3A.xlsx
- Figure 3/Figure 3E.xlsx
- __MACOSX/Figure 3/._Figure 3E.xlsx
- Figure 3/Figure 3D.xlsx
- __MACOSX/Figure 3/._Figure 3D.xlsx
- Figure 3/Figure 3C.xlsx
- __MACOSX/Figure 3/._Figure 3C.xlsx
- Figure 3/Figure 3B.xlsx
- __MACOSX/Figure 3/._Figure 3B.xlsx
