# Supplementary material for: Potentiation of neuronal activity by tonic GluD1 current in brain slices
Source: EMBO Rep. 2023 May 8;24(7):e56801. doi: 10.15252/embr.202356801 (PMC10328076; doi:10.15252/embr.202356801)
Supplement: Supplementary file 6 — Source Data for Figure 3 [file EMBR-24-e56801-s002.zip › Figure 3/Figure 3A.xlsx]

## Sheet: Sheet1
			continued			continued
time (ms)	current (pA)		time (ms)	current (pA)		time (ms)	current (pA)		traces have been post-hoc filtered (60 Hz) and reduced by a factor of 2 to facilitate transfer of traces to excel format
1013448	11.2088		2711418	-10.3851		4196030	-28.353
1013450	10.6212		2711420	-11.5218		4196032	-28.7599
1013452	10.8387		2711422	-12.5329		4196034	-28.2379
1013454	12.2707		2711424	-11.9027		4196036	-29.5593
1013456	13.5443		2711426	-9.42412		4196038	-32.3426
1013458	13.8934		2711428	-7.3255		4196040	-34.4785
1013460	13.6196		2711430	-5.86418		4196042	-35.3255
1013462	12.8796		2711432	-4.50221		4196044	-34.012
1013464	12.1955		2711434	-3.99266		4196046	-30.32
1013466	11.7216		2711436	-4.59296		4196048	-26.8368
1013468	11.701		2711438	-6.23792		4196050	-26.0165
1013470	12.6364		2711440	-8.58975		4196052	-27.9264
1013472	13.6148		2711442	-11.2889		4196054	-30.1347
1013474	14.0962		2711444	-13.7771		4196056	-29.1549
1013476	14.4515		2711446	-14.4004		4196058	-25.796
1013478	14.0046		2711448	-13.447		4196060	-23.7831
1013480	12.5269		2711450	-13.0525		4196062	-23.4097
1013482	10.9752		2711452	-12.9181		4196064	-23.8503
1013484	10.0409		2711454	-11.202		4196066	-25.9737
1013486	10.2825		2711456	-8.18567		4196068	-29.1569
1013488	11.1455		2711458	-5.92038		4196070	-31.6123
1013490	11.578		2711460	-5.86066		4196072	-32.3734
1013492	11.7789		2711462	-7.25669		4196074	-31.331
1013494	11.529		2711464	-7.99427		4196076	-29.5239
1013496	10.6798		2711466	-7.43174		4196078	-27.6303
1013498	9.92036		2711468	-6.53215		4196080	-25.7136
1013500	9.44738		2711470	-6.34118		4196082	-23.8231
1013502	9.70046		2711472	-7.73459		4196084	-21.8705
1013504	10.8504		2711474	-10.3764		4196086	-20.5157
1013506	11.9745		2711476	-12.4366		4196088	-19.8361
1013508	12.8585		2711478	-12.2183		4196090	-18.6693
1013510	13.3444		2711480	-10.0262		4196092	-17.5239
1013512	13.0675		2711482	-8.1337		4196094	-17.28
1013514	12.5125		2711484	-7.57276		4196096	-17.5699
1013516	11.9176		2711486	-7.08142		4196098	-18.7424
1013518	11.6775		2711488	-6.20587		4196100	-20.4359
1013520	12.2905		2711490	-6.3824		4196102	-21.0848
1013522	13.06		2711492	-8.12536		4196104	-20.262
1013524	13.6738		2711494	-9.46456		4196106	-18.8698
1013526	14.2494		2711496	-8.35349		4196108	-18.6502
1013528	14.0162		2711498	-5.69793		4196110	-20.3431
1013530	12.7742		2711500	-3.78872		4196112	-22.8891
1013532	11.2655		2711502	-3.39208		4196114	-25.4757
1013534	10.1809		2711504	-4.35877		4196116	-27.4478
1013536	10.3262		2711506	-6.11214		4196118	-28.4479
1013538	11.4028		2711508	-7.84358		4196120	-30.0601
1013540	12.411		2711510	-9.52111		4196122	-32.1438
1013542	13.1996		2711512	-10.7474		4196124	-32.0942
1013544	13.4473		2711514	-10.7602		4196126	-30.4461
1013546	12.9862		2711516	-10.2065		4196128	-29.8628
1013548	12.008		2711518	-9.75464		4196130	-31.5848
1013550	10.9744		2711520	-9.78958		4196132	-34.3242
1013552	11.2748		2711522	-10.5047		4196134	-35.2639
1013554	12.6764		2711524	-10.5621		4196136	-33.9364
1013556	13.3627		2711526	-8.90817		4196138	-31.8924
1013558	13.3522		2711528	-6.05546		4196140	-30.5048
1013560	13.1815		2711530	-3.22431		4196142	-30.9113
1013562	12.5256		2711532	-1.60286		4196144	-32.4456
1013564	11.514		2711534	-1.31609		4196146	-33.9034
1013566	10.1581		2711536	-2.16703		4196148	-35.6125
1013568	9.31136		2711538	-4.41499		4196150	-37.1221
1013570	10.3696		2711540	-7.37071		4196152	-37.4051
1013572	12.4027		2711542	-10.1641		4196154	-35.871
1013574	14.1568		2711544	-12.4998		4196156	-31.5504
1013576	15.2142		2711546	-14.0516		4196158	-26.5328
1013578	14.9147		2711548	-15.4129		4196160	-24.4664
1013580	13.4088		2711550	-16.9333		4196162	-25.6417
1013582	11.5675		2711552	-17.5146		4196164	-28.7761
1013584	10.4966		2711554	-16.6588		4196166	-32.3486
1013586	11.0115		2711556	-15.3096		4196168	-34.924
1013588	12.0484		2711558	-14.0134		4196170	-36.1324
1013590	12.6922		2711560	-12.6275		4196172	-35.3081
1013592	13.2534		2711562	-10.6294		4196174	-32.7555
1013594	12.9636		2711564	-8.03997		4196176	-30.9039
1013596	11.6022		2711566	-6.01859		4196178	-30.9412
1013598	10.3532		2711568	-4.37878		4196180	-32.1688
1013600	9.81874		2711570	-2.40153		4196182	-33.8217
1013602	10.5834		2711572	-1.37429		4196184	-34.8174
1013604	12.2883		2711574	-2.39249		4196186	-34.8897
1013606	13.7042		2711576	-5.03168		4196188	-34.1609
1013608	14.7865		2711578	-7.24095		4196190	-31.9742
1013610	15.1156		2711580	-7.0623		4196192	-28.7265
1013612	14.112		2711582	-5.71066		4196194	-25.2204
1013614	12.4438		2711584	-5.05284		4196196	-21.6045
1013616	10.7162		2711586	-5.13366		4196198	-19.4147
1013618	9.87554		2711588	-5.82801		4196200	-20.9484
1013620	10.5615		2711590	-7.13963		4196202	-25.5934
1013622	11.5466		2711592	-8.61354		4196204	-29.6276
1013624	12.0898		2711594	-9.52561		4196206	-30.7959
1013626	12.2022		2711596	-9.09339		4196208	-30.2982
1013628	11.6249		2711598	-7.84281		4196210	-29.0742
1013630	10.5772		2711600	-6.64618		4196212	-26.7743
1013632	9.38473		2711602	-6.24774		4196214	-24.117
1013634	8.90758		2711604	-8.31449		4196216	-22.3188
1013636	9.79463		2711606	-12.1396		4196218	-21.4971
1013638	11.0026		2711608	-14.6087		4196220	-21.066
1013640	11.9024		2711610	-14.1691		4196222	-20.2047
1013642	12.5115		2711612	-11.4796		4196224	-19.0798
1013644	12.0633		2711614	-8.56438		4196226	-18.6031
1013646	10.7413		2711616	-6.87235		4196228	-19.0568
1013648	9.55232		2711618	-5.61306		4196230	-21.958
1013650	8.94156		2711620	-4.67944		4196232	-27.6334
1013652	9.65898		2711622	-5.31048		4196234	-32.3732
1013654	11.1139		2711624	-7.05555		4196236	-32.8343
1013656	11.9028		2711626	-9.23475		4196238	-29.1834
1013658	12.2991		2711628	-11.4659		4196240	-23.7481
1013660	12.293		2711630	-13.1747		4196242	-19.0908
1013662	11.4756		2711632	-14.6698		4196244	-15.8227
1013664	10.4647		2711634	-15.9306		4196246	-13.8105
1013666	9.98125		2711636	-16.4896		4196248	-13.3681
1013668	10.6375		2711638	-16.2483		4196250	-13.427
1013670	12.1313		2711640	-15.251		4196252	-13.3649
1013672	13.268		2711642	-14.4218		4196254	-13.9031
1013674	14.0749		2711644	-14.5997		4196256	-14.9583
1013676	14.5474		2711646	-14.0484		4196258	-15.8962
1013678	13.8544		2711648	-12.0627		4196260	-15.7728
1013680	12.3533		2711650	-10.9067		4196262	-14.7468
1013682	10.865		2711652	-11.5097		4196264	-14.9397
1013684	10.1759		2711654	-12.5511		4196266	-16.8316
1013686	10.9388		2711656	-12.9905		4196268	-19.0411
1013688	12.1885		2711658	-13.6835		4196270	-20.7066
1013690	13.0345		2711660	-15.1504		4196272	-20.7738
1013692	13.5461		2711662	-15.4215		4196274	-19.1124
1013694	13.3126		2711664	-13.4879		4196276	-16.8324
1013696	12.4343		2711666	-10.6394		4196278	-14.5655
1013698	11.6823		2711668	-7.99282		4196280	-12.9618
1013700	11.44		2711670	-6.87669		4196282	-12.8784
1013702	12.1778		2711672	-7.75464		4196284	-14.4468
1013704	13.4486		2711674	-8.96446		4196286	-17.0159
1013706	14.4316		2711676	-9.76191		4196288	-19.1738
1013708	15.1773		2711678	-9.96291		4196290	-20.3655
1013710	15.0276		2711680	-9.068		4196292	-21.958
1013712	13.7303		2711682	-8.45391		4196294	-23.7097
1013714	12.0881		2711684	-9.2326		4196296	-24.6399
1013716	10.7652		2711686	-11.0081		4196298	-25.5674
1013718	10.6298		2711688	-12.7402		4196300	-26.4236
1013720	11.6096		2711690	-12.6119		4196302	-26.2948
1013722	12.445		2711692	-11.0747		4196304	-25.5783
1013724	12.831		2711694	-9.72363		4196306	-25.5954
1013726	12.6496		2711696	-7.92095		4196308	-27.4539
1013728	11.5483		2711698	-6.10874		4196310	-30.4484
1013730	10.2203		2711700	-5.59457		4196312	-32.6598
1013732	9.25429		2711702	-6.44329		4196314	-33.1602
1013734	9.1277		2711704	-8.62425		4196316	-31.9584
1013736	10.372		2711706	-11.0703		4196318	-30.5952
1013738	12.018		2711708	-12.0448		4196320	-30.8884
1013740	13.0673		2711710	-10.7785		4196322	-31.4723
1013742	13.2792		2711712	-7.39466		4196324	-30.5784
1013744	12.6357		2711714	-3.58605		4196326	-28.3084
1013746	11.6949		2711716	-1.54255		4196328	-25.0788
1013748	10.4466		2711718	-2.34956		4196330	-21.7665
1013750	9.33655		2711720	-5.77596		4196332	-19.0937
1013752	9.98439		2711722	-9.84123		4196334	-18.0423
1013754	11.8176		2711724	-12.5055		4196336	-19.8586
1013756	13.1999		2711726	-13.648		4196338	-22.7838
1013758	13.8014		2711728	-13.7655		4196340	-23.6844
1013760	13.2572		2711730	-13.1496		4196342	-22.2892
1013762	11.8268		2711732	-12.4248		4196344	-20.0298
1013764	10.5126		2711734	-11.7325		4196346	-18.522
1013766	9.69862		2711736	-11.681		4196348	-19.2184
1013768	10.0124		2711738	-13.8279		4196350	-22.5806
1013770	11.2509		2711740	-17.4212		4196352	-27.1515
1013772	12.2133		2711742	-19.7742		4196354	-29.2384
1013774	12.9626		2711744	-18.8211		4196356	-27.1007
1013776	13.5621		2711746	-14.7485		4196358	-24.0733
1013778	13.3349		2711748	-10.838		4196360	-22.7178
1013780	12.5031		2711750	-9.9028		4196362	-21.1021
1013782	11.6936		2711752	-11.2769		4196364	-17.9881
1013784	11.622		2711754	-13.4576		4196366	-15.6259
1013786	12.6991		2711756	-16.3901		4196368	-16.3937
1013788	13.8894		2711758	-20.1084		4196370	-18.4634
1013790	14.6756		2711760	-22.9102		4196372	-17.364
1013792	14.8133		2711762	-22.2604		4196374	-13.4486
1013794	13.3215		2711764	-18.5887		4196376	-10.258
1013796	10.5203		2711766	-14.5217		4196378	-9.08879
1013798	8.27846		2711768	-11.354		4196380	-10.6226
1013800	8.14672		2711770	-9.65959		4196382	-14.0491
1013802	9.80569		2711772	-9.56295		4196384	-16.6504
1013804	11.6035		2711774	-10.3939		4196386	-17.928
1013806	12.9335		2711776	-11.5486		4196388	-18.8466
1013808	13.9589		2711778	-12.482		4196390	-19.5372
1013810	13.9323		2711780	-13.1435		4196392	-20.1754
1013812	12.8883		2711782	-13.2679		4196394	-20.7531
1013814	11.8158		2711784	-11.6034		4196396	-21.4032
1013816	11.3228		2711786	-8.37519		4196398	-22.2478
1013818	11.9957		2711788	-5.50374		4196400	-22.8776
1013820	13.1365		2711790	-4.11879		4196402	-23.2486
1013822	13.7442		2711792	-4.80021		4196404	-22.5581
1013824	14.2247		2711794	-6.38187		4196406	-20.6886
1013826	14.3218		2711796	-6.13206		4196408	-19.7038
1013828	13.4809		2711798	-4.00705		4196410	-19.9946
1013830	12.0748		2711800	-2.38453		4196412	-20.9835
1013832	10.806		2711802	-3.34371		4196414	-22.9926
1013834	10.7733		2711804	-6.69291		4196416	-25.4726
1013836	12.0873		2711806	-9.19591		4196418	-28.0301
1013838	13.223		2711808	-8.67244		4196420	-29.9466
1013840	13.6218		2711810	-6.37426		4196422	-28.4527
1013842	13.4254		2711812	-3.88047		4196424	-23.2739
1013844	12.4409		2711814	-2.7089		4196426	-17.5587
1013846	11.2695		2711816	-3.83893		4196428	-13.3733
1013848	10.461		2711818	-6.38061		4196430	-10.9499
1013850	10.6312		2711820	-9.53607		4196432	-9.89033
1013852	12.3181		2711822	-12.3127		4196434	-9.58807
1013854	14.1175		2711824	-13.0201		4196436	-9.28983
1013856	14.9143		2711826	-12.1559		4196438	-8.00244
1013858	15.0474		2711828	-11.5479		4196440	-6.54157
1013860	14.2827		2711830	-11.854		4196442	-7.34882
1013862	12.9078		2711832	-12.9133		4196444	-10.7308
1013864	11.6462		2711834	-14.4781		4196446	-15.5898
1013866	10.2813		2711836	-16.8243		4196448	-20.5856
1013868	9.54404		2711838	-19.0451		4196450	-23.7475
1013870	10.3944		2711840	-19.1099		4196452	-25.1121
1013872	12.1915		2711842	-17.0763		4196454	-25.922
1013874	13.8246		2711844	-14.359		4196456	-25.8018
1013876	14.4065		2711846	-11.7541		4196458	-24.7671
1013878	13.8043		2711848	-9.71171		4196460	-23.2288
1013880	12.5851		2711850	-8.4011		4196462	-21.5969
1013882	11.3979		2711852	-7.72357		4196464	-20.6482
1013884	11.4911		2711854	-7.418		4196466	-20.9114
1013886	13.0128		2711856	-7.74974		4196468	-22.5739
1013888	14.4198		2711858	-9.80056		4196470	-23.7333
1013890	15.1957		2711860	-12.6379		4196472	-22.7157
1013892	14.9752		2711862	-13.0302		4196474	-21.1756
1013894	13.4334		2711864	-11.1233		4196476	-19.8805
1013896	11.6858		2711866	-9.34929		4196478	-17.8464
1013898	10.4303		2711868	-8.90829		4196480	-15.8066
1013900	10.1918		2711870	-10.1394		4196482	-14.8862
1013902	11.5739		2711872	-11.7756		4196484	-15.4442
1013904	13.4508		2711874	-12.9761		4196486	-17.1743
1013906	14.6554		2711876	-14.2519		4196488	-18.2304
1013908	14.8117		2711878	-14.824		4196490	-17.4036
1013910	13.6705		2711880	-14.4941		4196492	-15.4057
1013912	11.9194		2711882	-14.1745		4196494	-13.2562
1013914	10.2704		2711884	-13.4188		4196496	-11.8593
1013916	9.30793		2711886	-11.738		4196498	-11.9138
1013918	10.0815		2711888	-9.72173		4196500	-13.7017
1013920	11.8228		2711890	-8.01517		4196502	-17.1588
1013922	12.886		2711892	-6.53616		4196504	-20.2388
1013924	13.2077		2711894	-4.49442		4196506	-20.6806
1013926	12.6797		2711896	-2.10157		4196508	-18.9007
1013928	11.1528		2711898	-0.831134		4196510	-16.218
1013930	9.42744		2711900	-0.639059		4196512	-14.1866
1013932	8.41817		2711902	-1.09315		4196514	-14.5675
1013934	8.80099		2711904	-2.6177		4196516	-16.7781
1013936	9.93679		2711906	-4.3359		4196518	-18.9602
1013938	10.6915		2711908	-5.07205		4196520	-20.0025
1013940	11.3098		2711910	-4.15787		4196522	-19.3868
1013942	11.7976		2711912	-2.37504		4196524	-17.6213
1013944	11.5286		2711914	-2.63485		4196526	-15.3324
1013946	10.7204		2711916	-5.69409		4196528	-13.1785
1013948	9.73909		2711918	-9.59738		4196530	-12.2472
1013950	9.4879		2711920	-13.17		4196532	-13.0628
1013952	10.7092		2711922	-15.5601		4196534	-15.8348
1013954	12.1178		2711924	-15.5823		4196536	-19.2306
1013956	12.9562		2711926	-13.9248		4196538	-20.2114
1013958	13.364		2711928	-11.4284		4196540	-19.0709
1013960	12.8738		2711930	-8.45125		4196542	-18.3707
1013962	11.5573		2711932	-6.0983		4196544	-18.2289
1013964	9.88008		2711934	-4.91557		4196546	-19.0975
1013966	8.96367		2711936	-5.449		4196548	-22.1977
1013968	10.0411		2711938	-7.88463		4196550	-26.6379
1013970	12.0013		2711940	-11.0322		4196552	-30.1405
1013972	13.4761		2711942	-12.8778		4196554	-30.5925
1013974	14.5122		2711944	-11.7028		4196556	-28.5001
1013976	14.4149		2711946	-8.42161		4196558	-26.5506
1013978	13.0562		2711948	-6.55206		4196560	-26.2026
1013980	11.7199		2711950	-7.41225		4196562	-28.116
1013982	11.339		2711952	-9.25674		4196564	-32.0196
1013984	12.5677		2711954	-10.5991		4196566	-35.0943
1013986	14.7616		2711956	-11.2358		4196568	-35.2699
1013988	16.4606		2711958	-12.1034		4196570	-34.0113
1013990	17.2942		2711960	-13.2988		4196572	-33.0252
1013992	16.9926		2711962	-13.992		4196574	-32.2442
1013994	15.8232		2711964	-14.6117		4196576	-30.6945
1013996	14.8477		2711966	-14.8395		4196578	-28.1713
1013998	14.3079		2711968	-13.5238		4196580	-26.0963
1014000	14.5281		2711970	-11.1064		4196582	-26.1182
1014002	15.5987		2711972	-8.90384		4196584	-28.3159
1014004	16.3374		2711974	-7.92799		4196586	-31.3215
1014006	16.5993		2711976	-7.98743		4196588	-33.3677
1014008	16.397		2711978	-7.8537		4196590	-32.9767
1014010	14.9349		2711980	-7.39661		4196592	-30.0568
1014012	12.7768		2711982	-7.03033		4196594	-26.9372
1014014	10.9504		2711984	-6.73944		4196596	-26.0151
1014016	10.3935		2711986	-7.61286		4196598	-26.1512
1014018	11.6422		2711988	-10.0114		4196600	-26.4483
1014020	13.2819		2711990	-12.4302		4196602	-27.9889
1014022	14.3685		2711992	-14.1353		4196604	-29.5312
1014024	15.0579		2711994	-15.3894		4196606	-28.3987
1014026	14.746		2711996	-16.3874		4196608	-24.6775
1014028	13.4753		2711998	-17.1784		4196610	-20.9037
1014030	12.3354		2712000	-17.4247		4196612	-18.7778
1014032	12.0566		2712002	-16.8743		4196614	-17.7315
1014034	13.1012		2712004	-16.1781		4196616	-17.1847
1014036	14.7055		2712006	-15.9953		4196618	-17.9254
1014038	15.6584		2712008	-16.1859		4196620	-19.4913
1014040	16.038		2712010	-16.3517		4196622	-20.3344
1014042	15.7483		2712012	-16.2248		4196624	-20.9773
1014044	14.7096		2712014	-15.7856		4196626	-22.055
1014046	13.4492		2712016	-14.7935		4196628	-22.9724
1014048	12.4981		2712018	-13.36		4196630	-22.967
1014050	12.8047		2712020	-11.9993		4196632	-21.5316
1014052	14.3996		2712022	-10.6798		4196634	-20.6817
1014054	15.8531		2712024	-10.1104		4196636	-22.406
1014056	16.6881		2712026	-10.7195		4196638	-25.183
1014058	16.7627		2712028	-10.6337		4196640	-27.2267
1014060	15.7922		2712030	-8.92788		4196642	-28.3529
1014062	14.5504		2712032	-7.19002		4196644	-29.1385
1014064	13.4273		2712034	-6.80245		4196646	-30.5655
1014066	12.9601		2712036	-7.75719		4196648	-32.1059
1014068	13.8186		2712038	-9.35681		4196650	-32.0627
1014070	14.9189		2712040	-11.1836		4196652	-30.3396
1014072	15.4993		2712042	-12.9004		4196654	-27.8588
1014074	15.5565		2712044	-13.6237		4196656	-26.1207
1014076	14.7294		2712046	-13.327		4196658	-26.4379
1014078	13.273		2712048	-13.0218		4196660	-27.6641
1014080	11.6389		2712050	-13.1677		4196662	-27.9929
1014082	10.5342		2712052	-13.3652		4196664	-26.9123
1014084	11.118		2712054	-12.2067		4196666	-25.9052
1014086	12.7449		2712056	-9.26035		4196668	-27.3651
1014088	14.0237		2712058	-6.88273		4196670	-30.3209
1014090	14.9086		2712060	-5.93938		4196672	-31.0894
1014092	15.0499		2712062	-5.09008		4196674	-28.0509
1014094	14.1801		2712064	-4.73493		4196676	-22.465
1014096	12.9036		2712066	-5.77141		4196678	-17.48
1014098	11.8237		2712068	-8.3579		4196680	-15.5114
1014100	11.9312		2712070	-11.5994		4196682	-15.4204
1014102	13.1078		2712072	-13.6442		4196684	-15.4702
1014104	13.9966		2712074	-14.5222		4196686	-15.1922
1014106	14.5406		2712076	-14.9295		4196688	-15.0835
1014108	14.8193		2712078	-14.3244		4196690	-16.613
1014110	14.2873		2712080	-12.6925		4196692	-18.7611
1014112	13.178		2712082	-10.6969		4196694	-19.1962
1014114	11.8034		2712084	-9.32469		4196696	-18.7728
1014116	11.0276		2712086	-9.53835		4196698	-19.6708
1014118	11.7026		2712088	-10.5423		4196700	-21.7171
1014120	12.8141		2712090	-10.9556		4196702	-22.5418
1014122	13.6677		2712092	-11.0093		4196704	-20.549
1014124	14.0986		2712094	-10.8521		4196706	-17.2455
1014126	13.5533		2712096	-10.3319		4196708	-14.4402
1014128	12.5941		2712098	-8.97211		4196710	-11.8927
1014130	11.8135		2712100	-6.30903		4196712	-10.0086
1014132	11.5608		2712102	-4.24355		4196714	-9.94851
1014134	12.5302		2712104	-4.52991		4196716	-11.6286
1014136	13.8304		2712106	-6.23425		4196718	-13.9875
1014138	14.4866		2712108	-8.0966		4196720	-15.6595
1014140	15.075		2712110	-9.80341		4196722	-16.544
1014142	15.4019		2712112	-11.4235		4196724	-17.442
1014144	14.9986		2712114	-13.5646		4196726	-17.8971
1014146	14.0715		2712116	-15.9801		4196728	-18.4186
1014148	13.0424		2712118	-17.441		4196730	-20.082
1014150	13.1445		2712120	-17.6634		4196732	-21.8425
1014152	14.3296		2712122	-16.5649		4196734	-23.1129
1014154	15.1663		2712124	-14.0658		4196736	-23.8937
1014156	15.4074		2712126	-11.0254		4196738	-22.9623
1014158	15.029		2712128	-8.54015		4196740	-20.5658
1014160	13.961		2712130	-7.21994		4196742	-18.2014
1014162	12.8556		2712132	-6.4755		4196744	-16.2576
1014164	11.9581		2712134	-5.94207		4196746	-14.5848
1014166	11.9323		2712136	-6.64784		4196748	-13.682
1014168	13.2535		2712138	-8.88279		4196750	-14.7949
1014170	14.3878		2712140	-11.5697		4196752	-17.2331
1014172	14.6922		2712142	-13.0745		4196754	-18.0538
1014174	14.538		2712144	-11.5951		4196756	-17.5518
1014176	13.8034		2712146	-7.75925		4196758	-17.8802
1014178	12.9414		2712148	-4.3774		4196760	-18.6124
1014180	12.2671		2712150	-3.37464		4196762	-19.1901
1014182	12.1701		2712152	-5.15364		4196764	-19.7759
1014184	12.9853		2712154	-8.06984		4196766	-20.4086
1014186	13.6146		2712156	-10.8248		4196768	-21.5789
1014188	13.8065		2712158	-13.0246		4196770	-22.5766
1014190	14.2694		2712160	-13.0884		4196772	-22.0747
1014192	14.2107		2712162	-10.8738		4196774	-20.8449
1014194	13.2183		2712164	-8.63548		4196776	-20.3389
1014196	12.0206		2712166	-7.5045		4196778	-20.6798
1014198	11.3142		2712168	-7.17229		4196780	-21.0011
1014200	12.0845		2712170	-7.39121		4196782	-20.5317
1014202	13.774		2712172	-7.89708		4196784	-19.3145
1014204	14.9173		2712174	-8.78864		4196786	-16.9175
1014206	15.4291		2712176	-9.592		4196788	-13.6863
1014208	15.2444		2712178	-9.843		4196790	-12.161
1014210	14.0906		2712180	-10.5448		4196792	-12.8446
1014212	11.748		2712182	-11.5154		4196794	-14.4755
1014214	8.49996		2712184	-11.4702		4196796	-17.3452
1014216	7.07249		2712186	-11.0562		4196798	-21.3498
1014218	8.74619		2712188	-11.6765		4196800	-25.2204
1014220	11.3023		2712190	-13.2085		4196802	-28.2262
1014222	13.4478		2712192	-14.7834		4196804	-30.6892
1014224	14.5261		2712194	-15.6187		4196806	-32.6143
1014226	13.8709		2712196	-15.4193		4196808	-32.6957
1014228	12.2555		2712198	-13.3027		4196810	-31.1979
1014230	10.7822		2712200	-9.09738		4196812	-30.0146
1014232	10.5396		2712202	-5.50006		4196814	-29.9037
1014234	12.024		2712204	-4.94513		4196816	-30.4265
1014236	13.7675		2712206	-7.12007		4196818	-30.3159
1014238	14.7737		2712208	-10.0596		4196820	-28.368
1014240	15.1897		2712210	-11.6606		4196822	-25.3434
1014242	14.7774		2712212	-11.6808		4196824	-22.1192
1014244	13.8775		2712214	-10.4509		4196826	-18.8366
1014246	12.8592		2712216	-8.0447		4196828	-17.11
1014248	11.8413		2712218	-6.21026		4196830	-17.8677
1014250	12.0757		2712220	-6.17768		4196832	-19.9737
1014252	13.2147		2712222	-6.83711		4196834	-23.3221
1014254	12.7799		2712224	-7.85653		4196836	-27.324
1014256	10.5328		2712226	-9.46534		4196838	-29.4547
1014258	8.75634		2712228	-10.712		4196840	-28.6247
1014260	8.48236		2712230	-11.3375		4196842	-25.3773
1014262	8.72068		2712232	-11.6139		4196844	-21.3816
1014264	9.09917		2712234	-11.7831		4196846	-19.1313
1014266	10.5312		2712236	-12.3736		4196848	-19.9722
1014268	12.7717		2712238	-13.2704		4196850	-23.0201
1014270	14.3365		2712240	-13.5809		4196852	-24.9198
1014272	15.0031		2712242	-12.3027		4196854	-23.6264
1014274	14.5128		2712244	-9.91818		4196856	-21.2355
1014276	12.6212		2712246	-9.25645		4196858	-19.3443
1014278	10.8062		2712248	-10.9515		4196860	-17.9687
1014280	10.0066		2712250	-12.353		4196862	-18.6006
1014282	10.4718		2712252	-12.2907		4196864	-21.4533
1014284	12.1189		2712254	-10.9104		4196866	-23.9485
1014286	13.575		2712256	-8.73025		4196868	-24.2938
1014288	14.3243		2712258	-6.82221		4196870	-22.3961
1014290	14.3866		2712260	-4.94159		4196872	-19.36
1014292	13.4975		2712262	-3.44101		4196874	-16.4471
1014294	12.4621		2712264	-4.03894		4196876	-14.5067
1014296	11.9341		2712266	-6.70452		4196878	-14.7265
1014298	11.9389		2712268	-10.3328		4196880	-16.4296
1014300	12.9751		2712270	-13.8968		4196882	-18.1382
1014302	14.5085		2712272	-15.6395		4196884	-19.8444
1014304	15.7038		2712274	-15.1093		4196886	-20.6109
1014306	16.5712		2712276	-13.8864		4196888	-19.844
1014308	16.4208		2712278	-13.6674		4196890	-19.0081
1014310	14.9791		2712280	-14.656		4196892	-18.7287
1014312	13.1643		2712282	-14.7236		4196894	-19.6266
1014314	12.0894		2712284	-12.8043		4196896	-23.526
1014316	12.6558		2712286	-10.1347		4196898	-29.6807
1014318	14.041		2712288	-8.13195		4196900	-34.9603
1014320	14.7942		2712290	-7.77484		4196902	-37.117
1014322	15.1997		2712292	-7.74899		4196904	-36.6425
1014324	15.3586		2712294	-6.25893		4196906	-35.877
1014326	14.8		2712296	-4.35645		4196908	-35.4352
1014328	14.0243		2712298	-3.24919		4196910	-35.3432
1014330	13.4921		2712300	-3.0931		4196912	-36.2559
1014332	13.7405		2712302	-4.48972		4196914	-37.0317
1014334	14.9902		2712304	-7.15503		4196916	-36.4286
1014336	15.9364		2712306	-10.2847		4196918	-34.5121
1014338	16.2076		2712308	-12.9792		4196920	-31.9497
1014340	16.2025		2712310	-13.3564		4196922	-30.7404
1014342	15.5774		2712312	-11.9124		4196924	-30.9803
1014344	14.6344		2712314	-11.0826		4196926	-30.2706
1014346	13.8678		2712316	-10.8558		4196928	-28.1532
1014348	13.5913		2712318	-10.4297		4196930	-25.478
1014350	14.0922		2712320	-10.4015		4196932	-22.8236
1014352	14.6946		2712322	-11.8152		4196934	-20.9219
1014354	15.0138		2712324	-13.8716		4196936	-19.2582
1014356	15.3521		2712326	-13.8358		4196938	-17.5842
1014358	15.2792		2712328	-11.2126		4196940	-17.0447
1014360	14.6464		2712330	-8.8412		4196942	-17.8318
1014362	13.8271		2712332	-8.29097		4196944	-19.7032
1014364	13.1831		2712334	-8.75184		4196946	-22.1225
1014366	13.6726		2712336	-9.57997		4196948	-23.4878
1014368	14.9977		2712338	-10.6154		4196950	-23.4401
1014370	15.9537		2712340	-11.8134		4196952	-23.1091
1014372	16.4468		2712342	-13.1964		4196954	-22.9551
1014374	16.208		2712344	-14.873		4196956	-22.5588
1014376	15.2898		2712346	-16.8667		4196958	-21.3255
1014378	14.4073		2712348	-18.0585		4196960	-20.2695
1014380	13.7097		2712350	-17.306		4196962	-20.559
1014382	13.7018		2712352	-15.6218		4196964	-22.0577
1014384	14.6837		2712354	-14.7844		4196966	-24.6797
1014386	15.4418		2712356	-14.6377		4196968	-27.5156
1014388	15.5804		2712358	-14.2332		4196970	-29.1723
1014390	15.1552		2712360	-12.929		4196972	-29.5508
1014392	13.6164		2712362	-10.8		4196974	-28.7901
1014394	11.7858		2712364	-8.63952		4196976	-27.7153
1014396	10.8999		2712366	-7.18392		4196978	-27.6809
1014398	11.4269		2712368	-7.48838		4196980	-27.6385
1014400	13.1956		2712370	-9.65713		4196982	-26.2507
1014402	14.6551		2712372	-12.7972		4196984	-24.0254
1014404	15.1842		2712374	-15.7652		4196986	-21.414
1014406	15.2429		2712376	-16.3971		4196988	-20.2158
1014408	14.409		2712378	-14.7603		4196990	-21.1859
1014410	12.8991		2712380	-13.1472		4196992	-22.1261
1014412	11.176		2712382	-11.0095		4196994	-22.6247
1014414	9.2519		2712384	-7.51562		4196996	-23.3583
1014416	8.57211		2712386	-4.61828		4196998	-23.9229
1014418	9.74262		2712388	-3.53882		4197000	-24.0912
1014420	11.3476		2712390	-4.1135		4197002	-23.442
1014422	12.7212		2712392	-6.0264		4197004	-21.6032
1014424	13.1491		2712394	-8.13496		4197006	-20.1382
1014426	12.4111		2712396	-9.27396		4197008	-19.5083
1014428	11.6029		2712398	-9.20372		4197010	-19.0453
1014430	11.3442		2712400	-9.30912		4197012	-19.4332
1014432	12.0886		2712402	-11.128		4197014	-20.8189
1014434	13.5873		2712404	-13.7372		4197016	-22.2047
1014436	14.5274		2712406	-15.3839		4197018	-21.5067
1014438	14.9224		2712408	-15.354		4197020	-17.8295
1014440	15.0723		2712410	-14.1628		4197022	-13.7499
1014442	14.2637		2712412	-13.1357		4197024	-11.6611
1014444	12.7446		2712414	-12.3078		4197026	-12.2874
1014446	11.3229		2712416	-10.5487		4197028	-16.3016
1014448	10.9288		2712418	-8.31678		4197030	-22.312
1014450	12.1512		2712420	-6.47623		4197032	-27.181
1014452	13.7579		2712422	-5.07851		4197034	-28.7158
1014454	14.7841		2712424	-4.4976		4197036	-26.169
1014456	15.0663		2712426	-4.30958		4197038	-21.9121
1014458	14.4147		2712428	-4.33631		4197040	-19.0917
1014460	13.4515		2712430	-5.24946		4197042	-18.2121
1014462	12.5519		2712432	-6.14805		4197044	-19.6075
1014464	11.9024		2712434	-6.28882		4197046	-23.1394
1014466	12.4005		2712436	-5.92296		4197048	-27.1774
1014468	13.6456		2712438	-4.41674		4197050	-29.6107
1014470	14.7049		2712440	-1.67794		4197052	-28.5421
1014472	15.6243		2712442	1.42097		4197054	-24.729
1014474	15.6154		2712444	3.65341		4197056	-21.12
1014476	13.7751		2712446	3.48047		4197058	-18.8817
1014478	9.89775		2712448	1.49328		4197060	-17.9556
1014480	5.65291		2712450	-0.285931		4197062	-18.3229
1014482	4.49906		2712452	-1.90541		4197064	-18.5167
1014484	6.27249		2712454	-4.4344		4197066	-17.7771
1014486	8.55842		2712456	-7.84702		4197068	-16.9462
1014488	11.0454		2712458	-10.5283		4197070	-16.363
1014490	13.2206		2712460	-10.6368		4197072	-16.4337
1014492	13.9604		2712462	-9.28051		4197074	-16.9615
1014494	13.5628		2712464	-8.58913		4197076	-16.7551
1014496	12.9048		2712466	-8.87533		4197078	-16.9549
1014498	13.1222		2712468	-9.63376		4197080	-19.765
1014500	14.6987		2712470	-10.3564		4197082	-23.9362
1014502	16.3946		2712472	-11.6296		4197084	-25.9718
1014504	17.4419		2712474	-13.3847		4197086	-24.9443
1014506	17.5508		2712476	-12.9374		4197088	-24.5492
1014508	16.464		2712478	-10.5139		4197090	-27.6733
1014510	15.0221		2712480	-9.29951		4197092	-31.4007
1014512	13.9673		2712482	-9.16663		4197094	-32.2727
1014514	13.6817		2712484	-9.14002		4197096	-31.0946
1014516	14.625		2712486	-10.3313		4197098	-30.0605
1014518	15.8068		2712488	-13.0696		4197100	-29.7221
1014520	16.3308		2712490	-15.8207		4197102	-29.1489
1014522	16.5515		2712492	-16.3434		4197104	-28.1549
1014524	15.9695		2712494	-14.7867		4197106	-27.3954
1014526	14.548		2712496	-14.5667		4197108	-26.5171
1014528	13.2002		2712498	-16.9862		4197110	-25.8802
1014530	12.4435		2712500	-20.2881		4197112	-26.289
1014532	12.9399		2712502	-23.0439		4197114	-27.2982
1014534	14.2896		2712504	-24.1772		4197116	-28.7965
1014536	15.4331		2712506	-23.9586		4197118	-30.2134
1014538	16.3679		2712508	-23.7084		4197120	-30.503
1014540	16.685		2712510	-23.3072		4197122	-29.7512
1014542	15.8687		2712512	-22.7629		4197124	-27.6175
1014544	14.641		2712514	-22.4684		4197126	-24.708
1014546	13.6191		2712516	-21.9673		4197128	-23.4081
1014548	13.4579		2712518	-21.006		4197130	-24.5573
1014550	14.5139		2712520	-19.9673		4197132	-26.7233
1014552	15.7526		2712522	-18.9141		4197134	-27.8129
1014554	16.5353		2712524	-17.0719		4197136	-26.8282
1014556	16.5992		2712526	-13.7016		4197138	-25.0822
1014558	15.6706		2712528	-11.0154		4197140	-23.9141
1014560	14.3587		2712530	-12.6561		4197142	-23.2329
1014562	13.1623		2712532	-16.9849		4197144	-22.9623
1014564	12.6251		2712534	-19.9268		4197146	-22.8691
1014566	13.2095		2712536	-20.8103		4197148	-22.7783
1014568	13.9158		2712538	-20.6981		4197150	-22.8088
1014570	14.1632		2712540	-20.0553		4197152	-22.0776
1014572	14.3216		2712542	-18.2247		4197154	-19.7659
1014574	14.0313		2712544	-15.2561		4197156	-16.7627
1014576	13.2079		2712546	-12.3673		4197158	-14.901
1014578	12.4463		2712548	-9.93729		4197160	-15.9635
1014580	12.1724		2712550	-8.55684		4197162	-19.593
1014582	12.9266		2712552	-9.53305		4197164	-23.8603
1014584	14.1441		2712554	-12.3415		4197166	-27.8916
1014586	14.6529		2712556	-14.9515		4197168	-30.7345
1014588	14.5458		2712558	-15.08		4197170	-31.7073
1014590	13.7766		2712560	-11.7111		4197172	-31.3143
1014592	12.4378		2712562	-6.96684		4197174	-29.8302
1014594	11.416		2712564	-2.74425		4197176	-28.6062
1014596	10.9364		2712566	0.355879		4197178	-28.5006
1014598	11.1904		2712568	1.26064		4197180	-28.2015
1014600	12.1108		2712570	-0.394202		4197182	-27.4042
1014602	12.8863		2712572	-3.5159		4197184	-27.2785
1014604	13.5287		2712574	-6.2866		4197186	-28.1533
1014606	13.8331		2712576	-7.49189		4197188	-28.968
1014608	13.0763		2712578	-7.22717		4197190	-28.0608
1014610	11.8747		2712580	-6.4356		4197192	-26.421
1014612	10.8013		2712582	-5.9213		4197194	-26.7754
1014614	10.3041		2712584	-6.09706		4197196	-28.103
1014616	11.0379		2712586	-7.53806		4197198	-27.8318
1014618	12.1724		2712588	-10.6692		4197200	-25.8972
1014620	13.0551		2712590	-14.439		4197202	-23.1281
1014622	13.7633		2712592	-16.2291		4197204	-20.673
1014624	13.6513		2712594	-15.4615		4197206	-19.6396
1014626	12.6832		2712596	-14.0445		4197208	-19.5432
1014628	11.6883		2712598	-12.7488		4197210	-20.2167
1014630	11.3208		2712600	-11.8234		4197212	-22.1208
1014632	12.1486		2712602	-11.5988		4197214	-24.6842
1014634	13.4574		2712604	-12.1883		4197216	-26.9987
1014636	14.1243		2712606	-13.691		4197218	-27.9509
1014638	14.0523		2712608	-14.9806		4197220	-27.3074
1014640	13.1063		2712610	-14.2254		4197222	-25.9969
1014642	11.8614		2712612	-11.6822		4197224	-24.2615
1014644	11.1433		2712614	-8.7875		4197226	-23.5178
1014646	10.9399		2712616	-6.52133		4197228	-25.8289
1014648	11.6708		2712618	-5.76204		4197230	-29.1867
1014650	13.0396		2712620	-7.0748		4197232	-30.1726
1014652	13.8489		2712622	-9.95195		4197234	-28.95
1014654	14.2874		2712624	-12.113		4197236	-28.0844
1014656	14.3216		2712626	-12.3841		4197238	-28.3915
1014658	13.4329		2712628	-12.7111		4197240	-27.6576
1014660	12.507		2712630	-13.6424		4197242	-25.2882
1014662	12.1328		2712632	-14.1993		4197244	-23.4404
1014664	12.4568		2712634	-15.6656		4197246	-22.9022
1014666	13.6236		2712636	-18.6024		4197248	-23.2387
1014668	14.7508		2712638	-22.1786		4197250	-23.7065
1014670	15.4329		2712640	-25.9364		4197252	-22.5117
1014672	15.5987		2712642	-27.7375		4197254	-19.234
1014674	14.845		2712644	-26.9286		4197256	-15.5857
1014676	13.772		2712646	-25.2773		4197258	-13.0415
1014678	13.056		2712648	-22.9112		4197260	-12.9997
1014680	12.9722		2712650	-20.2088		4197262	-16.1717
1014682	13.9878		2712652	-18.5451		4197264	-21.8286
1014684	15.3706		2712654	-18.3362		4197266	-27.6549
1014686	16.1222		2712656	-19.1042		4197268	-30.4268
1014688	16.3921		2712658	-19.648		4197270	-29.7982
1014690	15.9194		2712660	-20.3769		4197272	-28.7887
1014692	14.739		2712662	-22.6111		4197274	-28.9861
1014694	13.6069		2712664	-24.8373		4197276	-30.1559
1014696	12.9284		2712666	-25.3043		4197278	-31.3993
1014698	13.3179		2712668	-24.5186		4197280	-31.008
1014700	14.4134		2712670	-23.7545		4197282	-28.4787
1014702	14.9673		2712672	-24.2032		4197284	-24.5008
1014704	15.0507		2712674	-24.7519		4197286	-20.4126
1014706	14.8237		2712676	-22.7001		4197288	-17.956
1014708	13.9344		2712678	-18.8131		4197290	-17.6258
1014710	12.8903		2712680	-15.945		4197292	-18.5945
1014712	12.1593		2712682	-15.0115		4197294	-19.5674
1014714	12.2232		2712684	-15.4003		4197296	-19.7114
1014716	13.3834		2712686	-16.2563		4197298	-19.9943
1014718	14.5454		2712688	-17.1917		4197300	-21.3083
1014720	15.1803		2712690	-17.2007		4197302	-22.2456
1014722	15.2165		2712692	-14.7533		4197304	-22.2906
1014724	14.2368		2712694	-11.0131		4197306	-22.4484
1014726	12.9001		2712696	-7.94022		4197308	-22.5175
1014728	11.9642		2712698	-6.2261		4197310	-22.7518
1014730	11.8661		2712700	-6.64089		4197312	-24.1806
1014732	12.9235		2712702	-8.27414		4197314	-26.2589
1014734	14.1343		2712704	-9.68472		4197316	-27.2062
1014736	14.7463		2712706	-10.8442		4197318	-26.3699
1014738	14.9175		2712708	-11.6554		4197320	-26.1475
1014740	14.2643		2712710	-12.4872		4197322	-28.529
1014742	12.9508		2712712	-13.8656		4197324	-32.0264
1014744	11.5921		2712714	-14.0326		4197326	-34.5879
1014746	10.4539		2712716	-12.5271		4197328	-34.8697
1014748	10.5318		2712718	-12.3282		4197330	-32.3355
1014750	11.8529		2712720	-13.6178		4197332	-28.523
1014752	13.2028		2712722	-14.0908		4197334	-25.318
1014754	14.2891		2712724	-13.072		4197336	-23.2218
1014756	14.7809		2712726	-11.6724		4197338	-23.3271
1014758	14.2923		2712728	-11.3531		4197340	-26.2042
1014760	13.2762		2712730	-11.148		4197342	-30.4409
1014762	12.4046		2712732	-9.35393		4197344	-33.9977
1014764	12.6635		2712734	-7.30744		4197346	-34.5256
1014766	13.9429		2712736	-7.06325		4197348	-31.4779
1014768	14.6001		2712738	-8.66039		4197350	-26.8371
1014770	14.3546		2712740	-11.4912		4197352	-22.891
1014772	13.5903		2712742	-15.1286		4197354	-20.6683
1014774	12.0984		2712744	-18.6171		4197356	-19.0379
1014776	10.5862		2712746	-20.5024		4197358	-16.7447
1014778	9.79512		2712748	-20.5658		4197360	-14.868
1014780	10.0494		2712750	-20.1259		4197362	-14.1697
1014782	11.5134		2712752	-19.4144		4197364	-14.9837
1014784	13.1871		2712754	-17.8456		4197366	-17.5131
1014786	14.3324		2712756	-15.754		4197368	-19.1577
1014788	14.7993		2712758	-13.3304		4197370	-18.6724
1014790	14.0999		2712760	-11.2823		4197372	-18.0703
1014792	12.7354		2712762	-11.0572		4197374	-17.9755
1014794	11.574		2712764	-12.1104		4197376	-17.5881
1014796	10.8093		2712766	-13.0674		4197378	-16.5333
1014798	11.2846		2712768	-12.9794		4197380	-15.0267
1014800	12.7982		2712770	-11.3446		4197382	-13.9756
1014802	14.0124		2712772	-9.50377		4197384	-14.1103
1014804	14.6074		2712774	-8.16374		4197386	-16.2511
1014806	14.3495		2712776	-6.09222		4197388	-20.0064
1014808	13.4042		2712778	-3.64574		4197390	-22.7299
1014810	12.3758		2712780	-1.90274		4197392	-23.9913
1014812	11.5854		2712782	-1.93557		4197394	-25.216
1014814	11.847		2712784	-4.70319		4197396	-26.3477
1014816	13.1624		2712786	-8.44311		4197398	-27.3007
1014818	14.2499		2712788	-11.6425		4197400	-26.7618
1014820	14.8394		2712790	-14.6628		4197402	-23.3136
1014822	14.8028		2712792	-16.7263		4197404	-19.5602
1014824	13.8255		2712794	-17.3025		4197406	-18.4118
1014826	12.675		2712796	-17.1307		4197408	-19.5378
1014828	11.6887		2712798	-17.2052		4197410	-22.0675
1014830	11.29		2712800	-18.9001		4197412	-25.0673
1014832	12.1383		2712802	-21.7177		4197414	-26.632
1014834	13.0748		2712804	-23.7012		4197416	-25.9414
1014836	13.3434		2712806	-23.7818		4197418	-23.285
1014838	13.4005		2712808	-20.9246		4197420	-20.0889
1014840	13.1578		2712810	-16.5044		4197422	-18.427
1014842	12.6144		2712812	-13.4657		4197424	-18.9947
1014844	11.9557		2712814	-11.3962		4197426	-21.3533
1014846	11.7451		2712816	-9.37399		4197428	-23.6191
1014848	12.794		2712818	-8.21907		4197430	-23.9987
1014850	14.2511		2712820	-7.08254		4197432	-23.6956
1014852	15.0848		2712822	-5.24149		4197434	-24.0923
1014854	15.4058		2712824	-3.67548		4197436	-24.7382
1014856	14.8019		2712826	-3.24663		4197438	-25.1483
1014858	13.2637		2712828	-4.49625		4197440	-25.3143
1014860	11.6871		2712830	-6.92595		4197442	-25.9433
1014862	10.8047		2712832	-10.0412		4197444	-27.025
1014864	11.3558		2712834	-14.0427		4197446	-27.3204
1014866	12.7998		2712836	-17.9712		4197448	-27.0757
1014868	13.8091		2712838	-20.9296		4197450	-26.8102
1014870	14.3718		2712840	-23.1544		4197452	-25.8263
1014872	14.3276		2712842	-24.407		4197454	-24.827
1014874	13.245		2712844	-24.6087		4197456	-24.6274
1014876	11.8358		2712846	-23.7439		4197458	-24.7821
1014878	10.3948		2712848	-22.0602		4197460	-24.7327
1014880	9.17349		2712850	-20.7823		4197462	-23.4344
1014882	8.98654		2712852	-20.1466		4197464	-21.4011
1014884	9.70459		2712854	-19.9767		4197466	-19.3753
1014886	11.128		2712856	-20.2342		4197468	-15.9462
1014888	12.5827		2712858	-19.1529		4197470	-11.9678
1014890	12.981		2712860	-16.0166		4197472	-10.3977
1014892	12.7858		2712862	-12.7947		4197474	-12.2257
1014894	12.6118		2712864	-11.2229		4197476	-16.677
1014896	12.7083		2712866	-11.8724		4197478	-21.887
1014898	13.593		2712868	-14.0862		4197480	-26.0836
1014900	14.591		2712870	-16.7369		4197482	-28.3293
1014902	14.9414		2712872	-19.0327		4197484	-27.4985
1014904	14.8637		2712874	-19.8902		4197486	-24.241
1014906	14.1427		2712876	-19.0247		4197488	-21.179
1014908	12.9482		2712878	-17.0479		4197490	-19.408
1014910	11.9021		2712880	-14.0583		4197492	-18.8156
1014912	11.1406		2712882	-11.546		4197494	-19.2337
1014914	11.3283		2712884	-12.2394		4197496	-19.986
1014916	12.4711		2712886	-15.4092		4197498	-20.4164
1014918	13.3518		2712888	-17.3401		4197500	-19.6147
1014920	13.5034		2712890	-16.8144		4197502	-17.5961
1014922	12.9107		2712892	-15.4025		4197504	-15.5815
1014924	11.8533		2712894	-14.4123		4197506	-13.244
1014926	11.0976		2712896	-13.6901		4197508	-10.5628
1014928	10.8298		2712898	-12.926		4197510	-8.94922
1014930	11.4116		2712900	-12.7965		4197512	-9.65261
1014932	12.8824		2712902	-12.8661		4197514	-12.7167
1014934	13.8712		2712904	-11.794		4197516	-15.3361
1014936	14.0231		2712906	-9.65396		4197518	-14.9919
1014938	13.4518		2712908	-8.13053		4197520	-14.3865
1014940	12.012		2712910	-9.11448		4197522	-17.2279
1014942	10.7286		2712912	-11.5576		4197524	-22.9703
1014944	10.2064		2712914	-13.5686		4197526	-28.3569
1014946	10.6153		2712916	-16.5639		4197528	-30.3474
1014948	12.1593		2712918	-20.6982		4197530	-28.3851
1014950	13.6317		2712920	-23.5174		4197532	-23.848
1014952	14.2374		2712922	-23.837		4197534	-17.7141
1014954	14.4237		2712924	-22.0907		4197536	-11.9013
1014956	13.899		2712926	-20.405		4197538	-9.07758
1014958	12.6901		2712928	-21.0734		4197540	-9.5157
1014960	11.5444		2712930	-22.7132		4197542	-12.0167
1014962	10.8642		2712932	-22.7154		4197544	-15.2619
1014964	11.3493		2712934	-21.1569		4197546	-18.4179
1014966	12.4882		2712936	-19.4022		4197548	-21.6461
1014968	13.178		2712938	-17.9411		4197550	-23.3283
1014970	13.7005		2712940	-16.1278		4197552	-21.3891
1014972	13.7871		2712942	-13.5982		4197554	-17.1397
1014974	13.1016		2712944	-11.6739		4197556	-12.8374
1014976	12.1818		2712946	-11.4317		4197558	-10.4367
1014978	11.1789		2712948	-12.7686		4197560	-11.9854
1014980	10.6295		2712950	-14.8465		4197562	-16.4754
1014982	11.1277		2712952	-16.3786		4197564	-20.5025
1014984	11.9857		2712954	-17.1755		4197566	-22.5763
1014986	12.7088		2712956	-17.8189		4197568	-23.5057
1014988	13.1714		2712958	-17.4544		4197570	-24.2881
1014990	12.9977		2712960	-15.6657		4197572	-25.1871
1014992	12.3816		2712962	-13.8313		4197574	-26.8929
1014994	11.7946		2712964	-13.4993		4197576	-29.4778
1014996	12.1878		2712966	-15.2855		4197578	-30.9835
1014998	14.0101		2712968	-17.4822		4197580	-30.0891
1015000	15.7663		2712970	-18.1414		4197582	-26.935
1015002	16.4789		2712972	-17.3938		4197584	-22.1322
1015004	16.1842		2712974	-15.9227		4197586	-18.2004
1015006	14.7398		2712976	-15.1686		4197588	-17.618
1015008	12.8729		2712978	-15.9857		4197590	-19.6748
1015010	11.2547		2712980	-16.6185		4197592	-22.4594
1015012	10.12		2712982	-15.982		4197594	-23.988
1015014	10.4002		2712984	-15.1838		4197596	-22.8659
1015016	11.9414		2712986	-14.8807		4197598	-19.4509
1015018	13.4858		2712988	-14.9007		4197600	-15.2449
1015020	14.4403		2712990	-14.5827		4197602	-12.3093
1015022	14.2921		2712992	-13.2187		4197604	-10.9584
1015024	13.154		2712994	-11.8257		4197606	-8.94956
1015026	11.8695		2712996	-12.2338		4197608	-6.71933
1015028	11.0381		2712998	-15.1508		4197610	-7.31926
1015030	11.3433		2713000	-19.2307		4197612	-11.0925
1015032	12.4352		2713002	-22.1342		4197614	-16.2644
1015034	13.0683		2713004	-22.6023		4197616	-19.8507
1015036	13.5116		2713006	-20.0006		4197618	-19.7765
1015038	13.9235		2713008	-14.6477		4197620	-17.8342
1015040	13.3931		2713010	-9.55714		4197622	-16.2632
1015042	12.1903		2713012	-6.75317		4197624	-16.7664
1015044	11.0125		2713014	-4.89191		4197626	-20.4286
1015046	10.601		2713016	-3.48696		4197628	-24.9703
1015048	11.4515		2713018	-3.30051		4197630	-27.5253
1015050	12.4872		2713020	-4.39315		4197632	-27.3791
1015052	13.1179		2713022	-6.81414		4197634	-25.2879
1015054	13.2246		2713024	-9.67211		4197636	-22.8953
1015056	12.2591		2713026	-11.6158		4197638	-20.5227
1015058	10.6302		2713028	-12.381		4197640	-17.7646
1015060	9.11294		2713030	-12.8136		4197642	-16.3991
1015062	8.59982		2713032	-14.1214		4197644	-18.0182
1015064	9.89274		2713034	-15.9568		4197646	-21.4255
1015066	11.9092		2713036	-16.4456		4197648	-24.1376
1015068	13.4049		2713038	-14.7626		4197650	-24.5606
1015070	14.2231		2713040	-11.4079		4197652	-23.9404
1015072	13.8502		2713042	-8.31534		4197654	-24.1515
1015074	12.6251		2713044	-7.53916		4197656	-24.4718
1015076	11.5488		2713046	-7.83629		4197658	-24.2889
1015078	10.8374		2713048	-8.0345		4197660	-23.9215
1015080	11.1816		2713050	-9.11504		4197662	-23.4245
1015082	12.4949		2713052	-10.7162		4197664	-23.4467
1015084	13.5054		2713054	-11.6178		4197666	-23.2049
1015086	14.0715		2713056	-10.8971		4197668	-21.2515
1015088	14.1352		2713058	-9.3697		4197670	-19.2363
1015090	13.37		2713060	-10.0953		4197672	-18.6556
1015092	12.3698		2713062	-14.0825		4197674	-18.7492
1015094	11.4975		2713064	-19.2504		4197676	-18.8837
1015096	11.3199		2713066	-22.5496		4197678	-19.2482
1015098	12.3139		2713068	-21.598		4197680	-19.9644
1015100	13.3526		2713070	-17.9608		4197682	-19.6087
1015102	14.1842		2713072	-14.8275		4197684	-16.7589
1015104	14.878		2713074	-12.9486		4197686	-13.1784
1015106	14.5884		2713076	-11.5479		4197688	-11.0313
1015108	13.5616		2713078	-9.73294		4197690	-10.144
1015110	12.4988		2713080	-8.17732		4197692	-10.5411
1015112	12.1896		2713082	-9.27291		4197694	-12.0621
1015114	13.1477		2713084	-13.0859		4197696	-13.3689
1015116	14.1876		2713086	-16.8294		4197698	-13.4938
1015118	14.6339		2713088	-18.5314		4197700	-11.9159
1015120	14.9906		2713090	-18.1656		4197702	-9.44631
1015122	14.7402		2713092	-17.2033		4197704	-7.60243
1015124	13.5512		2713094	-16.1949		4197706	-7.3581
1015126	11.7205		2713096	-14.2176		4197708	-9.63012
1015128	9.10896		2713098	-12.3635		4197710	-13.0098
1015130	6.43093		2713100	-11.5965		4197712	-15.6862
1015132	4.60485		2713102	-10.424		4197714	-18.4334
1015134	4.0274		2713104	-8.19812		4197716	-21.1208
1015136	4.94489		2713106	-5.5181		4197718	-21.9425
1015138	6.21029		2713108	-3.6094		4197720	-20.9727
1015140	6.89774		2713110	-4.36387		4197722	-20.2314
1015142	7.28523		2713112	-7.12832		4197724	-21.2527
1015144	7.47799		2713114	-9.69547		4197726	-24.1801
1015146	8.27065		2713116	-11.5043		4197728	-27.8876
1015148	10.0174		2713118	-12.6496		4197730	-30.9997
1015150	11.4782		2713120	-13.462		4197732	-31.8467
1015152	12.4844		2713122	-14.6422		4197734	-29.9053
1015154	13.0193		2713124	-15.8778		4197736	-27.2852
1015156	12.2542		2713126	-16.7546		4197738	-25.5055
1015158	10.8428		2713128	-16.6746		4197740	-24.733
1015160	9.84956		2713130	-14.6939		4197742	-24.6532
1015162	9.97141		2713132	-12.4097		4197744	-24.1218
1015164	11.5658		2713134	-11.8311		4197746	-22.8393
1015166	13.3987		2713136	-12.4167		4197748	-21.2194
1015168	14.553		2713138	-13.3038		4197750	-18.3521
1015170	14.9424		2713140	-14.0264		4197752	-14.4453
1015172	14.0994		2713142	-14.8341		4197754	-12.0316
1015174	12.4724		2713144	-16.8064		4197756	-12.298
1015176	10.8135		2713146	-19.3534		4197758	-14.8507
1015178	9.74148		2713148	-22.3499		4197760	-18.8413
1015180	10.35		2713150	-26.5035		4197762	-22.9746
1015182	11.7437		2713152	-29.8863		4197764	-25.5212
1015184	12.5017		2713154	-30.6373		4197766	-25.3419
1015186	13.0802		2713156	-28.3335		4197768	-23.9099
1015188	13.0898		2713158	-23.5114		4197770	-22.3202
1015190	12.0861		2713160	-18.2599		4197772	-19.6239
1015192	10.5387		2713162	-13.9348		4197774	-17.5439
1015194	8.44845		2713164	-11.242		4197776	-18.2288
1015196	6.97137		2713166	-11.1654		4197778	-19.3876
1015198	7.79775		2713168	-13.6473		4197780	-18.9955
1015200	10.2067		2713170	-18.0766		4197782	-17.655
1015202	12.8149		2713172	-22.5724		4197784	-15.528
1015204	14.3704		2713174	-24.5274		4197786	-12.8499
1015206	13.8674		2713176	-23.942		4197788	-10.519
1015208	12.2791		2713178	-21.6371		4197790	-9.72011
1015210	10.7794		2713180	-17.7361		4197792	-10.6081
1015212	10.305		2713182	-13.9008		4197794	-11.6824
1015214	11.5364		2713184	-11.6961		4197796	-12.3054
1015216	13.1549		2713186	-11.8004		4197798	-12.6685
1015218	14.2101		2713188	-13.5973		4197800	-12.5766
1015220	14.6761		2713190	-14.3049		4197802	-13.4055
1015222	13.9805		2713192	-13.26		4197804	-15.791
1015224	12.5048		2713194	-12.8766		4197806	-18.613
1015226	10.9813		2713196	-14.3201		4197808	-21.3466
1015228	9.77331		2713198	-16.5792		4197810	-22.49
1015230	9.77335		2713200	-18.4843		4197812	-21.3062
1015232	10.8083		2713202	-19.6735		4197814	-19.6155
1015234	11.857		2713204	-19.6315		4197816	-17.8796
1015236	12.5102		2713206	-17.0338		4197818	-15.6925
1015238	12.1085		2713208	-12.1734		4197820	-14.2162
1015240	10.8284		2713210	-8.51707		4197822	-14.5833
1015242	9.68949		2713212	-8.08825		4197824	-17.3611
1015244	9.20535		2713214	-9.53019		4197826	-22.1372
1015246	10.1244		2713216	-12.056		4197828	-27.0195
1015248	11.8673		2713218	-15.994		4197830	-30.7493
1015250	12.8436		2713220	-20.3304		4197832	-32.6664
1015252	13.2535		2713222	-22.2999		4197834	-32.1835
1015254	13.2341		2713224	-20.6193		4197836	-30.4387
1015256	12.3401		2713226	-17.3999		4197838	-28.6536
1015258	11.2091		2713228	-15.3615		4197840	-27.2682
1015260	10.2889		2713230	-16.0146		4197842	-27.3403
1015262	10.3777		2713232	-18.6093		4197844	-28.9138
1015264	12.0815		2713234	-19.8484		4197846	-30.7398
1015266	13.8007		2713236	-18.4774		4197848	-31.4138
1015268	14.761		2713238	-16.4743		4197850	-30.4306
1015270	15.1837		2713240	-14.8536		4197852	-28.7969
1015272	14.6747		2713242	-13.747		4197854	-27.1648
1015274	13.5237		2713244	-12.7858		4197856	-25.3799
1015276	12.1324		2713246	-11.5815		4197858	-24.3347
1015278	11.3054		2713248	-11.4193		4197860	-24.7334
1015280	11.9214		2713250	-12.7558		4197862	-25.7175
1015282	12.9502		2713252	-14.6659		4197864	-26.0045
1015284	13.655		2713254	-16.3779		4197866	-25.5458
1015286	14.2532		2713256	-16.8649		4197868	-26.4508
1015288	13.9161		2713258	-16.7153		4197870	-29.3981
1015290	12.5834		2713260	-17.8243		4197872	-32.222
1015292	11.1007		2713262	-20.4845		4197874	-34.0346
1015294	10.0074		2713264	-23.2875		4197876	-35.3232
1015296	10.5323		2713266	-24.2726		4197878	-35.5409
1015298	12.2601		2713268	-22.8147		4197880	-33.7935
1015300	13.4472		2713270	-20.58		4197882	-29.328
1015302	14.1046		2713272	-18.6505		4197884	-22.7382
1015304	14.2443		2713274	-17.0907		4197886	-16.6263
1015306	13.6751		2713276	-17.8196		4197888	-13.5017
1015308	12.7666		2713278	-21.18		4197890	-14.1479
1015310	11.7691		2713280	-24.6621		4197892	-16.5712
1015312	11.8041		2713282	-27.137		4197894	-17.9869
1015314	13.329		2713284	-28.5039		4197896	-18.5913
1015316	14.6838		2713286	-29.0609		4197898	-18.9138
1015318	15.2655		2713288	-29.2578		4197900	-18.0365
1015320	15.2456		2713290	-28.4377		4197902	-16.7893
1015322	14.2748		2713292	-26.9452		4197904	-16.2689
1015324	12.9899		2713294	-25.3745		4197906	-15.7278
1015326	12.0643		2713296	-22.9842		4197908	-15.365
1015328	12.0489		2713298	-20.0344		4197910	-16.302
1015330	13.3951		2713300	-17.4291		4197912	-18.2756
1015332	14.7933		2713302	-15.3427		4197914	-19.7445
1015334	15.4326		2713304	-14.0067		4197916	-18.9887
1015336	15.5571		2713306	-13.1807		4197918	-16.8525
1015338	14.6923		2713308	-13.2672		4197920	-16.2777
1015340	13.404		2713310	-14.85		4197922	-17.8632
1015342	12.4466		2713312	-16.1677		4197924	-19.9957
1015344	11.6851		2713314	-15.6043		4197926	-21.1486
1015346	11.9977		2713316	-14.2327		4197928	-21.1452
1015348	13.2205		2713318	-14.0539		4197930	-20.9661
1015350	14.2903		2713320	-15.873		4197932	-20.0431
1015352	15.1469		2713322	-17.5887		4197934	-17.7104
1015354	15.0797		2713324	-16.962		4197936	-15.9255
1015356	13.8083		2713326	-15.5708		4197938	-16.6169
1015358	12.2658		2713328	-14.5788		4197940	-19.7724
1015360	11.1677		2713330	-12.7434		4197942	-23.1731
1015362	11.4986		2713332	-10.5424		4197944	-24.7681
1015364	13.1906		2713334	-9.91221		4197946	-24.802
1015366	14.6014		2713336	-11.2702		4197948	-23.1215
1015368	15.3666		2713338	-13.2452		4197950	-20.2293
1015370	15.489		2713340	-14.4551		4197952	-18.7959
1015372	14.5469		2713342	-15.734		4197954	-19.4479
1015374	13.2503		2713344	-17.597		4197956	-20.2209
1015376	12.1855		2713346	-18.5615		4197958	-19.9565
1015378	12.0507		2713348	-19.451		4197960	-19.8812
1015380	13.5237		2713350	-21.5606		4197962	-21.2631
1015382	15.2859		2713352	-23.2182		4197964	-21.9522
1015384	16.3731		2713354	-22.4339		4197966	-19.2452
1015386	16.8254		2713356	-18.7444		4197968	-16.0496
1015388	16.1798		2713358	-14.2461		4197970	-16.4811
1015390	14.8446		2713360	-11.9195		4197972	-19.5017
1015392	13.8134		2713362	-12.2949		4197974	-23.4548
1015394	13.6111		2713364	-13.845		4197976	-27.2941
1015396	14.6548		2713366	-14.5762		4197978	-28.6265
1015398	15.9076		2713368	-13.4558		4197980	-27.0567
1015400	16.2788		2713370	-11.2205		4197982	-23.9135
1015402	16.2503		2713372	-8.59208		4197984	-20.2826
1015404	15.4665		2713374	-6.40127		4197986	-17.1724
1015406	13.8686		2713376	-6.64559		4197988	-15.614
1015408	12.4459		2713378	-9.18328		4197990	-16.8997
1015410	11.7301		2713380	-11.8747		4197992	-20.6407
1015412	12.3858		2713382	-14.6592		4197994	-24.5032
1015414	13.9314		2713384	-18.143		4197996	-27.2027
1015416	14.8121		2713386	-21.7582		4197998	-27.9653
1015418	15.0121		2713388	-23.9658		4198000	-26.0953
1015420	14.6712		2713390	-23.0092		4198002	-22.8566
1015422	13.4466		2713392	-20.5458		4198004	-19.9886
1015424	12.0598		2713394	-19.2537		4198006	-18.8958
1015426	11.1245		2713396	-19.0984		4198008	-20.2568
1015428	11.3719		2713398	-19.5687		4198010	-22.4728
1015430	13.3327		2713400	-19.3317		4198012	-23.6559
1015432	15.367		2713402	-17.5421		4198014	-23.0637
1015434	16.3459		2713404	-15.5635		4198016	-21.1973
1015436	16.417		2713406	-13.6506		4198018	-19.7972
1015438	15.5258		2713408	-10.9559		4198020	-19.1407
1015440	14.1392		2713410	-7.77717		4198022	-18.3157
1015442	12.5772		2713412	-5.2155		4198024	-17.7851
1015444	11.4833		2713414	-4.35915		4198026	-17.4342
1015446	11.9784		2713416	-5.31144		4198028	-17.2896
1015448	13.237		2713418	-7.38002		4198030	-18.7209
1015450	14.0771		2713420	-9.65071		4198032	-20.8911
1015452	14.581		2713422	-11.399		4198034	-21.8546
1015454	14.1292		2713424	-12.4271		4198036	-21.1714
1015456	12.7451		2713426	-12.8032		4198038	-18.9134
1015458	11.708		2713428	-12.6608		4198040	-17.2333
1015460	11.6447		2713430	-12.7857		4198042	-18.4889
1015462	12.9482		2713432	-14.1757		4198044	-21.5145
1015464	14.8774		2713434	-16.4343		4198046	-23.7061
1015466	15.9997		2713436	-18.3342		4198048	-23.1497
1015468	16.3929		2713438	-18.5044		4198050	-19.7324
1015470	16.0273		2713440	-16.9838		4198052	-16.0563
1015472	14.6905		2713442	-16.1782		4198054	-13.833
1015474	13.1895		2713444	-17.1821		4198056	-13.2325
1015476	12.0563		2713446	-17.9051		4198058	-14.8255
1015478	11.4813		2713448	-16.602		4198060	-18.0894
1015480	11.4726		2713450	-14.1737		4198062	-22.2195
1015482	11.3053		2713452	-12.4117		4198064	-25.442
1015484	11.2714		2713454	-12.2426		4198066	-25.5216
1015486	11.5509		2713456	-13.0235		4198068	-23.9653
1015488	11.3559		2713458	-14.3874		4198070	-23.1818
1015490	10.8025		2713460	-16.8522		4198072	-23.4925
1015492	10.2197		2713462	-19.7671		4198074	-24.0146
1015494	10.4122		2713464	-22.4897		4198076	-23.4603
1015496	12.2165		2713466	-24.917		4198078	-21.9115
1015498	14.3364		2713468	-26.681		4198080	-20.5769
1015500	15.566		2713470	-27.1158		4198082	-19.4735
1015502	16.0033		2713472	-24.6844		4198084	-18.715
1015504	15.1245		2713474	-19.5645		4198086	-18.6003
1015506	13.1834		2713476	-14.8725		4198088	-18.6373
1015508	11.3634		2713478	-12.0838		4198090	-18.7239
1015510	10.1593		2713480	-10.6136		4198092	-19.091
1015512	10.0618		2713482	-10.1643		4198094	-19.9349
1015514	10.1943		2713484	-10.3053		4198096	-21.304
1015516	9.49986		2713486	-11.0636		4198098	-22.2731
1015518	9.34181		2713488	-12.0999		4198100	-21.8638
1015520	9.75613		2713490	-13.1993		4198102	-20.4281
1015522	9.596		2713492	-15.7193		4198104	-18.3691
1015524	9.34337		2713494	-19.3618		4198106	-16.7912
1015526	9.44815		2713496	-21.2062		4198108	-17.5463
1015528	10.337		2713498	-19.8569		4198110	-19.4924
1015530	11.9545		2713500	-16.4787		4198112	-20.3063
1015532	13.1479		2713502	-12.8031		4198114	-19.852
1015534	13.9091		2713504	-9.74841		4198116	-19.2879
1015536	14.2563		2713506	-7.99551		4198118	-20.2203
1015538	13.5034		2713508	-8.76702		4198120	-23.1693
1015540	12.2553		2713510	-11.3215		4198122	-28.4035
1015542	11.1266		2713512	-12.577		4198124	-36.2365
1015544	10.5977		2713514	-11.562		4198126	-43.8157
1015546	11.3406		2713516	-10.1555		4198128	-47.2914
1015548	12.6052		2713518	-9.79393		4198130	-46.229
1015550	13.7194		2713520	-9.70564		4198132	-42.2917
1015552	14.4728		2713522	-8.44413		4198134	-37.8056
1015554	14.1208		2713524	-6.49779		4198136	-34.0419
1015556	12.3314		2713526	-5.52265		4198138	-31.1502
1015558	9.84678		2713528	-6.19465		4198140	-30.4721
1015560	8.47405		2713530	-8.55659		4198142	-32.0667
1015562	9.42746		2713532	-11.5688		4198144	-33.5034
1015564	11.4677		2713534	-13.7817		4198146	-33.2591
1015566	12.8209		2713536	-14.8524		4198148	-32.2178
1015568	13.2979		2713538	-14.5798		4198150	-32.2695
1015570	12.9226		2713540	-13.7209		4198152	-33.5836
1015572	11.9217		2713542	-13.5953		4198154	-34.4132
1015574	10.8459		2713544	-13.3488		4198156	-34.8517
1015576	10.218		2713546	-12.8154		4198158	-36.2844
1015578	11.2365		2713548	-12.9801		4198160	-37.9925
1015580	13.6625		2713550	-13.3475		4198162	-38.7736
1015582	15.4982		2713552	-13.64		4198164	-37.1916
1015584	16.4878		2713554	-14.1457		4198166	-32.3106
1015586	16.75		2713556	-14.7692		4198168	-26.7749
1015588	15.7071		2713558	-16.0221		4198170	-23.2555
1015590	14.0031		2713560	-17.3542		4198172	-21.7993
1015592	12.2758		2713562	-17.2233		4198174	-21.492
1015594	11.313		2713564	-16.48		4198176	-21.5699
1015596	11.8978		2713566	-16.3564		4198178	-22.4726
1015598	12.969		2713568	-17.3345		4198180	-23.6295
1015600	13.7989		2713570	-19.6681		4198182	-23.2144
1015602	14.2958		2713572	-21.3079		4198184	-21.7024
1015604	13.755		2713574	-20.8404		4198186	-20.2759
1015606	12.4782		2713576	-19.1696		4198188	-18.8228
1015608	11.3048		2713578	-17.4869		4198190	-18.4578
1015610	10.9122		2713580	-17.5761		4198192	-20.0356
1015612	12.1301		2713582	-19.7919		4198194	-22.2485
1015614	13.9783		2713584	-21.4749		4198196	-23.4738
1015616	15.1567		2713586	-20.8899		4198198	-22.3646
1015618	15.9715		2713588	-18.6389		4198200	-19.4772
1015620	16.0218		2713590	-16.3267		4198202	-17.3373
1015622	14.8237		2713592	-14.968		4198204	-17.1998
1015624	12.9327		2713594	-13.6047		4198206	-18.3243
1015626	11.2204		2713596	-12.0788		4198208	-19.041
1015628	11.1183		2713598	-11.5968		4198210	-19.0537
1015630	12.4919		2713600	-12.362		4198212	-19.8348
1015632	13.7254		2713602	-13.7049		4198214	-20.9054
1015634	14.4648		2713604	-14.5341		4198216	-20.2805
1015636	14.5453		2713606	-14.5743		4198218	-18.3934
1015638	13.7299		2713608	-15.5975		4198220	-16.4303
1015640	12.6259		2713610	-17.4476		4198222	-14.662
1015642	11.6072		2713612	-17.9025		4198224	-13.6583
1015644	11.3861		2713614	-17.2578		4198226	-13.8416
1015646	12.5206		2713616	-16.6203		4198228	-14.2504
1015648	13.8534		2713618	-16.1125		4198230	-13.262
1015650	14.546		2713620	-15.7604		4198232	-11.4022
1015652	13.8691		2713622	-14.4397		4198234	-11.2099
1015654	9.78155		2713624	-12.1687		4198236	-12.7921
1015656	1.93669		2713626	-10.9		4198238	-14.3018
1015658	-5.71678		2713628	-11.4796		4198240	-15.5882
1015660	-8.50363		2713630	-12.8022		4198242	-17.4428
1015662	-5.95764		2713632	-12.8609		4198244	-19.9896
1015664	-1.49319		2713634	-11.4822		4198246	-22.6913
1015666	2.48859		2713636	-10.4283		4198248	-24.433
1015668	5.90327		2713638	-10.368		4198250	-25.351
1015670	8.08143		2713640	-11.0319		4198252	-26.3702
1015672	8.46168		2713642	-12.1056		4198254	-26.9241
1015674	7.82242		2713644	-12.7612		4198256	-26.8567
1015676	7.60921		2713646	-13.0894		4198258	-26.5543
1015678	8.99271		2713648	-13.4534		4198260	-25.9331
1015680	11.0862		2713650	-13.0527		4198262	-24.9534
1015682	12.4418		2713652	-12.0272		4198264	-22.9442
1015684	13.0552		2713654	-11.1834		4198266	-20.1741
1015686	12.8756		2713656	-10.7395		4198268	-18.7427
1015688	11.9429		2713658	-11.8518		4198270	-19.0673
1015690	10.7512		2713660	-14.3748		4198272	-20.2666
1015692	9.73306		2713662	-16.5026		4198274	-22.1704
1015694	9.87916		2713664	-17.8516		4198276	-24.1194
1015696	11.3315		2713666	-18.501		4198278	-24.9444
1015698	12.6469		2713668	-18.4522		4198280	-24.2672
1015700	13.4369		2713670	-18.4398		4198282	-23.4857
1015702	13.7379		2713672	-18.3052		4198284	-24.5129
1015704	13.1069		2713674	-17.4017		4198286	-26.46
1015706	12.0408		2713676	-15.812		4198288	-27.2277
1015708	11.1614		2713678	-14.3407		4198290	-27.2774
1015710	11.0284		2713680	-14.0965		4198292	-27.3157
1015712	11.7928		2713682	-14.1201		4198294	-26.9727
1015714	12.341		2713684	-12.609		4198296	-26.2915
1015716	12.4936		2713686	-10.6		4198298	-25.248
1015718	12.7733		2713688	-9.90901		4198300	-24.5894
1015720	12.6764		2713690	-11.1049		4198302	-25.7934
1015722	12.0062		2713692	-13.6576		4198304	-29.1322
1015724	11.1869		2713694	-15.7506		4198306	-33.8242
1015726	10.6205		2713696	-16.6277		4198308	-36.991
1015728	11.0764		2713698	-16.7915		4198310	-35.9106
1015730	12.2704		2713700	-16.1868		4198312	-31.4513
1015732	13.2394		2713702	-15.2074		4198314	-25.8048
1015734	13.8572		2713704	-14.2059		4198316	-21.1261
1015736	13.61		2713706	-13.2953		4198318	-18.7614
1015738	12.4068		2713708	-12.8698		4198320	-17.5031
1015740	10.9319		2713710	-12.6738		4198322	-16.3807
1015742	9.75309		2713712	-12.6806		4198324	-16.1931
1015744	9.93592		2713714	-13.2363		4198326	-17.3737
1015746	11.3977		2713716	-13.8501		4198328	-19.7941
1015748	12.5344		2713718	-14.4346		4198330	-22.1922
1015750	13.1132		2713720	-15.1028		4198332	-22.446
1015752	13.2986		2713722	-14.7853		4198334	-20.6158
1015754	12.581		2713724	-13.9655		4198336	-19.1298
1015756	11.3283		2713726	-14.3749		4198338	-20.2877
1015758	10.0631		2713728	-16.4377		4198340	-24.4909
1015760	9.47145		2713730	-20.4371		4198342	-29.698
1015762	9.85637		2713732	-25.4344		4198344	-33.9943
1015764	10.2651		2713734	-29.6065		4198346	-36.5595
1015766	10.7494		2713736	-31.1095		4198348	-36.5513
1015768	11.3522		2713738	-27.9525		4198350	-35.0355
1015770	11.2339		2713740	-22.129		4198352	-34.3839
1015772	10.5603		2713742	-17.8298		4198354	-35.1944
1015774	9.9852		2713744	-16.3119		4198356	-36.9776
1015776	9.96306		2713746	-17.3449		4198358	-38.7416
1015778	11.1572		2713748	-18.9186		4198360	-39.0748
1015780	12.8493		2713750	-18.2385		4198362	-37.4
1015782	13.9227		2713752	-16.0232		4198364	-33.8272
1015784	14.5578		2713754	-13.9071		4198366	-29.9506
1015786	14.4479		2713756	-11.9974		4198368	-27.8133
1015788	13.3709		2713758	-10.9377		4198370	-28.3737
1015790	11.8783		2713760	-11.2245		4198372	-31.6423
1015792	10.6377		2713762	-12.6587		4198374	-34.833
1015794	10.7606		2713764	-14.2764		4198376	-34.6711
1015796	11.917		2713766	-14.6428		4198378	-32.0047
1015798	12.7167		2713768	-14.1126		4198380	-28.9006
1015800	13.2085		2713770	-13.8061		4198382	-26.0949
1015802	13.4091		2713772	-13.6894		4198384	-25.0845
1015804	12.7159		2713774	-14.2308		4198386	-26.2014
1015806	11.4371		2713776	-15.8197		4198388	-27.6949
1015808	10.1702		2713778	-18.0489		4198390	-28.0075
1015810	9.87677		2713780	-20.1396		4198392	-26.6457
1015812	11.1262		2713782	-20.8068		4198394	-24.1099
1015814	12.558		2713784	-20.4653		4198396	-21.7782
1015816	13.3927		2713786	-20.2584		4198398	-20.6794
1015818	13.7128		2713788	-18.7107		4198400	-20.1063
1015820	13.1937		2713790	-15.0939		4198402	-18.6164
1015822	12.1345		2713792	-11.9962		4198404	-16.176
1015824	11.0596		2713794	-11.9852		4198406	-14.8504
1015826	10.6683		2713796	-14.8219		4198408	-16.0107
1015828	11.625		2713798	-16.7449		4198410	-18.4927
1015830	12.8549		2713800	-14.9049		4198412	-21.145
1015832	13.4259		2713802	-11.5128		4198414	-23.0205
1015834	13.6511		2713804	-9.53037		4198416	-23.8431
1015836	13.2045		2713806	-9.63508		4198418	-25.2967
1015838	12.2354		2713808	-11.7858		4198420	-28.0408
1015840	11.4734		2713810	-14.9998		4198422	-30.5432
1015842	11.173		2713812	-17.8525		4198424	-31.2109
1015844	11.885		2713814	-19.8245		4198426	-29.7164
1015846	13.3702		2713816	-20.89		4198428	-26.6714
1015848	14.6641		2713818	-21.2548		4198430	-22.855
1015850	15.4006		2713820	-20.3766		4198432	-20.3495
1015852	15.113		2713822	-17.4748		4198434	-20.7888
1015854	13.8511		2713824	-14.3754		4198436	-22.9726
1015856	12.479		2713826	-13.0698		4198438	-25.6192
1015858	11.1363		2713828	-13.7309		4198440	-27.9036
1015860	8.92804		2713830	-15.9622		4198442	-28.2385
1015862	4.38884		2713832	-18.8053		4198444	-26.8252
1015864	0.332323		2713834	-20.8289		4198446	-25.1913
1015866	1.87874		2713836	-20.8301		4198448	-23.769
1015868	6.57035		2713838	-18.9796		4198450	-22.6548
1015870	9.6327		2713840	-17.5632		4198452	-21.354
1015872	10.7126		2713842	-17.6286		4198454	-19.8327
1015874	10.6899		2713844	-17.9364		4198456	-19.4159
1015876	10.5907		2713846	-18.2172		4198458	-20.2265
1015878	11.6148		2713848	-18.6347		4198460	-20.8281
1015880	12.9189		2713850	-18.7722		4198462	-20.707
1015882	13.4089		2713852	-17.559		4198464	-20.509
1015884	12.6097		2713854	-14.7568		4198466	-21.4486
1015886	9.58917		2713856	-12.569		4198468	-23.3181
1015888	5.97743		2713858	-12.7479		4198470	-24.1524
1015890	4.5013		2713860	-14.0991		4198472	-24.2759
1015892	5.1123		2713862	-15.515		4198474	-24.8332
1015894	7.31772		2713864	-17.4539		4198476	-24.8479
1015896	10.0805		2713866	-19.6129		4198478	-23.9155
1015898	12.0138		2713868	-21.2988		4198480	-22.4583
1015900	13.2446		2713870	-22.2831		4198482	-20.8969
1015902	13.6858		2713872	-23.0615		4198484	-20.3439
1015904	13.1519		2713874	-24.7382		4198486	-21.1453
1015906	12.295		2713876	-26.18		4198488	-23.7042
1015908	11.7521		2713878	-26.0444		4198490	-28.0185
1015910	12.2764		2713880	-25.2923		4198492	-31.2743
1015912	13.5878		2713882	-24.422		4198494	-31.5307
1015914	14.278		2713884	-23.5552		4198496	-29.0767
1015916	14.2981		2713886	-23.4752		4198498	-24.2405
1015918	13.4872		2713888	-24.2153		4198500	-19.2599
1015920	10.8424		2713890	-25.9449		4198502	-17.1892
1015922	6.985		2713892	-28.212		4198504	-18.5331
1015924	4.00103		2713894	-29.3296		4198506	-21.637
1015926	4.07925		2713896	-29.5381		4198508	-24.8511
1015928	7.07069		2713898	-30.1959		4198510	-27.953
1015930	10.1119		2713900	-30.7926		4198512	-30.1771
1015932	11.777		2713902	-29.6313		4198514	-29.9997
1015934	12.3772		2713904	-26.1141		4198516	-28.5845
1015936	12.1075		2713906	-21.9368		4198518	-28.0839
1015938	11.6711		2713908	-18.9384		4198520	-28.4681
1015940	11.3857		2713910	-17.632		4198522	-29.0074
1015942	11.2384		2713912	-18.3406		4198524	-28.7319
1015944	12.027		2713914	-19.883		4198526	-27.4427
1015946	13.3244		2713916	-19.9465		4198528	-27.3392
1015948	14.1056		2713918	-18.6528		4198530	-30.1887
1015950	14.4014		2713920	-17.163		4198532	-34.8944
1015952	13.803		2713922	-15.4256		4198534	-37.8159
1015954	12.5926		2713924	-14.0803		4198536	-36.5839
1015956	11.8849		2713926	-14.0682		4198538	-32.9945
1015958	11.9492		2713928	-15.7196		4198540	-29.6691
1015960	13.1651		2713930	-18.9086		4198542	-27.3895
1015962	15.0655		2713932	-21.6778		4198544	-26.2892
1015964	16.2371		2713934	-22.6048		4198546	-25.5958
1015966	16.7074		2713936	-22.7271		4198548	-23.8225
1015968	16.6534		2713938	-23.407		4198550	-21.1049
1015970	15.7713		2713940	-24.8356		4198552	-17.7309
1015972	14.5746		2713942	-24.8559		4198554	-14.813
1015974	13.3372		2713944	-22.0563		4198556	-14.0594
1015976	12.7898		2713946	-18.7405		4198558	-14.9793
1015978	13.7114		2713948	-16.4443		4198560	-16.7945
1015980	14.8211		2713950	-14.4397		4198562	-18.9788
1015982	15.2839		2713952	-12.625		4198564	-20.6441
1015984	15.2428		2713954	-10.8555		4198566	-21.9171
1015986	14.4252		2713956	-8.70335		4198568	-22.9583
1015988	13.2475		2713958	-6.42971		4198570	-23.4416
1015990	12.1326		2713960	-4.44069		4198572	-24.0801
1015992	11.5829		2713962	-4.51276		4198574	-24.8729
1015994	12.5237		2713964	-7.9188		4198576	-24.6939
1015996	13.9926		2713966	-12.5351		4198578	-23.7589
1015998	14.8087		2713968	-15.9672		4198580	-22.8766
1016000	15.5146		2713970	-17.4799		4198582	-22.1626
1016002	15.9481		2713972	-17.5363		4198584	-21.396
1016004	15.4971		2713974	-17.7323		4198586	-21.5928
1016006	14.3678		2713976	-18.2509		4198588	-24.3646
1016008	13.4789		2713978	-17.7221		4198590	-28.4404
1016010	14.1675		2713980	-15.8582		4198592	-31.4965
1016012	15.8311		2713982	-13.7279		4198594	-33.5642
1016014	16.7825		2713984	-12.2196		4198596	-34.6594
1016016	16.926		2713986	-11.135		4198598	-34.2144
1016018	16.3501		2713988	-10.4262		4198600	-32.66
1016020	15.1665		2713990	-10.7654		4198602	-30.156
1016022	13.9448		2713992	-12.1244		4198604	-27.5747
1016024	12.7578		2713994	-14.0384		4198606	-26.5621
1016026	12.4111		2713996	-15.908		4198608	-26.5764
1016028	13.4334		2713998	-17.2567		4198610	-26.1022
1016030	14.5572		2714000	-17.933		4198612	-23.9344
1016032	15.539		2714002	-17.8358		4198614	-19.678
1016034	16.1508		2714004	-17.177		4198616	-15.6604
1016036	15.3422		2714006	-16.7526		4198618	-14.1522
1016038	13.822		2714008	-17.3542		4198620	-15.097
1016040	12.565		2714010	-19.0057		4198622	-17.6006
1016042	12.1558		2714012	-21.6611		4198624	-20.1495
1016044	13.2819		2714014	-24.7748		4198626	-21.431
1016046	14.8042		2714016	-27.5913		4198628	-22.0089
1016048	15.6713		2714018	-28.7176		4198630	-22.4388
1016050	16.2137		2714020	-26.0304		4198632	-22.2919
1016052	15.9656		2714022	-21.2597		4198634	-21.4161
1016054	14.9484		2714024	-18.7636		4198636	-20.4773
1016056	13.955		2714026	-18.8507		4198638	-20.4214
1016058	13.37		2714028	-19.4746		4198640	-20.7704
1016060	14.0937		2714030	-19.5164		4198642	-20.8932
1016062	15.8528		2714032	-18.0458		4198644	-21.2123
1016064	16.9375		2714034	-15.4047		4198646	-21.0692
1016066	16.9814		2714036	-12.954		4198648	-20.0547
1016068	16.3644		2714038	-11.1193		4198650	-19.7516
1016070	15.4527		2714040	-9.61878		4198652	-21.0518
1016072	14.7125		2714042	-8.63085		4198654	-23.4235
1016074	14.163		2714044	-9.20893		4198656	-26.0446
1016076	14.4217		2714046	-11.5906		4198658	-28.0947
1016078	15.6707		2714048	-15.3078		4198660	-29.1358
1016080	16.6543		2714050	-20.112		4198662	-27.9218
1016082	17.1666		2714052	-23.7013		4198664	-23.6335
1016084	17.2268		2714054	-23.6365		4198666	-19.4903
1016086	16.2785		2714056	-22.1897		4198668	-18.5232
1016088	14.9505		2714058	-22.1339		4198670	-19.4584
1016090	14.0409		2714060	-22.3815		4198672	-20.0855
1016092	14.2827		2714062	-22.8023		4198674	-20.0579
1016094	15.9901		2714064	-24.9652		4198676	-20.9798
1016096	17.5396		2714066	-28.5696		4198678	-23.94
1016098	18.0135		2714068	-31.5012		4198680	-27.0354
1016100	17.7925		2714070	-31.2651		4198682	-27.6716
1016102	16.531		2714072	-28.3385		4198684	-24.9357
1016104	14.5872		2714074	-25.2552		4198686	-20.622
1016106	12.8019		2714076	-22.1569		4198688	-18.2394
1016108	11.5495		2714078	-19.6137		4198690	-18.7946
1016110	11.8041		2714080	-19.1735		4198692	-20.5857
1016112	13.2729		2714082	-20.001		4198694	-22.1317
1016114	14.7323		2714084	-19.6129		4198696	-21.8269
1016116	15.7781		2714086	-17.9902		4198698	-19.3395
1016118	15.6201		2714088	-18.4789		4198700	-16.7134
1016120	14.2148		2714090	-20.7495		4198702	-16.118
1016122	12.7212		2714092	-19.9389		4198704	-18.5386
1016124	12.0298		2714094	-15.6874		4198706	-22.1274
1016126	12.9702		2714096	-11.8776		4198708	-24.0108
1016128	15.0054		2714098	-10.3659		4198710	-24.2621
1016130	16.3508		2714100	-11.3067		4198712	-23.5533
1016132	16.8125		2714102	-13.5477		4198714	-21.6838
1016134	16.1677		2714104	-14.5773		4198716	-20.118
1016136	13.6379		2714106	-14.5573		4198718	-20.4013
1016138	11.0427		2714108	-15.1571		4198720	-22.1701
1016140	10.2588		2714110	-16.0776		4198722	-24.8261
1016142	11.1932		2714112	-16.7622		4198724	-28.2329
1016144	13.6013		2714114	-16.796		4198726	-31.6795
1016146	16.0075		2714116	-15.8579		4198728	-33.4212
1016148	17.2026		2714118	-14.3152		4198730	-32.4665
1016150	17.1956		2714120	-11.725		4198732	-30.4731
1016152	16.0221		2714122	-8.66161		4198734	-28.6377
1016154	14.4885		2714124	-7.1936		4198736	-25.9335
1016156	13.3974		2714126	-7.12273		4198738	-22.4856
1016158	13.067		2714128	-7.48582		4198740	-19.8873
1016160	13.9492		2714130	-8.67		4198742	-19.1093
1016162	15.4286		2714132	-10.0795		4198744	-20.0339
1016164	16.7337		2714134	-11.3118		4198746	-21.1186
1016166	17.6712		2714136	-12.8216		4198748	-21.2701
1016168	17.2781		2714138	-13.9143		4198750	-20.7406
1016170	15.4329		2714140	-14.6728		4198752	-19.3107
1016172	13.3459		2714142	-15.585		4198754	-17.4198
1016174	12.0125		2714144	-16.6713		4198756	-16.3781
1016176	12.3201		2714146	-17.2811		4198758	-16.7271
1016178	13.6466		2714148	-15.8241		4198760	-17.6904
1016180	14.5588		2714150	-12.9058		4198762	-17.3173
1016182	15.1303		2714152	-10.1429		4198764	-15.1468
1016184	15.2114		2714154	-7.6605		4198766	-12.862
1016186	14.5319		2714156	-6.40295		4198768	-11.4553
1016188	13.682		2714158	-8.43683		4198770	-11.8645
1016190	12.6888		2714160	-14.2175		4198772	-14.3137
1016192	12.1274		2714162	-21.2351		4198774	-16.468
1016194	12.963		2714164	-25.0599		4198776	-16.6416
1016196	14.3289		2714166	-23.8468		4198778	-14.8442
1016198	15.565		2714168	-20.1311		4198780	-11.7488
1016200	16.3019		2714170	-16.4943		4198782	-8.97637
1016202	15.7566		2714172	-14.101		4198784	-6.65199
1016204	14.3208		2714174	-13.1343		4198786	-4.54502
1016206	12.8044		2714176	-12.7872		4198788	-4.30192
1016208	12.1787		2714178	-13.7337		4198790	-6.79026
1016210	13.3685		2714180	-16.9056		4198792	-11.3653
1016212	15.1556		2714182	-21.9996		4198794	-15.974
1016214	16.2156		2714184	-27.0941		4198796	-17.7489
1016216	16.76		2714186	-28.4245		4198798	-17.1235
1016218	16.3459		2714188	-25.0724		4198800	-16.6382
1016220	14.9359		2714190	-20.3506		4198802	-16.5887
1016222	13.2875		2714192	-16.4213		4198804	-16.5242
1016224	11.9812		2714194	-14.0058		4198806	-16.1836
1016226	12.1594		2714196	-13.3276		4198808	-15.4003
1016228	13.5301		2714198	-13.6772		4198810	-15.1524
1016230	14.6913		2714200	-15.0973		4198812	-15.837
1016232	15.5169		2714202	-17.1984		4198814	-17.2722
1016234	15.7271		2714204	-19.1932		4198816	-18.875
1016236	15.0164		2714206	-21.0759		4198818	-18.8793
1016238	13.8593		2714208	-22.4957		4198820	-17.7324
1016240	12.6212		2714210	-23.0269		4198822	-17.2198
1016242	12.2468		2714212	-22.0797		4198824	-16.9228
1016244	13.2736		2714214	-19.2307		4198826	-16.6287
1016246	14.6422		2714216	-15.8847		4198828	-15.9526
1016248	16.1491		2714218	-13.6096		4198830	-13.6528
1016250	17.5275		2714220	-12.3331		4198832	-11.3491
1016252	17.4993		2714222	-12.4325		4198834	-10.8413
1016254	16.337		2714224	-14.2873		4198836	-11.8345
1016256	15.0651		2714226	-17.097		4198838	-14.5315
1016258	14.6234		2714228	-20.1681		4198840	-17.9345
1016260	15.5922		2714230	-22.1867		4198842	-19.8404
1016262	16.4597		2714232	-21.7562		4198844	-19.9298
1016264	16.0535		2714234	-19.4861		4198846	-18.8419
1016266	15.2447		2714236	-17.0712		4198848	-17.3122
1016268	14.8027		2714238	-16.254		4198850	-15.5839
1016270	14.6448		2714240	-17.5164		4198852	-13.7823
1016272	14.3351		2714242	-19.4493		4198854	-13.597
1016274	13.9202		2714244	-21.0459		4198856	-15.4773
1016276	14.5978		2714246	-22.6097		4198858	-17.8851
1016278	16.0879		2714248	-24.4015		4198860	-20.1907
1016280	16.9269		2714250	-25.2904		4198862	-22.0366
1016282	17.352		2714252	-22.6475		4198864	-23.5956
1016284	17.3697		2714254	-16.09		4198866	-26.0845
1016286	16.556		2714256	-9.15428		4198868	-28.8759
1016288	15.5389		2714258	-4.46007		4198870	-29.8237
1016290	14.8755		2714260	-3.20526		4198872	-28.5296
1016292	15.0637		2714262	-6.05909		4198874	-26.6225
1016294	15.8857		2714264	-10.9018		4198876	-25.8264
1016296	16.1405		2714266	-15.0214		4198878	-26.0587
1016298	16.0088		2714268	-17.5552		4198880	-26.144
1016300	15.7052		2714270	-17.8512		4198882	-26.1876
1016302	14.475		2714272	-16.4829		4198884	-26.4482
1016304	12.8208		2714274	-15.552		4198886	-27.449
1016306	11.5933		2714276	-16.3007		4198888	-29.8613
1016308	11.577		2714278	-18.0869		4198890	-32.3513
1016310	13.3668		2714280	-19.0106		4198892	-33.2815
1016312	15.5608		2714282	-18.133		4198894	-32.2709
1016314	16.9658		2714284	-16.1648		4198896	-29.6591
1016316	17.5702		2714286	-13.5262		4198898	-25.7884
1016318	17.0869		2714288	-11.3427		4198900	-20.8304
1016320	15.8632		2714290	-11.2545		4198902	-16.3587
1016322	14.4508		2714292	-12.4628		4198904	-14.4558
1016324	13.265		2714294	-13.8336		4198906	-15.0823
1016326	13.2986		2714296	-15.2641		4198908	-16.2921
1016328	14.1148		2714298	-16.6825		4198910	-15.9527
1016330	14.9341		2714300	-18.2749		4198912	-13.1312
1016332	15.9518		2714302	-18.6604		4198914	-9.60284
1016334	16.3357		2714304	-16.6968		4198916	-7.47506
1016336	15.5325		2714306	-14.5604		4198918	-6.50257
1016338	14.036		2714308	-13.6779		4198920	-6.54278
1016340	12.6907		2714310	-13.725		4198922	-8.48043
1016342	12.8341		2714312	-14.6614		4198924	-12.7756
1016344	14.172		2714314	-15.8909		4198926	-18.7049
1016346	15.1176		2714316	-16.6705		4198928	-24.3479
1016348	15.581		2714318	-16.6972		4198930	-28.2363
1016350	15.4632		2714320	-15.7049		4198932	-29.6317
1016352	14.0869		2714322	-13.9507		4198934	-28.4613
1016354	11.6976		2714324	-12.2924		4198936	-26.806
1016356	9.18058		2714326	-11.6656		4198938	-26.9965
1016358	8.43237		2714328	-12.681		4198940	-29.3963
1016360	10.3259		2714330	-14.5202		4198942	-33.7254
1016362	12.8604		2714332	-16.2521		4198944	-38.147
1016364	14.6016		2714334	-17.3635		4198946	-39.3985
1016366	14.4855		2714336	-16.7317		4198948	-36.4331
1016368	11.1042		2714338	-14.5007		4198950	-30.6082
1016370	7.16925		2714340	-12.7525		4198952	-23.8686
1016372	6.16248		2714342	-13.4393		4198954	-18.7834
1016374	7.33754		2714344	-16.9781		4198956	-16.8758
1016376	9.63058		2714346	-21.8878		4198958	-17.8235
1016378	12.0128		2714348	-25.4511		4198960	-20.6898
1016380	13.7706		2714350	-26.1071		4198962	-23.4181
1016382	15.18		2714352	-24.1042		4198964	-24.477
1016384	15.4955		2714354	-20.3943		4198966	-23.9137
1016386	14.4149		2714356	-17.0798		4198968	-21.5754
1016388	12.9113		2714358	-15.774		4198970	-18.2456
1016390	11.9747		2714360	-16.269		4198972	-15.7074
1016392	12.6951		2714362	-16.9123		4198974	-14.5341
1016394	14.6005		2714364	-15.9734		4198976	-14.1923
1016396	16.1131		2714366	-14.4987		4198978	-14.7438
1016398	17.0394		2714368	-14.6189		4198980	-16.6937
1016400	17.0126		2714370	-15.6494		4198982	-19.0112
1016402	15.5749		2714372	-16.402		4198984	-20.6316
1016404	13.583		2714374	-17.2859		4198986	-22.4806
1016406	12.0753		2714376	-18.4291		4198988	-25.3624
1016408	12.0205		2714378	-19.317		4198990	-29.2332
1016410	13.5202		2714380	-19.3199		4198992	-34.1557
1016412	15.1882		2714382	-18.4348		4198994	-39.1763
1016414	16.4876		2714384	-16.8112		4198996	-42.1535
1016416	16.9869		2714386	-14.8348		4198998	-41.9772
1016418	15.8243		2714388	-14.2442		4199000	-39.0608
1016420	13.7034		2714390	-15.6897		4199002	-34.9822
1016422	11.7672		2714392	-17.4372		4199004	-31.3214
1016424	11.1293		2714394	-18.7213		4199006	-28.7287
1016426	12.3559		2714396	-20.141		4199008	-27.5116
1016428	13.8918		2714398	-21.6204		4199010	-26.9175
1016430	14.6372		2714400	-22.1611		4199012	-25.2649
1016432	14.8171		2714402	-20.7049		4199014	-23.0885
1016434	13.9693		2714404	-17.9855		4199016	-21.9622
1016436	12.4105		2714406	-15.4115		4199018	-21.093
1016438	11.084		2714408	-12.8451		4199020	-20.0059
1016440	10.2802		2714410	-10.724		4199022	-19.5503
1016442	10.9081		2714412	-11.3068		4199024	-20.1032
1016444	12.7511		2714414	-15.1937		4199026	-22.0984
1016446	14.2106		2714416	-20.0322		4199028	-24.6873
1016448	14.898		2714418	-22.5933		4199030	-26.3649
1016450	14.8084		2714420	-22.0737		4199032	-26.2817
1016452	14.1189		2714422	-20.8074		4199034	-24.1436
1016454	13.3479		2714424	-20.1879		4199036	-21.1727
1016456	12.6975		2714426	-19.9066		4199038	-18.8107
1016458	12.9663		2714428	-20.0387		4199040	-17.4459
1016460	14.3255		2714430	-21.4381		4199042	-17.0542
1016462	15.3208		2714432	-24.156		4199044	-16.5487
1016464	15.6887		2714434	-26.5086		4199046	-15.0976
1016466	15.5699		2714436	-27.3075		4199048	-14.5151
1016468	14.3802		2714438	-27.2917		4199050	-15.4893
1016470	12.7745		2714440	-26.6545		4199052	-16.5695
1016472	11.6077		2714442	-25.2761		4199054	-17.6295
1016474	11.6061		2714444	-24.3517		4199056	-18.6696
1016476	13.2923		2714446	-24.6469		4199058	-18.6528
1016478	15.274		2714448	-25.6783		4199060	-16.9231
1016480	16.5429		2714450	-25.6015		4199062	-14.7005
1016482	17.2828		2714452	-22.441		4199064	-14.5865
1016484	17.0165		2714454	-18.078		4199066	-16.4189
1016486	15.6998		2714456	-16.0013		4199068	-18.0629
1016488	14.1068		2714458	-16.6245		4199070	-19.7223
1016490	13.2442		2714460	-18.8352		4199072	-21.9017
1016492	14.2129		2714462	-20.8978		4199074	-23.329
1016494	15.9609		2714464	-21.2058		4199076	-22.6481
1016496	16.743		2714466	-20.2373		4199078	-19.8525
1016498	16.9088		2714468	-18.3386		4199080	-17.0889
1016500	16.5321		2714470	-14.7616		4199082	-16.014
1016502	15.3006		2714472	-10.5477		4199084	-15.5039
1016504	13.5005		2714474	-7.47089		4199086	-14.9961
1016506	11.7378		2714476	-6.25243		4199088	-15.4163
1016508	11.3311		2714478	-7.26702		4199090	-16.7377
1016510	12.3386		2714480	-10.3271		4199092	-18.6817
1016512	13.291		2714482	-15.2365		4199094	-20.5892
1016514	14.0975		2714484	-20.9674		4199096	-21.2898
1016516	14.8566		2714486	-24.5398		4199098	-21.0143
1016518	14.6911		2714488	-24.8305		4199100	-20.1334
1016520	13.7467		2714490	-24.0277		4199102	-19.2586
1016522	12.6088		2714492	-23.7433		4199104	-19.7836
1016524	12.2024		2714494	-23.458		4199106	-21.8611
1016526	13.3794		2714496	-23.0004		4199108	-24.2431
1016528	15.0895		2714498	-23.9257		4199110	-25.2981
1016530	16.3675		2714500	-26.3461		4199112	-24.027
1016532	16.8738		2714502	-28.3537		4199114	-21.7886
1016534	16.0774		2714504	-28.9689		4199116	-20.1351
1016536	14.5784		2714506	-27.901		4199118	-19.1366
1016538	13.0338		2714508	-24.7356		4199120	-19.1476
1016540	12.0152		2714510	-20.7764		4199122	-20.698
1016542	12.5537		2714512	-17.8436		4199124	-23.4585
1016544	13.7905		2714514	-15.982		4199126	-25.0032
1016546	14.5368		2714516	-14.9041		4199128	-23.1612
1016548	14.978		2714518	-14.3936		4199130	-20.1772
1016550	14.5333		2714520	-14.2532		4199132	-18.6521
1016552	13.2495		2714522	-14.859		4199134	-18.0762
1016554	11.9846		2714524	-15.616		4199136	-19.0634
1016556	10.9874		2714526	-15.9387		4199138	-21.8356
1016558	11.1803		2714528	-16.0647		4199140	-24.26
1016560	12.4837		2714530	-15.1101		4199142	-24.4132
1016562	13.7487		2714532	-12.2425		4199144	-21.4565
1016564	14.9048		2714534	-8.65123		4199146	-17.2845
1016566	15.4324		2714536	-6.46757		4199148	-14.6956
1016568	14.7564		2714538	-6.94726		4199150	-14.1305
1016570	13.6372		2714540	-8.61238		4199152	-15.9658
1016572	12.4114		2714542	-9.24645		4199154	-20.0635
1016574	11.9563		2714544	-9.13524		4199156	-24.1391
1016576	13.35		2714546	-9.63385		4199158	-26.8605
1016578	15.146		2714548	-10.7832		4199160	-27.4509
1016580	16.2472		2714550	-11.7425		4199162	-25.3109
1016582	16.5956		2714552	-12.7363		4199164	-22.8232
1016584	15.7418		2714554	-15.3814		4199166	-22.1408
1016586	14.0536		2714556	-18.9733		4199168	-23.105
1016588	12.0759		2714558	-20.261		4199170	-24.716
1016590	10.7747		2714560	-20.0506		4199172	-25.373
1016592	11.5277		2714562	-21.4631		4199174	-24.5966
1016594	13.4672		2714564	-23.8346		4199176	-23.1358
1016596	15.0956		2714566	-24.9263		4199178	-20.6305
1016598	16.2115		2714568	-23.8898		4199180	-17.9214
1016600	16.4119		2714570	-21.6502		4199182	-17.0736
1016602	15.9153		2714572	-19.7579		4199184	-17.8956
1016604	15.044		2714574	-17.7486		4199186	-19.5031
1016606	13.7224		2714576	-15.0798		4199188	-20.9827
1016608	13.3741		2714578	-13.5672		4199190	-22.2747
1016610	14.3559		2714580	-15.2979		4199192	-23.9544
1016612	15.3289		2714582	-19.782		4199194	-25.0184
1016614	16.1211		2714584	-23.3978		4199196	-25.1127
1016616	16.5111		2714586	-23.2742		4199198	-25.1679
1016618	15.9972		2714588	-20.3572		4199200	-24.8052
1016620	14.9288		2714590	-16.5114		4199202	-24.0232
1016622	13.8426		2714592	-13.2227		4199204	-23.7902
1016624	13.8184		2714594	-11.9721		4199206	-23.9621
1016626	15.0083		2714596	-12.3354		4199208	-24.289
1016628	15.8751		2714598	-13.4341		4199210	-24.1838
1016630	16.3524		2714600	-15.1817		4199212	-23.4108
1016632	16.44		2714602	-16.8555		4199214	-22.6803
1016634	15.4526		2714604	-19.2265		4199216	-21.3502
1016636	14.1602		2714606	-21.4908		4199218	-18.9029
1016638	13.2018		2714608	-19.9275		4199220	-16.5592
1016640	13.0762		2714610	-15.7582		4199222	-16.2728
1016642	14.3944		2714612	-13.2826		4199224	-19.6791
1016644	15.8758		2714614	-14.4862		4199226	-25.379
1016646	16.4603		2714616	-17.6409		4199228	-29.5921
1016648	16.4049		2714618	-17.9667		4199230	-31.3076
1016650	15.4794		2714620	-14.5837		4199232	-32.0937
1016652	13.9572		2714622	-11.2799		4199234	-32.6991
1016654	12.462		2714624	-9.55174		4199236	-33.5634
1016656	11.3524		2714626	-9.54508		4199238	-35.1733
1016658	11.7722		2714628	-12.5677		4199240	-36.6842
1016660	13.3174		2714630	-18.3891		4199242	-36.7452
1016662	14.397		2714632	-24.7962		4199244	-34.6955
1016664	15.0777		2714634	-28.178		4199246	-31.8996
1016666	15.2447		2714636	-26.4128		4199248	-30.4588
1016668	14.6753		2714638	-22.2794		4199250	-29.9299
1016670	13.767		2714640	-19.6836		4199252	-29.2017
1016672	12.8178		2714642	-19.7126		4199254	-28.3622
1016674	12.9395		2714644	-20.8484		4199256	-27.9037
1016676	14.2271		2714646	-20.3943		4199258	-27.6723
1016678	15.2352		2714648	-17.5906		4199260	-26.0972
1016680	15.7898		2714650	-14.5359		4199262	-22.9725
1016682	15.7773		2714652	-12.951		4199264	-20.4404
1016684	14.7078		2714654	-12.7976		4199266	-19.3249
1016686	13.3433		2714656	-13.0288		4199268	-19.3448
1016688	12.2907		2714658	-13.194		4199270	-20.3333
1016690	12.16		2714660	-14.6649		4199272	-21.0363
1016692	13.2998		2714662	-17.3515		4199274	-20.541
1016694	14.4648		2714664	-19.4598		4199276	-19.2768
1016696	15.2961		2714666	-20.5495		4199278	-18.3711
1016698	15.8486		2714668	-20.346		4199280	-18.9588
1016700	15.4053		2714670	-19.2692		4199282	-20.7014
1016702	14.3222		2714672	-18.6665		4199284	-23.1999
1016704	13.1856		2714674	-19.2575		4199286	-27.1935
1016706	12.398		2714676	-20.8483		4199288	-31.6773
1016708	12.9185		2714678	-21.5205		4199290	-33.9175
1016710	14.2719		2714680	-20.0117		4199292	-32.2099
1016712	15.246		2714682	-18.8335		4199294	-26.8713
1016714	15.7646		2714684	-19.9632		4199296	-21.0642
1016716	15.3226		2714686	-22.3534		4199298	-18.076
1016718	13.6934		2714688	-25.6039		4199300	-18.4679
1016720	11.7072		2714690	-28.4746		4199302	-22.3987
1016722	10.2573		2714692	-29.0385		4199304	-28.2985
1016724	10.7268		2714694	-27.5792		4199306	-32.4978
1016726	12.623		2714696	-25.4857		4199308	-33.4989
1016728	13.9232		2714698	-23.4582		4199310	-31.5033
1016730	14.2599		2714700	-21.0554		4199312	-27.2041
1016732	13.2792		2714702	-18.1884		4199314	-22.7068
1016734	11.2147		2714704	-15.8037		4199316	-20.2746
1016736	9.9022		2714706	-14.3056		4199318	-21.0784
1016738	9.45666		2714708	-13.4454		4199320	-23.5283
1016740	9.78316		2714710	-13.7555		4199322	-24.7155
1016742	11.5311		2714712	-15.328		4199324	-24.9256
1016744	13.523		2714714	-17.3694		4199326	-25.2336
1016746	14.8086		2714716	-19.8003		4199328	-24.9796
1016748	15.272		2714718	-22.0666		4199330	-23.8417
1016750	14.4634		2714720	-23.7441		4199332	-22.3723
1016752	12.854		2714722	-25.2074		4199334	-21.497
1016754	11.3296		2714724	-25.5169		4199336	-21.6729
1016756	10.9833		2714726	-23.8162		4199338	-22.5884
1016758	12.5908		2714728	-20.8439		4199340	-23.9023
1016760	14.6342		2714730	-17.9484		4199342	-24.4607
1016762	15.7556		2714732	-16.1341		4199344	-22.6801
1016764	16.3629		2714734	-15.0603		4199346	-19.5404
1016766	15.9579		2714736	-14.2086		4199348	-17.3304
1016768	14.4147		2714738	-14.4438		4199350	-16.4736
1016770	12.7691		2714740	-15.879		4199352	-17.2069
1016772	11.7152		2714742	-17.5903		4199354	-19.8167
1016774	12.2155		2714744	-20.1481		4199356	-22.6508
1016776	13.6973		2714746	-23.2567		4199358	-23.5511
1016778	14.5216		2714748	-24.1705		4199360	-21.5716
1016780	14.6061		2714750	-21.8888		4199362	-17.8301
1016782	14.0464		2714752	-18.5399		4199364	-15.005
1016784	12.7796		2714754	-16.6129		4199366	-13.9537
1016786	11.3015		2714756	-15.8569		4199368	-14.0901
1016788	10.058		2714758	-14.553		4199370	-14.9056
1016790	10.0016		2714760	-13.141		4199372	-16.3091
1016792	11.5953		2714762	-12.6914		4199374	-19.1249
1016794	13.3743		2714764	-13.364		4199376	-22.4989
1016796	14.3804		2714766	-14.2876		4199378	-23.9511
1016798	14.2968		2714768	-14.2502		4199380	-23.8129
1016800	12.9937		2714770	-14.1006		4199382	-24.2179
1016802	11.3382		2714772	-14.895		4199384	-25.7435
1016804	9.98429		2714774	-15.9823		4199386	-27.9296
1016806	9.87322		2714776	-17.512		4199388	-30.0717
1016808	11.6346		2714778	-20.275		4199390	-31.3241
1016810	13.6774		2714780	-23.7512		4199392	-30.057
1016812	15.0441		2714782	-25.2711		4199394	-25.3223
1016814	15.9076		2714784	-22.0713		4199396	-19.9352
1016816	15.4904		2714786	-15.9491		4199398	-16.2961
1016818	13.9444		2714788	-11.5947		4199400	-13.8203
1016820	12.206		2714790	-10.5173		4199402	-12.6637
1016822	11.0484		2714792	-11.2298		4199404	-13.0516
1016824	11.7432		2714794	-12.2833		4199406	-14.1606
1016826	13.5509		2714796	-12.7342		4199408	-14.6242
1016828	14.8608		2714798	-12.6885		4199410	-13.5492
1016830	15.8012		2714800	-12.6541		4199412	-12.4943
1016832	15.9324		2714802	-12.4196		4199414	-12.7268
1016834	14.8382		2714804	-12.2831		4199416	-13.4733
1016836	13.2584		2714806	-12.5592		4199418	-15.9686
1016838	11.8731		2714808	-13.201		4199420	-20.4479
1016840	11.7914		2714810	-13.969		4199422	-23.4027
1016842	13.2377		2714812	-14.1834		4199424	-23.1857
1016844	14.6674		2714814	-13.9558		4199426	-20.4138
1016846	15.6752		2714816	-13.8331		4199428	-16.3445
1016848	16.3		2714818	-13.8419		4199430	-13.5052
1016850	15.7589		2714820	-14.8954		4199432	-12.5198
1016852	14.3107		2714822	-16.8404		4199434	-12.4103
1016854	12.7594		2714824	-18.6202		4199436	-12.989
1016856	12.1603		2714826	-20.7475		4199438	-13.6074
1016858	13.2265		2714828	-22.6351		4199440	-13.711
1016860	14.5796		2714830	-23.5382		4199442	-14.0246
1016862	15.3046		2714832	-23.7177		4199444	-15.1162
1016864	15.4302		2714834	-21.8479		4199446	-16.2963
1016866	14.4592		2714836	-17.6487		4199448	-16.7509
1016868	12.9047		2714838	-14.2867		4199450	-17.7467
1016870	11.6049		2714840	-13.607		4199452	-21.1273
1016872	10.8981		2714842	-13.7659		4199454	-25.2326
1016874	11.5649		2714844	-12.5971		4199456	-27.507
1016876	12.8764		2714846	-10.3972		4199458	-28.4209
1016878	13.6252		2714848	-9.60501		4199460	-28.6213
1016880	14.0881		2714850	-10.6473		4199462	-27.1114
1016882	13.8204		2714852	-11.8258		4199464	-24.039
1016884	12.4256		2714854	-13.0492		4199466	-21.5806
1016886	10.5832		2714856	-13.8813		4199468	-21.4581
1016888	9.17204		2714858	-13.0418		4199470	-23.7481
1016890	9.44742		2714860	-11.62		4199472	-27.4218
1016892	11.1899		2714862	-11.8284		4199474	-31.0342
1016894	12.776		2714864	-13.8926		4199476	-33.0587
1016896	13.9583		2714866	-15.6308		4199478	-32.9118
1016898	14.5897		2714868	-15.1403		4199480	-31.6663
1016900	14.0792		2714870	-13.6391		4199482	-30.5216
1016902	12.9476		2714872	-13.2406		4199484	-30.581
1016904	11.8657		2714874	-14.1131		4199486	-32.0528
1016906	11.7455		2714876	-16.1005		4199488	-32.709
1016908	13.1262		2714878	-17.9782		4199490	-31.0803
1016910	14.4537		2714880	-18.7148		4199492	-28.4258
1016912	14.8942		2714882	-18.5551		4199494	-26.3263
1016914	14.6974		2714884	-16.1093		4199496	-25.4992
1016916	13.8053		2714886	-11.9631		4199498	-25.1481
1016918	12.7809		2714888	-9.6856		4199500	-24.1112
1016920	11.8771		2714890	-10.0681		4199502	-22.9828
1016922	11.215		2714892	-12.3049		4199504	-22.3512
1016924	11.6266		2714894	-16.1278		4199506	-22.0886
1016926	12.6111		2714896	-19.772		4199508	-22.0398
1016928	13.4692		2714898	-21.2793		4199510	-22.0127
1016930	14.5211		2714900	-20.2326		4199512	-22.2672
1016932	15.0027		2714902	-17.5621		4199514	-21.9657
1016934	14.227		2714904	-15.6448		4199516	-19.9463
1016936	12.7212		2714906	-16.1037		4199518	-17.6228
1016938	11.3991		2714908	-18.4844		4199520	-16.3631
1016940	11.7261		2714910	-21.212		4199522	-16.3108
1016942	13.4751		2714912	-22.19		4199524	-17.8053
1016944	14.7714		2714914	-21.0001		4199526	-19.765
1016946	15.2258		2714916	-18.9806		4199528	-20.5024
1016948	14.8624		2714918	-17.4526		4199530	-19.6833
1016950	13.5857		2714920	-17.7596		4199532	-18.4679
1016952	12.1409		2714922	-19.2831		4199534	-19.2113
1016954	10.9301		2714924	-19.519		4199536	-22.1189
1016956	10.6447		2714926	-17.628		4199538	-24.6564
1016958	11.9143		2714928	-15.0528		4199540	-26.0699
1016960	13.485		2714930	-14.1166		4199542	-27.1594
1016962	14.6102		2714932	-15.2041		4199544	-27.7607
1016964	15.1464		2714934	-15.356		4199546	-27.6025
1016966	14.5792		2714936	-13.4011		4199548	-26.7865
1016968	13.3352		2714938	-11.7153		4199550	-25.9158
1016970	11.9498		2714940	-11.8579		4199552	-25.5537
1016972	11.2674		2714942	-14.2279		4199554	-25.7763
1016974	12.2905		2714944	-18.4136		4199556	-27.1693
1016976	14.1286		2714946	-22.9337		4199558	-29.3208
1016978	15.5672		2714948	-26.3388		4199560	-29.9413
1016980	16.4796		2714950	-26.8635		4199562	-28.3861
1016982	16.2917		2714952	-24.9569		4199564	-25.9349
1016984	15.1041		2714954	-23.9786		4199566	-23.6305
1016986	13.7809		2714956	-23.5493		4199568	-23.046
1016988	12.741		2714958	-21.9831		4199570	-24.7236
1016990	13.0011		2714960	-21.3676		4199572	-26.886
1016992	14.4764		2714962	-21.9129		4199574	-28.2728
1016994	15.7848		2714964	-21.4598		4199576	-29.3563
1016996	16.7129		2714966	-19.4464		4199578	-30.3916
1016998	16.8349		2714968	-16.6945		4199580	-31.71
1017000	15.7806		2714970	-14.483		4199582	-34.1769
1017002	14.3641		2714972	-12.7651		4199584	-36.763
1017004	13.1009		2714974	-11.4403		4199586	-36.4714
1017006	12.8323		2714976	-11.9466		4199588	-32.3346
1017008	13.9511		2714978	-14.5308		4199590	-27.6472
1017010	15.1275		2714980	-17.3743		4199592	-24.98
1017012	15.8154		2714982	-18.9648		4199594	-23.2719
1017014	15.9178		2714984	-18.9644		4199596	-21.6356
1017016	14.7929		2714986	-18.9921		4199598	-20.2563
1017018	12.9711		2714988	-21.1373		4199600	-19.3238
1017020	11.3009		2714990	-24.5483		4199602	-19.8346
1017022	10.7576		2714992	-27.1157		4199604	-22.325
1017024	11.8781		2714994	-27.6477		4199606	-25.1218
1017026	13.1466		2714996	-26.6556		4199608	-25.6919
1017028	13.7682		2714998	-26.0041		4199610	-23.5933
1017030	14.0343		2715000	-25.4084		4199612	-21.6053
1017032	13.4639		2715002	-23.6312		4199614	-21.6918
1017034	12.2139		2715004	-21.0113		4199616	-23.0441
1017036	10.9314		2715006	-18.1957		4199618	-25.185
1017038	10.0182		2715008	-15.5324		4199620	-26.8912
1017040	10.5542		2715010	-13.2877		4199622	-26.7757
1017042	12.2725		2715012	-12.2508		4199624	-25.671
1017044	13.7108		2715014	-13.9814		4199626	-24.8312
1017046	14.5138		2715016	-17.5017		4199628	-24.5887
1017048	14.2866		2715018	-19.4261		4199630	-23.6691
1017050	13.0564		2715020	-18.8823		4199632	-22.2819
1017052	11.6737		2715022	-17.423		4199634	-22.7133
1017054	10.79		2715024	-16.6199		4199636	-24.5039
1017056	11.2499		2715026	-16.9436		4199638	-26.1574
1017058	12.9999		2715028	-17.0556		4199640	-27.3668
1017060	14.8602		2715030	-16.1608		4199642	-27.0016
1017062	16.4251		2715032	-14.9543		4199644	-24.6504
1017064	16.9142		2715034	-13.307		4199646	-21.0811
1017066	15.4232		2715036	-11.2558		4199648	-16.7315
1017068	13.0426		2715038	-9.65724		4199650	-13.2583
1017070	11.1698		2715040	-8.86306		4199652	-12.4528
1017072	10.9084		2715042	-9.12818		4199654	-13.6791
1017074	12.4459		2715044	-10.5775		4199656	-15.6845
1017076	13.9075		2715046	-12.8065		4199658	-17.5862
1017078	14.4303		2715048	-15.3727		4199660	-18.572
1017080	14.49		2715050	-17.3364		4199662	-19.0842
1017082	13.9044		2715052	-17.8939		4199664	-19.1573
1017084	12.7649		2715054	-16.9702		4199666	-18.1949
1017086	11.4233		2715056	-14.7349		4199668	-17.8677
1017088	10.4742		2715058	-12.3845		4199670	-19.9861
1017090	10.9785		2715060	-11.3321		4199672	-23.5176
1017092	12.4785		2715062	-11.7972		4199674	-25.3989
1017094	13.8487		2715064	-13.4126		4199676	-23.9502
1017096	14.9008		2715066	-14.6149		4199678	-21.2966
1017098	14.94		2715068	-14.2949		4199680	-19.8113
1017100	13.9411		2715070	-14.1589		4199682	-19.0689
1017102	12.8105		2715072	-14.7026		4199684	-18.5707
1017104	12.0559		2715074	-14.7981		4199686	-18.2338
1017106	12.6163		2715076	-14.5202		4199688	-17.5419
1017108	14.3415		2715078	-14.1617		4199690	-16.5353
1017110	15.7637		2715080	-14.225		4199692	-15.3029
1017112	16.421		2715082	-14.7604		4199694	-14.3169
1017114	16.0022		2715084	-14.7478		4199696	-14.4616
1017116	14.4313		2715086	-13.8647		4199698	-15.8234
1017118	12.5295		2715088	-12.0758		4199700	-18.8249
1017120	10.7688		2715090	-9.62048		4199702	-22.1646
1017122	10.1558		2715092	-9.00506		4199704	-23.0049
1017124	11.477		2715094	-12.5761		4199706	-21.8928
1017126	13.104		2715096	-19.0832		4199708	-19.9755
1017128	13.9285		2715098	-24.998		4199710	-16.7172
1017130	13.9289		2715100	-27.0547		4199712	-13.7707
1017132	12.938		2715102	-25.0966		4199714	-13.4047
1017134	11.7286		2715104	-21.567		4199716	-15.9528
1017136	10.9312		2715106	-18.4009		4199718	-20.1508
1017138	11.0664		2715108	-17.2075		4199720	-23.2058
1017140	12.6768		2715110	-18.083		4199722	-23.7775
1017142	14.5736		2715112	-20.077		4199724	-22.428
1017144	15.6954		2715114	-23.105		4199726	-19.0356
1017146	16.3358		2715116	-25.3894		4199728	-14.4951
1017148	16.1202		2715118	-24.9367		4199730	-11.1049
1017150	15.0504		2715120	-23.0131		4199732	-10.4061
1017152	13.859		2715122	-21.0174		4199734	-12.968
1017154	12.935		2715124	-18.8817		4199736	-17.0855
1017156	13.233		2715126	-16.2576		4199738	-19.2824
1017158	14.577		2715128	-13.814		4199740	-18.6407
1017160	15.6877		2715130	-12.5505		4199742	-17.6535
1017162	16.4394		2715132	-12.0612		4199744	-18.8019
1017164	16.4964		2715134	-12.6053		4199746	-21.2262
1017166	15.4808		2715136	-15.0219		4199748	-22.0809
1017168	13.9721		2715138	-17.5404		4199750	-20.6882
1017170	12.0966		2715140	-18.035		4199752	-18.5102
1017172	10.7711		2715142	-17.7391		4199754	-17.1454
1017174	11.5541		2715144	-19.2057		4199756	-17.8888
1017176	13.5436		2715146	-22.1514		4199758	-20.3607
1017178	15.2771		2715148	-23.5597		4199760	-22.0323
1017180	16.0654		2715150	-21.8854		4199762	-21.1148
1017182	15.3934		2715152	-19.5828		4199764	-18.246
1017184	13.9399		2715154	-18.7633		4199766	-15.8706
1017186	12.4913		2715156	-18.8397		4199768	-15.7471
1017188	11.9202		2715158	-19.8905		4199770	-16.9504
1017190	12.8634		2715160	-21.6564		4199772	-18.0843
1017192	13.9534		2715162	-22.8504		4199774	-18.6867
1017194	14.3034		2715164	-22.3667		4199776	-18.754
1017196	14.5312		2715166	-19.4517		4199778	-18.5557
1017198	14.2204		2715168	-15.0872		4199780	-17.9631
1017200	12.9967		2715170	-11.653		4199782	-17.4355
1017202	11.4915		2715172	-10.1362		4199784	-17.8828
1017204	10.6868		2715174	-9.62844		4199786	-18.3384
1017206	11.7619		2715176	-9.82289		4199788	-18.2408
1017208	13.9578		2715178	-11.0459		4199790	-19.9772
1017210	15.6474		2715180	-13.0123		4199792	-23.9767
1017212	16.6005		2715182	-14.2089		4199794	-27.1695
1017214	16.4846		2715184	-13.4831		4199796	-27.3529
1017216	15.2391		2715186	-12.1399		4199798	-25.288
1017218	13.6667		2715188	-11.2281		4199800	-23.4462
1017220	12.6381		2715190	-10.6031		4199802	-22.5645
1017222	13.2262		2715192	-10.6167		4199804	-21.9194
1017224	15.0429		2715194	-11.3723		4199806	-22.1655
1017226	16.3213		2715196	-12.7899		4199808	-23.0456
1017228	16.8389		2715198	-14.4368		4199810	-23.1781
1017230	16.5451		2715200	-14.745		4199812	-23.1214
1017232	14.9816		2715202	-13.6974		4199814	-23.1695
1017234	13.0784		2715204	-12.7564		4199816	-23.0078
1017236	11.6065		2715206	-12.7489		4199818	-23.2813
1017238	11.2762		2715208	-13.2226		4199820	-24.1993
1017240	12.7367		2715210	-12.2982		4199822	-25.3078
1017242	14.5639		2715212	-10.7169		4199824	-26.2599
1017244	15.6463		2715214	-11.2796		4199826	-26.807
1017246	15.9074		2715216	-13.8883		4199828	-26.4167
1017248	14.8854		2715218	-17.5201		4199830	-24.8434
1017250	13.0916		2715220	-21.5411		4199832	-23.4276
1017252	11.3312		2715222	-23.9736		4199834	-23.1035
1017254	10.0725		2715224	-23.6123		4199836	-22.7688
1017256	10.3275		2715226	-21.148		4199838	-22.8003
1017258	11.4899		2715228	-17.8496		4199840	-24.0553
1017260	12.1932		2715230	-15.3156		4199842	-24.5178
1017262	12.6096		2715232	-14.7259		4199844	-23.4066
1017264	12.5361		2715234	-16.414		4199846	-22.007
1017266	11.8519		2715236	-20.0183		4199848	-20.1492
1017268	11.0896		2715238	-23.5394		4199850	-17.7309
1017270	10.4229		2715240	-25.3815		4199852	-16.1696
1017272	10.787		2715242	-26.2429		4199854	-16.5399
1017274	12.2317		2715244	-27.0106		4199856	-18.4732
1017276	13.3538		2715246	-27.3176		4199858	-20.0736
1017278	13.9832		2715248	-26.8424		4199860	-19.8162
1017280	13.9542		2715250	-25.3359		4199862	-18.8095
1017282	12.7063		2715252	-22.6316		4199864	-18.5333
1017284	11.0125		2715254	-19.7487		4199866	-19.0737
1017286	9.67399		2715256	-18.331		4199868	-19.6574
1017288	9.50117		2715258	-19.2929		4199870	-19.1134
1017290	11.0821		2715260	-21.6734		4199872	-17.7087
1017292	13.0415		2715262	-23.3145		4199874	-16.6094
1017294	14.4617		2715264	-22.3689		4199876	-15.9126
1017296	15.2238		2715266	-18.2879		4199878	-15.2002
1017298	14.7681		2715268	-13.7161		4199880	-14.4618
1017300	13.5873		2715270	-11.5316		4199882	-14.9617
1017302	12.2719		2715272	-11.3802		4199884	-16.8254
1017304	11.5124		2715274	-12.5985		4199886	-17.8203
1017306	12.471		2715276	-15.1275		4199888	-17.749
1017308	14.0966		2715278	-17.9826		4199890	-18.2283
1017310	14.9381		2715280	-20.2395		4199892	-18.677
1017312	15.3151		2715282	-20.816		4199894	-18.0887
1017314	14.8369		2715284	-19.1554		4199896	-16.7159
1017316	13.0615		2715286	-16.95		4199898	-15.3276
1017318	10.8152		2715288	-14.8688		4199900	-15.4666
1017320	9.375		2715290	-13.24		4199902	-17.9007
1017322	9.93995		2715292	-13.0718		4199904	-21.3504
1017324	11.662		2715294	-13.5974		4199906	-23.6965
1017326	12.7656		2715296	-13.8024		4199908	-23.6843
1017328	13.1865		2715298	-13.2353		4199910	-21.8294
1017330	12.9517		2715300	-12.2744		4199912	-18.9198
1017332	11.9462		2715302	-12.6288		4199914	-15.7913
1017334	10.7793		2715304	-14.9704		4199916	-14.503
1017336	9.86862		2715306	-17.7552		4199918	-15.421
1017338	10.0484		2715308	-19.1405		4199920	-16.5393
1017340	11.7999		2715310	-18.6547		4199922	-17.3754
1017342	13.6592		2715312	-17.3567		4199924	-18.6231
1017344	14.7956		2715314	-15.6871		4199926	-20.6017
1017346	15.2292		2715316	-12.711		4199928	-22.7743
1017348	14.5633		2715318	-9.59622		4199930	-23.6459
1017350	13.257		2715320	-8.3897		4199932	-23.5845
1017352	11.9223		2715322	-8.49855		4199934	-24.178
1017354	11.2943		2715324	-9.28119		4199936	-25.2645
1017356	12.2409		2715326	-10.2171		4199938	-26.7762
1017358	13.7673		2715328	-10.6598		4199940	-28.6594
1017360	15.1176		2715330	-11.1038		4199942	-29.606
1017362	16.4324		2715332	-11.6719		4199944	-28.6849
1017364	16.4721		2715334	-12.2769		4199946	-25.7441
1017366	14.9594		2715336	-13.2398		4199948	-21.7376
1017368	13.2327		2715338	-13.969		4199950	-19.0165
1017370	12.1517		2715340	-14.6106		4199952	-18.7572
1017372	12.4948		2715342	-16.1677		4199954	-20.1912
1017374	13.7789		2715344	-18.2946		4199956	-22.2561
1017376	14.741		2715346	-20.3259		4199958	-23.1177
1017378	15.1843		2715348	-22.0808		4199960	-21.7508
1017380	14.7566		2715350	-22.8497		4199962	-19.2371
1017382	13.3901		2715352	-21.6436		4199964	-17.7375
1017384	11.9858		2715354	-18.6275		4199966	-19.7706
1017386	10.9135		2715356	-15.9365		4199968	-24.8325
1017388	10.928		2715358	-15.3464		4199970	-29.6804
1017390	12.5279		2715360	-15.6477		4199972	-31.4611
1017392	14.4635		2715362	-15.3328		4199974	-29.7321
1017394	15.9473		2715364	-14.4054		4199976	-27.3932
1017396	16.4733		2715366	-12.3938		4199978	-26.4891
1017398	15.5149		2715368	-10.3539		4199980	-26.0259
1017400	13.7272		2715370	-11.263		4199982	-25.6647
1017402	11.5276		2715372	-15.2304		4199984	-26.2656
1017404	10.1732		2715374	-19.2064		4199986	-27.9346
1017406	11.2889		2715376	-20.0659		4199988	-29.9325
1017408	13.3865		2715378	-17.8706		4199990	-30.5661
1017410	14.6897		2715380	-15.4056		4199992	-29.3389
1017412	15.2074		2715382	-13.6717		4199994	-27.5294
1017414	14.7675		2715384	-12.718		4199996	-25.2985
1017416	13.4946		2715386	-13.3992		4199998	-22.5084
1017418	11.9455		2715388	-15.0601		4200000	-19.8226
1017420	10.5883		2715390	-15.9806		4200002	-17.523
1017422	10.5625		2715392	-15.5545		4200004	-16.1728
1017424	11.8352		2715394	-14.647		4200006	-16.7574
1017426	13.3085		2715396	-14.0429		4200008	-17.9948
1017428	14.6146		2715398	-12.9793		4200010	-18.601
1017430	15.0186		2715400	-11.0164		4200012	-18.8222
1017432	14.0915		2715402	-9.23652		4200014	-18.6438
1017434	12.2134		2715404	-8.28975		4200016	-18.4466
1017436	10.0342		2715406	-8.90364		4200018	-17.5844
1017438	9.46065		2715408	-12.0042		4200020	-15.5209
1017440	11.1616		2715410	-16.5076		4200022	-14.3173
1017442	13.1056		2715412	-20.3614		4200024	-15.052
[truncated: 846,988+ more rows]
