# Supplementary material for: Potentiation of neuronal activity by tonic GluD1 current in brain slices
Source: EMBO Rep. 2023 May 8;24(7):e56801. doi: 10.15252/embr.202356801 (PMC10328076; doi:10.15252/embr.202356801)
Supplement: Supplementary file 6 — Source Data for Figure 3 [file EMBR-24-e56801-s002.zip › Figure 3/Figure 3E.xlsx]

## Sheet: Sheet1
first application			second application
time (ms)	current (pA)		time (ms)	current (pA)			traces have been post-hoc filtered (60 Hz) and reduced by a factor of 2 to facilitate transfer of traces to excel format
1522536	-23.0532		515434	-29.8809
1522538	-22.0908		515436	-30.1014
1522540	-21.8791		515438	-29.3418
1522542	-22.605		515440	-28.123
1522544	-24.0947		515442	-27.65
1522546	-25.5158		515444	-27.51
1522548	-26.4767		515446	-27.8361
1522550	-26.1293		515448	-29.074
1522552	-24.3194		515450	-30.4115
1522554	-22.9743		515452	-31.2581
1522556	-22.6892		515454	-30.9397
1522558	-22.8954		515456	-29.405
1522560	-24.0187		515458	-28.0874
1522562	-25.6403		515460	-27.1995
1522564	-26.9045		515462	-26.7539
1522566	-27.0666		515464	-27.4269
1522568	-25.6615		515466	-28.6125
1522570	-23.9328		515468	-29.6428
1522572	-22.6946		515470	-30.023
1522574	-21.7683		515472	-29.2064
1522576	-21.7856		515474	-28.2366
1522578	-22.6803		515476	-27.9368
1522580	-23.5167		515478	-27.9434
1522582	-23.6225		515480	-28.663
1522584	-22.4261		515482	-29.9568
1522586	-20.9052		515484	-30.9488
1522588	-20.1142		515486	-31.4388
1522590	-19.6516		515488	-30.7928
1522592	-19.9176		515490	-29.1615
1522594	-21.1614		515492	-27.8541
1522596	-22.4494		515494	-27.1839
1522598	-23.167		515496	-27.3619
1522600	-22.7309		515498	-28.4029
1522602	-21.4193		515500	-29.5429
1522604	-20.6592		515502	-30.3881
1522606	-20.4932		515504	-30.2055
1522608	-20.4948		515506	-28.8462
1522610	-21.1308		515508	-27.9118
1522612	-22.252		515510	-27.8579
1522614	-23.4168		515512	-28.1736
1522616	-23.5558		515514	-29.0407
1522618	-22.0508		515516	-30.2593
1522620	-20.5521		515518	-31.4546
1522622	-19.9577		515520	-31.7278
1522624	-19.898		515522	-30.4925
1522626	-20.6177		515524	-29.2514
1522628	-21.8052		515526	-28.8359
1522630	-22.8471		515528	-28.6323
1522632	-23.2062		515530	-29.0151
1522634	-22.121		515532	-30.0394
1522636	-20.7225		515534	-30.9353
1522638	-20.4608		515536	-31.3356
1522640	-20.643		515538	-30.6083
1522642	-20.9175		515540	-29.2638
1522644	-21.501		515542	-28.5002
1522646	-22.1942		515544	-28.1474
1522648	-22.8207		515546	-28.3233
1522650	-22.37		515548	-29.2073
1522652	-20.8446		515550	-30.3062
1522654	-19.767		515552	-31.1955
1522656	-19.2033		515554	-31.0277
1522658	-18.9633		515556	-29.9648
1522660	-19.6352		515558	-29.2493
1522662	-20.8388		515560	-28.8013
1522664	-22.0194		515562	-28.6313
1522666	-22.2358		515564	-29.3731
1522668	-20.865		515566	-30.4051
1522670	-19.56		515568	-31.187
1522672	-18.9668		515570	-31.2552
1522674	-18.6928		515572	-29.9742
1522676	-19.3525		515574	-28.4848
1522678	-20.6418		515576	-27.8236
1522680	-21.752		515578	-27.9325
1522682	-22.1137		515580	-28.786
1522684	-21.2224		515582	-29.9752
1522686	-20.2969		515584	-31.0395
1522688	-20.219		515586	-31.4027
1522690	-20.1564		515588	-30.3844
1522692	-20.4703		515590	-28.9138
1522694	-21.4303		515592	-28.1783
1522696	-22.3175		515594	-27.9305
1522698	-23.1057		515596	-28.2585
1522700	-23.0852		515598	-29.2202
1522702	-22.049		515600	-30.293
1522704	-21.188		515602	-31.1216
1522706	-20.8162		515604	-30.8453
1522708	-20.7484		515606	-29.6044
1522710	-21.0941		515608	-28.6816
1522712	-21.8428		515610	-28.2412
1522714	-22.653		515612	-28.3333
1522716	-22.4789		515614	-29.1191
1522718	-21.1553		515616	-30.0151
1522720	-20.1327		515618	-30.8483
1522722	-19.7204		515620	-30.9574
1522724	-19.9033		515622	-29.7283
1522726	-21.0106		515624	-28.5293
1522728	-22.3436		515626	-27.8721
1522730	-23.3684		515628	-27.5931
1522732	-23.5012		515630	-28.4246
1522734	-22.3535		515632	-30.0525
1522736	-21.1971		515634	-31.6637
1522738	-20.5538		515636	-32.4091
1522740	-20.0103		515638	-31.6169
1522742	-20.2991		515640	-30.436
1522744	-21.5635		515642	-29.8549
1522746	-23.1582		515644	-29.5696
1522748	-24.3208		515646	-29.8834
1522750	-23.8631		515648	-30.8332
1522752	-22.4537		515650	-31.8296
1522754	-21.6386		515652	-32.3954
1522756	-21.1204		515654	-31.764
1522758	-21.0219		515656	-30.371
1522760	-21.9834		515658	-29.4099
1522762	-23.2617		515660	-28.9822
1522764	-23.9595		515662	-29.192
1522766	-23.4186		515664	-29.9934
1522768	-21.9953		515666	-30.8024
1522770	-21.1813		515668	-31.3722
1522772	-20.9639		515670	-31.0196
1522774	-21.0272		515672	-29.5903
1522776	-21.922		515674	-28.4861
1522778	-23.2833		515676	-28.0436
1522780	-24.5269		515678	-28.1842
1522782	-24.864		515680	-29.403
1522784	-23.7205		515682	-30.9121
1522786	-22.5318		515684	-31.879
1522788	-22.0315		515686	-31.9948
1522790	-21.9016		515688	-30.9512
1522792	-22.6224		515690	-29.8453
1522794	-23.8973		515692	-29.3163
1522796	-25.1535		515694	-28.9913
1522798	-26.1187		515696	-29.5784
1522800	-25.6858		515698	-31.1371
1522802	-24.3685		515700	-32.6085
1522804	-23.6587		515702	-33.3334
1522806	-23.4714		515704	-32.5455
1522808	-23.7936		515706	-30.7361
1522810	-24.6167		515708	-29.4018
1522812	-25.6286		515710	-28.8022
1522814	-26.5389		515712	-29.1051
1522816	-26.0851		515714	-30.2693
1522818	-24.1789		515716	-31.6443
1522820	-22.5274		515718	-32.6685
1522822	-21.6548		515720	-32.2917
1522824	-21.6089		515722	-30.5533
1522826	-22.5325		515724	-29.103
1522828	-23.5947		515726	-28.2578
1522830	-24.2331		515728	-28.038
1522832	-23.6753		515730	-28.9999
1522834	-21.6572		515732	-30.4338
1522836	-20.0562		515734	-31.4845
1522838	-19.866		515736	-31.5434
1522840	-20.6857		515738	-30.3236
1522842	-22.2221		515740	-29.0477
1522844	-23.5162		515742	-28.455
1522846	-24.1605		515744	-28.4565
1522848	-24.331		515746	-29.2058
1522850	-23.3566		515748	-30.1901
1522852	-21.8336		515750	-30.891
1522854	-20.863		515752	-31.0269
1522856	-20.4497		515754	-30.051
1522858	-21.106		515756	-28.9191
1522860	-22.6412		515758	-28.6126
1522862	-24.0849		515760	-28.5657
1522864	-24.9725		515762	-29.0212
1522866	-24.3668		515764	-30.1937
1522868	-22.6164		515766	-31.2298
1522870	-21.5456		515768	-31.604
1522872	-21.5506		515770	-30.8291
1522874	-22.4288		515772	-29.3007
1522876	-23.8249		515774	-28.2552
1522878	-24.9209		515776	-27.7787
1522880	-25.5907		515778	-27.8497
1522882	-25.2876		515780	-28.6669
1522884	-23.8079		515782	-29.5979
1522886	-22.8393		515784	-30.0647
1522888	-22.7788		515786	-29.4826
1522890	-22.9794		515788	-27.7701
1522892	-23.7223		515790	-26.3302
1522894	-24.6168		515792	-25.8415
1522896	-25.1866		515794	-26.1701
1522898	-25.2554		515796	-27.3252
1522900	-24.5055		515798	-28.5605
1522902	-23.7515		515800	-29.3273
1522904	-23.4513		515802	-29.2389
1522906	-23.2027		515804	-27.9665
1522908	-23.4842		515806	-26.8036
1522910	-24.1784		515808	-26.4681
1522912	-24.733		515810	-26.3244
1522914	-25.2746		515812	-26.8441
1522916	-25.2419		515814	-28.2002
1522918	-24.5328		515816	-29.5767
1522920	-23.9497		515818	-30.5326
1522922	-23.6152		515820	-30.2824
1522924	-23.5752		515822	-29.0642
1522926	-23.7681		515824	-28.3608
1522928	-24.1548		515826	-28.2294
1522930	-24.9694		515828	-28.5073
1522932	-25.2363		515830	-29.4312
1522934	-24.4225		515832	-30.3962
1522936	-23.5931		515834	-31.0933
1522938	-22.7348		515836	-31.1039
1522940	-21.8462		515838	-30.0283
1522942	-22.0099		515840	-28.8524
1522944	-22.9965		515842	-28.258
1522946	-23.9629		515844	-28.4973
1522948	-24.2204		515846	-29.6028
1522950	-23.5428		515848	-30.6568
1522952	-23.1787		515850	-31.1897
1522954	-23.2625		515852	-30.8407
1522956	-22.9255		515854	-29.3436
1522958	-22.8615		515856	-28.0683
1522960	-23.4127		515858	-27.7557
1522962	-24.1228		515860	-27.6829
1522964	-24.7058		515862	-28.1389
1522966	-24.2347		515864	-29.4951
1522968	-22.9947		515866	-31.0638
1522970	-22.2796		515868	-31.9768
1522972	-22.0916		515870	-31.2887
1522974	-22.4621		515872	-29.7296
1522976	-23.6346		515874	-28.8443
1522978	-25.3117		515876	-28.5372
1522980	-26.7598		515878	-28.7498
1522982	-26.5409		515880	-29.4173
1522984	-24.7245		515882	-29.9829
1522986	-23.2605		515884	-30.2988
1522988	-22.7331		515886	-29.927
1522990	-22.9732		515888	-28.9543
1522992	-23.9997		515890	-28.2769
1522994	-25.1455		515892	-27.8261
1522996	-26.139		515894	-27.8514
1522998	-26.4976		515896	-29.0322
1523000	-25.5931		515898	-30.4781
1523002	-24.565		515900	-31.5343
1523004	-24.1411		515902	-31.8205
1523006	-24.1539		515904	-30.7345
1523008	-24.9382		515906	-29.451
1523010	-25.9246		515908	-29.0071
1523012	-26.392		515910	-29.3021
1523014	-26.3761		515912	-30.388
1523016	-25.6848		515914	-31.8705
1523018	-24.9197		515916	-33.2337
1523020	-24.5916		515918	-34.1281
1523022	-24.0911		515920	-33.5554
1523024	-23.8859		515922	-31.9685
1523026	-24.6809		515924	-30.8645
1523028	-26.1218		515926	-30.4046
1523030	-27.2677		515928	-30.8725
1523032	-26.739		515930	-32.2169
1523034	-24.9639		515932	-33.5466
1523036	-23.7259		515934	-34.179
1523038	-23.2001		515936	-33.0972
1523040	-23.3771		515938	-30.8359
1523042	-24.5055		515940	-29.5796
1523044	-25.8222		515942	-29.4816
1523046	-26.8209		515944	-30.0068
1523048	-26.819		515946	-31.3098
1523050	-25.4624		515948	-32.3829
1523052	-24.3031		515950	-32.5279
1523054	-23.9148		515952	-31.6494
1523056	-23.9611		515954	-29.8537
1523058	-24.8176		515956	-28.8042
1523060	-26.1462		515958	-29.1153
1523062	-27.1504		515960	-29.9091
1523064	-27.0947		515962	-30.8412
1523066	-25.5486		515964	-31.6375
1523068	-23.6248		515966	-32.2455
1523070	-22.3436		515968	-32.3521
1523072	-21.6705		515970	-31.2724
1523074	-22.1362		515972	-29.8525
1523076	-23.4049		515974	-29.0474
1523078	-24.3815		515976	-28.6437
1523080	-24.982		515978	-29.1239
1523082	-24.7773		515980	-30.6501
1523084	-23.6837		515982	-32.818
1523086	-22.601		515984	-35.2457
1523088	-21.7741		515986	-35.7965
1523090	-21.7896		515988	-33.691
1523092	-22.9544		515990	-31.2709
1523094	-24.3474		515992	-29.8691
1523096	-25.4827		515994	-29.6548
1523098	-25.7028		515996	-30.4434
1523100	-24.5833		515998	-31.3055
1523102	-23.3675		516000	-31.9807
1523104	-22.7665		516002	-31.9601
1523106	-22.7728		516004	-30.5216
1523108	-23.675		516006	-28.8288
1523110	-24.9852		516008	-27.8696
1523112	-26.3441		516010	-27.7864
1523114	-27.5267		516012	-28.6613
1523116	-27.5793		516014	-29.7272
1523118	-26.7666		516016	-30.6292
1523120	-25.5418		516018	-31.0841
1523122	-23.9435		516020	-30.2256
1523124	-23.4335		516022	-28.7691
1523126	-24.4327		516024	-27.7752
1523128	-25.6986		516026	-27.1988
1523130	-26.4556		516028	-27.5877
1523132	-25.7758		516030	-28.9941
1523134	-24.0212		516032	-30.3187
1523136	-22.8376		516034	-30.7961
1523138	-22.5926		516036	-29.8695
1523140	-23.3381		516038	-28.3558
1523142	-24.7425		516040	-27.5346
1523144	-25.8351		516042	-27.1692
1523146	-26.2652		516044	-27.4049
1523148	-25.4855		516046	-28.6591
1523150	-23.7364		516048	-30.4442
1523152	-22.6181		516050	-31.8129
1523154	-22.1974		516052	-31.4415
1523156	-22.1085		516054	-29.4413
1523158	-22.7525		516056	-27.7598
1523160	-23.5874		516058	-26.9975
1523162	-24.1851		516060	-26.9535
1523164	-24.2029		516062	-27.9401
1523166	-23.1603		516064	-29.4383
1523168	-22.1041		516066	-30.7271
1523170	-21.7707		516068	-31.043
1523172	-21.8761		516070	-29.9319
1523174	-22.6778		516072	-28.5572
1523176	-23.949		516074	-27.7754
1523178	-25.0814		516076	-27.693
1523180	-25.8636		516078	-28.8071
1523182	-25.6494		516080	-30.5585
1523184	-24.8486		516082	-31.758
1523186	-24.4847		516084	-31.9892
1523188	-24.4287		516086	-30.8089
1523190	-24.7729		516088	-29.0069
1523192	-25.4075		516090	-28.037
1523194	-26.0556		516092	-27.8192
1523196	-26.7166		516094	-28.3154
1523198	-26.4798		516096	-29.5784
1523200	-25.1734		516098	-30.7961
1523202	-23.9352		516100	-31.2678
1523204	-23.1332		516102	-30.5284
1523206	-23.2161		516104	-29.0416
1523208	-24.5301		516106	-28.0258
1523210	-25.9205		516108	-27.4904
1523212	-26.7527		516110	-27.333
1523214	-26.6184		516112	-28.1068
1523216	-25.0863		516114	-29.3153
1523218	-23.6619		516116	-30.3838
1523220	-23.1201		516118	-30.6219
1523222	-23.1151		516120	-29.4605
1523224	-23.9399		516122	-28.2413
1523226	-25.088		516124	-27.7941
1523228	-26.0911		516126	-27.95
1523230	-26.667		516128	-28.9401
1523232	-25.8235		516130	-30.3254
1523234	-24.2824		516132	-31.6542
1523236	-23.637		516134	-32.3357
1523238	-24.0297		516136	-31.3185
1523240	-25.5782		516138	-29.5596
1523242	-27.6576		516140	-28.4656
1523244	-28.8363		516142	-27.8896
1523246	-28.8067		516144	-28.231
1523248	-27.6106		516146	-29.6277
1523250	-25.8233		516148	-31.2587
1523252	-24.4686		516150	-32.3898
1523254	-23.4385		516152	-31.952
1523256	-22.9213		516154	-30.3771
1523258	-23.4478		516156	-29.2313
1523260	-24.6538		516158	-28.7261
1523262	-26.2165		516160	-29.0431
1523264	-27.0314		516162	-30.1577
1523266	-26.2457		516164	-31.0268
1523268	-25.1708		516166	-31.5219
1523270	-24.5656		516168	-31.3635
1523272	-24.46		516170	-30.0406
1523274	-25.2205		516172	-28.907
1523276	-26.3788		516174	-28.5361
1523278	-27.3307		516176	-28.5605
1523280	-27.6999		516178	-29.3489
1523282	-27.0001		516180	-30.5937
1523284	-25.9575		516182	-31.6907
1523286	-25.2164		516184	-32.1035
1523288	-24.4954		516186	-31.3109
1523290	-24.4009		516188	-30.3204
1523292	-25.338		516190	-29.9962
1523294	-26.6498		516192	-29.8988
1523296	-27.6967		516194	-30.3622
1523298	-27.5003		516196	-31.3979
1523300	-26.2309		516198	-32.3912
1523302	-25.2408		516200	-33.156
1523304	-24.8957		516202	-32.74
1523306	-25.3238		516204	-31.2305
1523308	-26.4682		516206	-30.0705
1523310	-27.5403		516208	-29.5926
1523312	-27.9856		516210	-30.0038
1523314	-27.2341		516212	-31.2696
1523316	-25.3119		516214	-32.4226
1523318	-23.8137		516216	-33.1699
1523320	-23.351		516218	-33.1573
1523322	-23.5559		516220	-32.201
1523324	-24.5244		516222	-31.3581
1523326	-25.8869		516224	-30.8368
1523328	-27.1418		516226	-30.6331
1523330	-27.3153		516228	-31.2792
1523332	-25.7824		516230	-32.3521
1523334	-24.0886		516232	-33.3431
1523336	-23.3743		516234	-33.6273
1523338	-23.3708		516236	-32.6252
1523340	-24.1917		516238	-31.3672
1523342	-25.583		516240	-30.6607
1523344	-26.8813		516242	-30.4329
1523346	-27.5446		516244	-31.1026
1523348	-26.7072		516246	-32.2318
1523350	-25.121		516248	-33.0229
1523352	-24.2285		516250	-33.3423
1523354	-23.9153		516252	-32.5597
1523356	-24.4719		516254	-31.0976
1523358	-25.6322		516256	-30.1965
1523360	-26.2983		516258	-29.8925
1523362	-26.4172		516260	-30.2536
1523364	-25.7735		516262	-31.3573
1523366	-24.4862		516264	-32.5997
1523368	-23.4715		516266	-33.2961
1523370	-22.694		516268	-32.5899
1523372	-22.4985		516270	-30.9529
1523374	-23.6266		516272	-29.9439
1523376	-25.2387		516274	-29.3955
1523378	-26.4304		516276	-29.0649
1523380	-26.4088		516278	-29.5321
1523382	-24.678		516280	-30.4314
1523384	-22.8429		516282	-31.3489
1523386	-21.9612		516284	-31.4719
1523388	-21.6703		516286	-30.2078
1523390	-22.148		516288	-28.8249
1523392	-23.1281		516290	-28.06
1523394	-24.1531		516292	-27.71
1523396	-24.9232		516294	-28.1162
1523398	-24.5068		516296	-29.1822
1523400	-23.2939		516298	-30.4678
1523402	-22.5456		516300	-31.2313
1523404	-22.4743		516302	-30.4919
1523406	-23.2917		516304	-29.1543
1523408	-24.8584		516306	-28.72
1523410	-26.3054		516308	-29.1273
1523412	-26.9734		516310	-30.2624
1523414	-26.2547		516312	-31.8168
1523416	-24.665		516314	-33.015
1523418	-23.6317		516316	-33.4307
1523420	-23.2571		516318	-32.5409
1523422	-23.5002		516320	-30.8872
1523424	-24.4975		516322	-29.7572
1523426	-25.4196		516324	-29.0171
1523428	-26.0642		516326	-28.6794
1523430	-26.2276		516328	-29.2391
1523432	-25.0821		516330	-30.1078
1523434	-23.6382		516332	-30.7646
1523436	-23.0793		516334	-30.7074
1523438	-23.3231		516336	-29.4193
1523440	-24.2224		516338	-28.0797
1523442	-25.2762		516340	-27.5253
1523444	-26.1662		516342	-27.756
1523446	-26.3457		516344	-28.9524
1523448	-24.9551		516346	-30.3566
1523450	-23.082		516348	-31.3952
1523452	-21.8005		516350	-31.6658
1523454	-21.0234		516352	-30.5348
1523456	-21.5695		516354	-29.2365
1523458	-23.2342		516356	-28.6786
1523460	-24.6928		516358	-28.1566
1523462	-25.5386		516360	-28.422
1523464	-25.013		516362	-29.8455
1523466	-23.6117		516364	-31.241
1523468	-23.1623		516366	-31.8071
1523470	-23.5242		516368	-30.962
1523472	-24.1699		516370	-29.5451
1523474	-25.0563		516372	-28.9299
1523476	-25.8666		516374	-28.8112
1523478	-26.6079		516376	-29.2326
1523480	-26.5496		516378	-30.4433
1523482	-25.2961		516380	-31.5693
1523484	-23.9935		516382	-32.2619
1523486	-22.7613		516384	-32.1813
1523488	-21.8124		516386	-31.0825
1523490	-22.2751		516388	-30.1747
1523492	-23.7776		516390	-29.8174
1523494	-25.2446		516392	-29.9367
1523496	-25.5546		516394	-30.8801
1523498	-24.2158		516396	-31.9738
1523500	-22.8876		516398	-32.8219
1523502	-22.5028		516400	-33.0298
1523504	-22.3834		516402	-32.0482
1523506	-22.9012		516404	-30.8718
1523508	-24.2315		516406	-30.0837
1523510	-25.814		516408	-29.5707
1523512	-27.0605		516410	-30.0824
1523514	-26.7493		516412	-31.3906
1523516	-25.3212		516414	-32.664
1523518	-24.4778		516416	-33.5158
1523520	-24.2324		516418	-32.9168
1523522	-24.5591		516420	-31.1932
1523524	-25.687		516422	-29.9661
1523526	-27.0465		516424	-29.5093
1523528	-28.0549		516426	-29.7828
1523530	-27.6887		516428	-30.688
1523532	-25.9547		516430	-31.6265
1523534	-24.8194		516432	-32.2476
1523536	-24.5797		516434	-31.8018
1523538	-24.4534		516436	-30.482
1523540	-24.8316		516438	-29.9118
1523542	-25.6848		516440	-30.0661
1523544	-26.4858		516442	-30.3423
1523546	-26.1776		516444	-31.0794
1523548	-24.0843		516446	-32.1502
1523550	-21.986		516448	-33.3414
1523552	-21.2319		516450	-33.7375
1523554	-21.508		516452	-32.4192
1523556	-22.6551		516454	-30.7691
1523558	-24.0035		516456	-29.9788
1523560	-24.9324		516458	-29.8383
1523562	-25.2906		516460	-30.3451
1523564	-24.3733		516462	-31.1642
1523566	-22.8913		516464	-31.8817
1523568	-22.2103		516466	-32.2327
1523570	-21.9819		516468	-31.4095
1523572	-22.3951		516470	-30.1215
1523574	-23.7214		516472	-29.5402
1523576	-25.2073		516474	-29.2387
1523578	-26.2983		516476	-29.3985
1523580	-25.9715		516478	-30.3054
1523582	-24.2711		516480	-31.3109
1523584	-23.2617		516482	-31.9682
1523586	-23.3268		516484	-31.8028
1523588	-23.7896		516486	-30.879
1523590	-24.9497		516488	-30.0191
1523592	-26.3854		516490	-29.3406
1523594	-27.4186		516492	-29.1684
1523596	-27.3031		516494	-30.0868
1523598	-25.5168		516496	-31.5472
1523600	-23.4777		516498	-32.829
1523602	-22.1087		516500	-32.9232
1523604	-21.5222		516502	-31.2421
1523606	-22.29		516504	-29.469
1523608	-23.8553		516506	-28.6587
1523610	-25.3374		516508	-28.499
1523612	-26.0111		516510	-29.3243
1523614	-24.983		516512	-30.6242
1523616	-23.2937		516514	-31.5567
1523618	-22.3781		516516	-31.7641
1523620	-21.9388		516518	-30.633
1523622	-22.1683		516520	-29.0128
1523624	-23.4021		516522	-28.1282
1523626	-25.0063		516524	-27.8721
1523628	-26.2503		516526	-28.4151
1523630	-25.9398		516528	-29.4677
1523632	-24.4231		516530	-30.1781
1523634	-23.6176		516532	-30.4841
1523636	-23.6408		516534	-29.9018
1523638	-24.0562		516536	-28.7202
1523640	-25.0027		516538	-28.0399
1523642	-26.0776		516540	-27.5348
1523644	-26.7684		516542	-27.3697
1523646	-26.4637		516544	-28.2272
1523648	-24.8704		516546	-29.411
1523650	-23.1707		516548	-30.2559
1523652	-22.3035		516550	-30.3212
1523654	-22.639		516552	-29.6119
1523656	-24.3405		516554	-29.5387
1523658	-26.3422		516556	-30.0804
1523660	-27.7061		516558	-30.5742
1523662	-28.0968		516560	-31.6201
1523664	-27.2833		516562	-33.1154
1523666	-26.1477		516564	-34.5968
1523668	-25.1849		516566	-35.2433
1523670	-24.0968		516568	-34.3144
1523672	-23.8		516570	-32.9119
1523674	-24.5268		516572	-31.6725
1523676	-25.4999		516574	-30.4563
1523678	-26.0956		516576	-30.3396
1523680	-25.2019		516578	-31.3631
1523682	-23.657		516580	-32.3633
1523684	-23.1731		516582	-32.8353
1523686	-23.2046		516584	-32.1197
1523688	-23.45		516586	-30.7218
1523690	-24.172		516588	-29.9183
1523692	-24.7718		516590	-29.6423
1523694	-24.8283		516592	-30.035
1523696	-24.0358		516594	-31.1385
1523698	-22.6105		516596	-32.2918
1523700	-21.6981		516598	-33.0228
1523702	-21.2779		516600	-32.4212
1523704	-21.1814		516602	-30.5892
1523706	-22.0565		516604	-29.1279
1523708	-23.6366		516606	-28.3223
1523710	-25.3282		516608	-28.288
1523712	-26.0247		516610	-29.6385
1523714	-24.877		516612	-31.4141
1523716	-23.2523		516614	-32.5803
1523718	-22.2799		516616	-32.6408
1523720	-21.9959		516618	-31.3397
1523722	-22.5663		516620	-30.0616
1523724	-23.5623		516622	-29.6792
1523726	-24.7325		516624	-29.8091
1523728	-25.8737		516626	-30.6416
1523730	-25.7757		516628	-31.8037
1523732	-24.7835		516630	-32.6635
1523734	-23.9839		516632	-33.0056
1523736	-22.9974		516634	-32.171
1523738	-22.3617		516636	-30.8032
1523740	-22.8749		516638	-30.1185
1523742	-23.872		516640	-29.8593
1523744	-24.5433		516642	-30.2457
1523746	-24.0127		516644	-31.3944
1523748	-22.5422		516646	-32.5274
1523750	-21.8111		516648	-33.198
1523752	-21.9288		516650	-32.7407
1523754	-22.3265		516652	-31.3249
1523756	-23.4357		516654	-30.2911
1523758	-25.1473		516656	-29.8069
1523760	-26.7561		516658	-29.8991
1523762	-27.017		516660	-30.8459
1523764	-25.3393		516662	-31.9341
1523766	-23.609		516664	-32.8777
1523768	-22.9946		516666	-33.2245
1523770	-23.1938		516668	-32.2239
1523772	-24.0884		516670	-30.9999
1523774	-25.0766		516672	-30.4098
1523776	-25.7972		516674	-30.2066
1523778	-26.0254		516676	-30.6278
1523780	-24.9048		516678	-31.4602
1523782	-23.2471		516680	-32.2992
1523784	-22.375		516682	-32.5384
1523786	-21.9721		516684	-31.2725
1523788	-22.3845		516686	-29.6213
1523790	-23.7898		516688	-29.0313
1523792	-25.2318		516690	-29.0776
1523794	-26.047		516692	-29.721
1523796	-25.5338		516694	-30.889
1523798	-24.3883		516696	-31.9753
1523800	-24.2583		516698	-32.6154
1523802	-24.4346		516700	-32.0643
1523804	-24.0919		516702	-30.7176
1523806	-24.166		516704	-29.9357
1523808	-24.9312		516706	-29.819
1523810	-25.9978		516708	-30.2801
1523812	-26.509		516710	-31.4772
1523814	-25.698		516712	-32.7542
1523816	-24.6622		516714	-33.6539
1523818	-24.1581		516716	-33.7381
1523820	-24.1793		516718	-32.7259
1523822	-25.0656		516720	-31.7221
1523824	-26.2136		516722	-31.1028
1523826	-26.9055		516724	-30.8288
1523828	-26.8247		516726	-31.4529
1523830	-25.614		516728	-32.4037
1523832	-24.2574		516730	-33.0897
1523834	-23.4434		516732	-33.2021
1523836	-22.4871		516734	-32.0632
1523838	-22.1083		516736	-30.6991
1523840	-22.918		516738	-30.4076
1523842	-23.9627		516740	-30.8666
1523844	-24.3261		516742	-31.7365
1523846	-23.2938		516744	-32.6784
1523848	-21.7454		516746	-33.4036
1523850	-21.0892		516748	-33.8398
1523852	-20.9519		516750	-33.0233
1523854	-21.2997		516752	-31.032
1523856	-22.46		516754	-29.406
1523858	-23.8205		516756	-28.6317
1523860	-24.891		516758	-28.8419
1523862	-25.0323		516760	-29.8592
1523864	-23.9872		516762	-30.8764
1523866	-22.9044		516764	-31.6199
1523868	-22.2419		516766	-31.5891
1523870	-21.9854		516768	-30.622
1523872	-22.5447		516770	-29.8327
1523874	-23.5535		516772	-29.3884
1523876	-24.5974		516774	-29.207
1523878	-24.9424		516776	-30.0001
1523880	-23.7101		516778	-31.369
1523882	-22.047		516780	-32.5108
1523884	-21.1499		516782	-32.6618
1523886	-20.9606		516784	-31.4349
1523888	-21.7277		516786	-30.197
1523890	-23.0729		516788	-29.8053
1523892	-24.1387		516790	-30.1846
1523894	-24.7959		516792	-31.7194
1523896	-24.6238		516794	-33.3077
1523898	-23.7071		516796	-33.7349
1523900	-22.8911		516798	-33.3921
1523902	-22.4251		516800	-32.1967
1523904	-22.653		516802	-30.7142
1523906	-23.4546		516804	-30.0485
1523908	-24.3563		516806	-29.8913
1523910	-25.0525		516808	-30.3053
1523912	-24.5118		516810	-31.3671
1523914	-22.9096		516812	-32.4294
1523916	-21.9349		516814	-33.2855
1523918	-21.7756		516816	-33.3639
1523920	-22.2503		516818	-32.6064
1523922	-23.6419		516820	-32.0968
1523924	-25.0532		516822	-31.8129
1523926	-25.9062		516824	-31.6763
1523928	-25.9565		516826	-32.1435
1523930	-24.839		516828	-32.7515
1523932	-23.6029		516830	-33.1756
1523934	-22.8976		516832	-33.0041
1523936	-22.7034		516834	-31.8183
1523938	-23.5399		516836	-30.7833
1523940	-24.922		516838	-30.6334
1523942	-25.983		516840	-30.9023
1523944	-26.3377		516842	-31.6141
1523946	-25.2666		516844	-32.5915
1523948	-23.5186		516846	-33.4529
1523950	-22.4963		516848	-33.8515
1523952	-22.0517		516850	-33.0222
1523954	-22.3199		516852	-31.5522
1523956	-23.4134		516854	-30.4894
1523958	-24.7639		516856	-29.7952
1523960	-25.7315		516858	-29.8594
1523962	-25.3337		516860	-30.7981
1523964	-24.01		516862	-31.9397
1523966	-23.2795		516864	-32.6242
1523968	-23.0778		516866	-32.0342
1523970	-23.2897		516868	-30.4504
1523972	-24.4771		516870	-29.2661
1523974	-26.048		516872	-29.0105
1523976	-27.2348		516874	-29.7347
1523978	-27.2634		516876	-30.9966
1523980	-25.7064		516878	-31.9349
1523982	-24.2241		516880	-32.7644
1523984	-23.9445		516882	-33.3763
1523986	-24.3376		516884	-33.0684
1523988	-25.2833		516886	-32.5022
1523990	-26.3653		516888	-32.0353
1523992	-26.942		516890	-31.7939
1523994	-26.5386		516892	-32.4525
1523996	-24.9043		516894	-33.5268
1523998	-23.3822		516896	-34.3066
1524000	-22.865		516898	-34.291
1524002	-22.6981		516900	-32.8749
1524004	-23.2205		516902	-31.0965
1524006	-24.6835		516904	-30.1889
1524008	-26.2856		516906	-29.9928
1524010	-27.3196		516908	-30.6687
1524012	-26.901		516910	-32.0548
1524014	-25.5521		516912	-33.2945
1524016	-24.5908		516914	-33.8235
1524018	-23.9478		516916	-32.6999
1524020	-23.9555		516918	-30.5672
1524022	-24.9834		516920	-29.5603
1524024	-26.0653		516922	-30.2382
1524026	-26.7077		516924	-32.1242
1524028	-26.5231		516926	-33.9253
1524030	-25.0897		516928	-34.5784
1524032	-23.5931		516930	-34.4515
1524034	-22.6802		516932	-33.4461
1524036	-22.3295		516934	-31.872
1524038	-23.1093		516936	-31.6083
1524040	-24.6023		516938	-32.7299
1524042	-25.9929		516940	-33.781
1524044	-26.5116		516942	-34.6381
1524046	-25.3917		516944	-35.2691
1524048	-23.9508		516946	-35.4776
1524050	-23.4844		516948	-34.9013
1524052	-23.5858		516950	-33.2746
1524054	-24.3554		516952	-31.8033
1524056	-25.549		516954	-31.0272
1524058	-26.5275		516956	-30.4286
1524060	-27.1227		516958	-30.5503
1524062	-26.5774		516960	-31.4965
1524064	-25.1205		516962	-32.6805
1524066	-24.0033		516964	-33.4329
1524068	-23.4683		516966	-32.5698
1524070	-23.8733		516968	-30.7152
1524072	-25.3006		516970	-29.59
1524074	-26.8516		516972	-29.2662
1524076	-27.9063		516974	-29.6618
1524078	-27.6462		516976	-30.7619
1524080	-26.0552		516978	-31.9047
1524082	-24.8786		516980	-32.6174
1524084	-24.4664		516982	-32.1778
1524086	-24.2789		516984	-30.6577
1524088	-24.7763		516986	-29.4523
1524090	-25.6551		516988	-28.9263
1524092	-26.2786		516990	-29.0628
1524094	-26.1157		516992	-29.9482
1524096	-24.6844		516994	-30.9187
1524098	-23.2549		516996	-31.7276
1524100	-22.7503		516998	-31.9811
1524102	-22.7584		517000	-31.2188
1524104	-23.5031		517002	-30.3818
1524106	-24.8867		517004	-29.9162
1524108	-26.3123		517006	-29.6416
1524110	-27.3846		517008	-29.9766
1524112	-26.8789		517010	-30.7476
1524114	-25.1281		517012	-31.5227
1524116	-23.9583		517014	-31.8636
1524118	-23.2906		517016	-30.7844
1524120	-23.2109		517018	-28.963
1524122	-24.2785		517020	-27.7965
1524124	-25.8451		517022	-27.3068
1524126	-26.9855		517024	-27.7748
1524128	-26.6751		517026	-29.0976
1524130	-25.0585		517028	-30.4616
1524132	-24.0159		517030	-31.3536
1524134	-23.9726		517032	-30.8677
1524136	-24.2493		517034	-29.2509
1524138	-24.9379		517036	-28.1569
1524140	-26.0478		517038	-27.8895
1524142	-27.4107		517040	-28.1201
1524144	-27.945		517042	-28.9108
1524146	-26.6203		517044	-29.7486
1524148	-24.8534		517046	-30.4022
1524150	-24.0473		517048	-30.363
1524152	-23.9018		517050	-29.2
1524154	-24.0071		517052	-28.1772
1524156	-24.302		517054	-27.826
1524158	-25.0545		517056	-27.9091
1524160	-25.8695		517058	-28.5603
1524162	-25.4584		517060	-29.3194
1524164	-24.1423		517062	-30.073
1524166	-23.0438		517064	-30.4944
1524168	-22.2971		517066	-29.624
1524170	-22.6111		517068	-28.453
1524172	-24.0202		517070	-28.0986
1524174	-25.4335		517072	-27.893
1524176	-26.3728		517074	-28.0259
1524178	-26.2223		517076	-28.8423
1524180	-25.257		517078	-29.7604
1524182	-24.5393		517080	-30.3325
1524184	-23.7098		517082	-30.0016
1524186	-23.0471		517084	-29.1077
1524188	-23.5855		517086	-28.6394
1524190	-24.7237		517088	-28.5137
1524192	-25.6682		517090	-28.9719
1524194	-25.9247		517092	-30.3124
1524196	-25.1944		517094	-31.6998
1524198	-24.3916		517096	-32.4677
1524200	-23.7379		517098	-32.0913
1524202	-22.8803		517100	-30.6915
1524204	-22.7622		517102	-29.7441
1524206	-23.8474		517104	-29.5542
1524208	-25.4014		517106	-29.8344
1524210	-26.2748		517108	-30.7882
1524212	-25.7364		517110	-31.7078
1524214	-24.8495		517112	-32.1409
1524216	-24.2256		517114	-31.9098
1524218	-23.5623		517116	-30.6463
1524220	-23.7928		517118	-29.3417
1524222	-24.9967		517120	-28.777
1524224	-26.2995		517122	-28.4675
1524226	-27.4373		517124	-28.7747
1524228	-27.2469		517126	-29.8153
1524230	-25.5671		517128	-30.7731
1524232	-23.7947		517130	-31.2155
1524234	-22.3233		517132	-30.484
1524236	-21.5919		517134	-29.148
1524238	-22.0789		517136	-28.5093
1524240	-23.0801		517138	-28.4047
1524242	-23.7893		517140	-28.9658
1524244	-23.4469		517142	-30.2102
1524246	-22.1097		517144	-31.3284
1524248	-21.3758		517146	-32.1537
1524250	-21.6567		517148	-32.5376
1524252	-22.4943		517150	-32.5617
1524254	-24.046		517152	-32.4975
1524256	-25.9559		517154	-31.7339
1524258	-27.5891		517156	-30.6933
1524260	-27.9652		517158	-30.7298
1524262	-26.6482		517160	-31.4787
1524264	-25.2808		517162	-32.1705
1524266	-24.5727		517164	-32.0648
1524268	-23.9597		517166	-30.6427
1524270	-24.0842		517168	-29.2644
1524272	-25.146		517170	-28.7625
1524274	-26.5198		517172	-29.0229
1524276	-27.6942		517174	-30.435
1524278	-27.5035		517176	-32.0014
1524280	-26.3004		517178	-32.5871
1524282	-25.7182		517180	-32.933
1524284	-25.6208		517182	-33.0709
1524286	-25.8657		517184	-32.9039
1524288	-26.6001		517186	-32.9545
1524290	-27.3301		517188	-32.8261
1524292	-27.7598		517190	-32.6132
1524294	-27.2259		517192	-32.6677
1524296	-25.7722		517194	-32.778
1524298	-24.8259		517196	-32.6026
1524300	-24.5189		517198	-31.4426
1524302	-24.347		517200	-29.7608
1524304	-24.6213		517202	-28.9125
1524306	-25.2941		517204	-28.741
1524308	-26.0624		517206	-29.1081
1524310	-25.9741		517208	-30.3483
1524312	-24.3132		517210	-31.4722
1524314	-22.6047		517212	-31.9153
1524316	-21.9552		517214	-31.6181
1524318	-22.1593		517216	-30.2897
1524320	-23.3063		517218	-29.1191
1524322	-24.7041		517220	-28.758
1524324	-25.6077		517222	-28.9115
1524326	-25.9929		517224	-29.7969
1524328	-25.1122		517226	-30.9396
1524330	-23.3783		517228	-31.9189
1524332	-22.1522		517230	-32.3576
1524334	-21.6128		517232	-31.3278
1524336	-21.9954		517234	-29.8283
1524338	-22.9169		517236	-29.288
1524340	-23.6932		517238	-29.4274
1524342	-24.1495		517240	-30.2304
1524344	-23.6523		517242	-31.2753
1524346	-22.5148		517244	-31.8548
1524348	-21.9348		517246	-31.9965
1524350	-21.6018		517248	-31.3289
1524352	-21.3964		517250	-30.2527
1524354	-22.1377		517252	-29.6463
1524356	-23.5284		517254	-29.1735
1524358	-24.8197		517256	-29.1065
1524360	-25.1565		517258	-30.0426
1524362	-24.1101		517260	-31.3114
1524364	-22.8452		517262	-32.252
1524366	-22.039		517264	-32.1129
1524368	-21.8007		517266	-30.7109
1524370	-22.7498		517268	-29.6526
1524372	-24.3692		517270	-29.3386
1524374	-25.4766		517272	-29.2279
1524376	-25.6152		517274	-29.683
1524378	-24.7259		517276	-30.5254
1524380	-23.7607		517278	-31.4557
1524382	-23.3753		517280	-31.9581
1524384	-23.0184		517282	-31.2285
1524386	-22.9699		517284	-30.3712
1524388	-23.5197		517286	-30.3206
1524390	-24.3364		517288	-30.2919
1524392	-25.2206		517290	-30.4926
1524394	-25.0403		517292	-31.2475
1524396	-23.7468		517294	-32.0091
1524398	-22.8159		517296	-32.357
1524400	-22.2994		517298	-31.5914
1524402	-21.9581		517300	-30.2155
1524404	-22.1855		517302	-29.4786
1524406	-23.1094		517304	-29.2233
1524408	-24.6333		517306	-29.3626
1524410	-25.5072		517308	-29.9387
1524412	-24.8184		517310	-30.5799
1524414	-23.9009		517312	-31.2388
1524416	-23.3935		517314	-31.1374
1524418	-23.0127		517316	-29.8425
1524420	-23.1251		517318	-28.6722
1524422	-23.8516		517320	-28.1957
1524424	-25.1704		517322	-28.3016
1524426	-26.3114		517324	-29.0631
1524428	-26.2084		517326	-29.852
1524430	-25.49		517328	-30.4238
1524432	-24.7647		517330	-30.3993
1524434	-23.9103		517332	-29.2229
1524436	-23.743		517334	-28.0443
1524438	-24.5425		517336	-27.7103
1524440	-25.6658		517338	-27.8146
1524442	-26.6493		517340	-28.4452
1524444	-26.4906		517342	-29.4079
1524446	-25.4252		517344	-30.2726
1524448	-24.9571		517346	-30.8587
1524450	-24.8875		517348	-30.2452
1524452	-24.9756		517350	-28.7793
1524454	-25.7074		517352	-27.7372
1524456	-26.6242		517354	-27.164
1524458	-27.072		517356	-27.3328
1524460	-26.3368		517358	-28.3483
1524462	-24.5566		517360	-29.6297
1524464	-23.6176		517362	-30.6405
1524466	-23.8751		517364	-30.3113
1524468	-24.563		517366	-28.8958
1524470	-25.8564		517368	-28.1619
1524472	-27.4264		517370	-28.1091
1524474	-28.7063		517372	-28.3855
1524476	-28.9712		517374	-29.5139
1524478	-27.6484		517376	-30.9292
1524480	-26.1857		517378	-32.1992
1524482	-25.7182		517380	-32.6884
1524484	-25.9111		517382	-31.6064
1524486	-26.8658		517384	-30.2282
1524488	-28.0763		517386	-29.3962
1524490	-28.8847		517388	-29.0998
1524492	-29.365		517390	-29.8012
1524494	-28.7678		517392	-30.9089
1524496	-27.2445		517394	-31.7387
1524498	-26.0773		517396	-32.007
1524500	-25.4614		517398	-30.8973
1524502	-25.5921		517400	-29.1749
1524504	-26.4477		517402	-28.3594
1524506	-27.2668		517404	-28.2841
1524508	-27.588		517406	-28.8286
1524510	-26.8656		517408	-29.8996
1524512	-25.5779		517410	-30.8376
1524514	-25.112		517412	-31.2788
1524516	-24.8171		517414	-30.563
1524518	-24.4356		517416	-28.9589
1524520	-25.4166		517418	-27.9067
1524522	-27.1998		517420	-27.614
1524524	-28.5042		517422	-28.0531
1524526	-28.7326		517424	-29.5138
1524528	-27.4552		517426	-31.2182
1524530	-25.7291		517428	-32.2871
1524532	-24.6908		517430	-31.941
1524534	-24.5514		517432	-30.0419
1524536	-25.3384		517434	-28.2945
1524538	-26.3782		517436	-27.2928
1524540	-27.1373		517438	-26.7203
1524542	-27.3895		517440	-27.3536
1524544	-26.3256		517442	-28.9162
1524546	-24.4753		517444	-30.1928
1524548	-23.0761		517446	-30.2735
1524550	-22.1674		517448	-28.9685
1524552	-22.1516		517450	-27.6939
1524554	-23.3158		517452	-27.1536
1524556	-25.1231		517454	-26.8046
1524558	-26.7147		517456	-27.1103
1524560	-26.7283		517458	-28.1972
1524562	-25.65		517460	-29.3199
1524564	-25.2292		517462	-29.9558
1524566	-25.3846		517464	-29.2281
1524568	-25.7131		517466	-27.5892
1524570	-26.4246		517468	-26.5492
1524572	-27.273		517470	-26.1821
1524574	-27.9277		517472	-26.4192
1524576	-27.5687		517474	-27.2709
1524578	-25.9261		517476	-28.1521
1524580	-24.6087		517478	-28.8972
1524582	-24.1249		517480	-28.932
1524584	-24.0472		517482	-27.6924
1524586	-24.6286		517484	-26.3867
1524588	-25.514		517486	-25.72
1524590	-26.3846		517488	-25.5532
1524592	-26.9422		517490	-26.1341
1524594	-26.2904		517492	-27.1347
1524596	-24.861		517494	-28.0668
1524598	-23.5437		517496	-28.3739
1524600	-22.4263		517498	-27.6406
1524602	-22.3804		517500	-26.8237
1524604	-23.4861		517502	-26.4506
1524606	-24.7833		517504	-26.3141
1524608	-25.6562		517506	-26.9625
1524610	-25.2909		517508	-28.1205
1524612	-24.1741		517510	-29.0722
1524614	-23.5525		517512	-29.5304
1524616	-23.3316		517514	-28.6979
1524618	-23.4485		517516	-27.0974
1524620	-24.0623		517518	-26.1064
1524622	-24.9173		517520	-25.7439
1524624	-25.8632		517522	-26.3825
1524626	-26.0119		517524	-28.1502
1524628	-24.769		517526	-29.7637
1524630	-23.4467		517528	-30.3566
1524632	-22.8232		517530	-29.4788
1524634	-22.869		517532	-27.7215
1524636	-23.8541		517534	-26.718
1524638	-25.2199		517536	-26.397
1524640	-26.2615		517538	-26.4582
1524642	-26.3143		517540	-27.4764
1524644	-25.0624		517542	-28.9332
1524646	-23.8328		517544	-30.1688
1524648	-23.3214		517546	-30.5039
1524650	-23.0156		517548	-29.5406
1524652	-23.3442		517550	-28.6305
1524654	-24.1419		517552	-28.2272
1524656	-24.619		517554	-27.6417
1524658	-24.7388		517556	-27.5963
1524660	-24.1119		517558	-28.4968
1524662	-23.1955		517560	-29.6311
1524664	-22.8822		517562	-30.2399
1524666	-22.954		517564	-29.6095
1524668	-23.538		517566	-28.4027
1524670	-24.6549		517568	-27.7901
1524672	-25.5162		517570	-27.6281
1524674	-25.7835		517572	-28.0581
1524676	-25.1614		517574	-29.2072
1524678	-23.7027		517576	-30.4037
1524680	-22.6778		517578	-31.0758
1524682	-22.3472		517580	-30.4952
1524684	-22.4059		517582	-29.2515
1524686	-23.2769		517584	-28.8042
1524688	-24.7137		517586	-28.6944
1524690	-26.1311		517588	-28.6482
1524692	-26.5995		517590	-29.2759
1524694	-25.4794		517592	-29.9518
1524696	-24.2031		517594	-30.1925
1524698	-23.6926		517596	-29.6288
1524700	-23.3283		517598	-27.8793
1524702	-23.1111		517600	-26.3923
1524704	-23.3618		517602	-26.005
1524706	-24.1714		517604	-26.2913
1524708	-25.0342		517606	-27.3125
1524710	-24.574		517608	-28.4809
1524712	-23.0241		517610	-28.9723
1524714	-21.8181		517612	-28.5357
1524716	-21.2027		517614	-27.158
1524718	-21.3992		517616	-25.9876
1524720	-22.3655		517618	-25.6097
1524722	-23.4767		517620	-25.4552
1524724	-24.3074		517622	-26.0556
1524726	-23.981		517624	-27.4862
1524728	-22.7304		517626	-29.0609
1524730	-22.1192		517628	-30.4283
1524732	-22.0312		517630	-30.4226
1524734	-22.1124		517632	-29.1546
1524736	-22.9515		517634	-28.103
1524738	-24.0829		517636	-27.4571
1524740	-24.8973		517638	-27.2527
1524742	-24.8243		517640	-27.7961
1524744	-23.3514		517642	-28.7015
1524746	-21.7703		517644	-29.5881
1524748	-21.0687		517646	-29.8344
1524750	-21.0544		517648	-28.961
1524752	-21.8333		517650	-28.0232
1524754	-22.8902		517652	-27.5635
1524756	-23.6721		517654	-27.6137
1524758	-23.9215		517656	-28.5504
1524760	-23.0961		517658	-29.684
1524762	-21.9757		517660	-30.489
1524764	-21.4693		517662	-30.5436
1524766	-21.2445		517664	-29.2049
1524768	-21.6501		517666	-27.5842
1524770	-22.8303		517668	-26.7408
1524772	-24.1078		517670	-26.5789
1524774	-24.8826		517672	-27.434
1524776	-24.1999		517674	-28.8757
1524778	-22.6625		517676	-30.1816
1524780	-21.9963		517678	-31.1053
1524782	-22.0132		517680	-30.6286
1524784	-22.204		517682	-29.0593
1524786	-22.7722		517684	-27.827
1524788	-23.4536		517686	-26.9872
1524790	-23.9927		517688	-26.9254
1524792	-23.6166		517690	-27.9607
1524794	-22.0549		517692	-29.1718
1524796	-20.9082		517694	-29.9825
1524798	-20.7625		517696	-29.6361
1524800	-21.4661		517698	-28.0979
1524802	-23.1461		517700	-26.9629
1524804	-24.822		517702	-26.6064
1524806	-25.9133		517704	-26.8039
1524808	-26.1343		517706	-27.9342
1524810	-24.9171		517708	-29.4967
1524812	-23.427		517710	-30.8097
1524814	-22.8069		517712	-31.0778
1524816	-22.5762		517714	-29.8304
1524818	-22.79		517716	-28.4202
1524820	-23.6682		517718	-27.8315
1524822	-24.8597		517720	-28.0345
1524824	-25.7703		517722	-29.2303
1524826	-25.2572		517724	-30.8848
1524828	-23.7095		517726	-32.1535
1524830	-22.803		517728	-32.5378
1524832	-22.6995		517730	-31.4438
1524834	-23.1697		517732	-29.8224
1524836	-24.0924		517734	-28.9329
1524838	-24.9827		517736	-28.4404
1524840	-25.9129		517738	-28.5745
1524842	-26.2967		517740	-29.4734
1524844	-25.5826		517742	-30.5088
1524846	-25.0507		517744	-31.4393
1524848	-24.9875		517746	-31.3215
1524850	-25.0304		517748	-29.943
1524852	-25.7218		517750	-28.883
1524854	-26.7983		517752	-28.4666
1524856	-27.7679		517754	-28.6343
1524858	-27.8507		517756	-29.8082
1524860	-26.4492		517758	-30.9773
1524862	-25.0924		517760	-31.2902
1524864	-24.5795		517762	-30.5741
1524866	-24.2005		517764	-28.657
1524868	-24.4775		517766	-26.8455
1524870	-25.5284		517768	-26.2012
1524872	-26.6625		517770	-26.5299
1524874	-27.3967		517772	-27.5952
1524876	-26.7615		517774	-28.6784
1524878	-25.4085		517776	-29.3643
1524880	-24.7227		517778	-29.6927
1524882	-24.3893		517780	-29.3308
1524884	-24.5347		517782	-29.1113
1524886	-25.5814		517784	-29.4887
1524888	-27.0302		517786	-29.4124
1524890	-28.0838		517788	-29.3173
1524892	-27.6284		517790	-29.9239
1524894	-25.826		517792	-30.7359
1524896	-24.2951		517794	-31.2124
1524898	-23.318		517796	-30.4378
1524900	-22.8725		517798	-28.6645
1524902	-23.6275		517800	-27.5452
1524904	-25.3472		517802	-27.4537
1524906	-27.1718		517804	-28.2512
1524908	-27.4668		517806	-29.4079
1524910	-25.3947		517808	-29.9082
1524912	-22.9985		517810	-30.1031
1524914	-21.9262		517812	-29.9551
1524916	-21.9699		517814	-28.8716
1524918	-22.9511		517816	-28.0293
1524920	-24.4759		517818	-27.8833
1524922	-25.9672		517820	-28.0857
1524924	-26.6817		517822	-29.0611
1524926	-25.6057		517824	-30.501
1524928	-23.652		517826	-31.6872
1524930	-22.4624		517828	-31.7644
1524932	-22.1336		517830	-30.1072
1524934	-22.891		517832	-28.2252
1524936	-24.5469		517834	-27.4472
1524938	-26.0283		517836	-27.2149
1524940	-26.8295		517838	-27.5228
1524942	-26.2981		517840	-28.527
1524944	-24.6721		517842	-29.7584
1524946	-23.3049		517844	-30.6325
1524948	-22.4525		517846	-30.1191
1524950	-22.4473		517848	-28.7291
1524952	-23.6353		517850	-28.0708
1524954	-25.0649		517852	-28.1792
1524956	-26.1549		517854	-28.9078
1524958	-26.3938		517856	-30.3111
1524960	-25.1076		517858	-31.7734
1524962	-23.5075		517860	-32.5076
1524964	-22.6349		517862	-31.5387
1524966	-22.5508		517864	-29.3834
1524968	-23.4396		517866	-28.0849
1524970	-24.4669		517868	-27.8993
1524972	-24.8694		517870	-28.2809
1524974	-24.6643		517872	-29.4362
1524976	-23.9394		517874	-30.7024
1524978	-23.6142		517876	-31.7855
1524980	-23.8192		517878	-33.2453
1524982	-23.5454		517880	-35.3194
1524984	-23.4827		517882	-37.4439
1524986	-24.242		517884	-38.0117
1524988	-25.1289		517886	-36.8433
1524990	-25.5155		517888	-35.7069
1524992	-24.5091		517890	-35.4331
1524994	-22.8848		517892	-35.5746
1524996	-22.446		517894	-35.5007
1524998	-22.7529		517896	-34.2132
1525000	-23.0736		517898	-32.1955
1525002	-23.572		517900	-30.77
1525004	-24.16		517902	-30.0971
1525006	-24.6835		517904	-30.4577
1525008	-24.3855		517906	-31.5641
1525010	-23.035		517908	-32.541
1525012	-22.0401		517910	-33.1372
1525014	-21.5749		517912	-32.6771
1525016	-21.4559		517914	-31.1923
1525018	-22.3481		517916	-30.013
1525020	-23.6877		517918	-29.2449
1525022	-24.8738		517920	-28.7478
1525024	-25.4281		517922	-29.2413
1525026	-24.599		517924	-30.3785
1525028	-23.4031		517926	-31.5101
1525030	-22.8169		517928	-31.9009
1525032	-22.5345		517930	-30.9131
1525034	-23.061		517932	-29.6799
1525036	-24.5043		517934	-29.1055
1525038	-26.1479		517936	-29.316
1525040	-27.3125		517938	-30.4899
1525042	-26.934		517940	-31.8036
1525044	-25.4909		517942	-32.6522
1525046	-24.312		517944	-32.9521
1525048	-23.5759		517946	-32.0929
1525050	-23.7712		517948	-30.6896
1525052	-24.8438		517950	-29.7099
1525054	-25.8554		517952	-29.1266
1525056	-26.5212		517954	-29.4577
1525058	-26.2099		517956	-30.8363
1525060	-24.8232		517958	-32.4925
1525062	-23.9326		517960	-33.2927
1525064	-23.698		517962	-32.2218
1525066	-23.7426		517964	-30.2586
1525068	-24.5508		517966	-29.163
1525070	-25.7668		517968	-28.7205
1525072	-26.9033		517970	-28.6686
1525074	-27.1207		517972	-29.4687
1525076	-25.762		517974	-30.5472
1525078	-24.2753		517976	-31.3867
1525080	-23.716		517978	-31.4982
1525082	-23.7178		517980	-30.6227
1525084	-24.4282		517982	-29.9626
1525086	-25.6439		517984	-29.9322
1525088	-27.0295		517986	-30.1538
1525090	-28.0945		517988	-30.8748
1525092	-27.499		517990	-31.8172
1525094	-25.7807		517992	-32.4361
1525096	-24.6495		517994	-32.2038
1525098	-24.1509		517996	-30.8053
1525100	-24.1969		517998	-29.5075
1525102	-24.9816		518000	-29.1179
1525104	-26.2784		518002	-29.0225
1525106	-27.5836		518004	-29.5544
1525108	-27.6001		518006	-30.8233
1525110	-26.3		518008	-32.0706
1525112	-25.2204		518010	-32.9032
1525114	-24.5145		518012	-32.4502
1525116	-24.4549		518014	-31.1686
1525118	-25.6738		518016	-30.5143
1525120	-27.0713		518018	-30.265
1525122	-27.8636		518020	-30.2898
1525124	-27.7127		518022	-30.9719
1525126	-26.2565		518024	-31.9394
1525128	-24.7132		518026	-32.6902
1525130	-23.6881		518028	-32.4702
1525132	-23.1587		518030	-31.1693
1525134	-23.6417		518032	-30.1435
1525136	-24.6936		518034	-29.7242
1525138	-25.8492		518036	-29.7011
1525140	-26.7569		518038	-30.373
1525142	-26.4575		518040	-31.3217
1525144	-25.3889		518042	-32.2253
1525146	-24.46		518044	-32.6755
1525148	-23.6915		518046	-31.9815
1525150	-23.7617		518048	-30.8961
1525152	-24.8012		518050	-30.0475
1525154	-26.0815		518052	-29.3218
1525156	-26.9032		518054	-29.5118
1525158	-26.0241		518056	-30.6907
1525160	-23.9918		518058	-32.0496
1525162	-22.826		518060	-33.0197
1525164	-22.5491		518062	-32.4109
1525166	-22.8087		518064	-30.4542
1525168	-23.9806		518066	-28.9806
1525170	-25.5		518068	-28.4544
1525172	-26.6823		518070	-28.9061
1525174	-26.7998		518072	-30.1201
1525176	-25.5623		518074	-31.308
1525178	-24.3301		518076	-32.1668
1525180	-23.7868		518078	-32.1308
1525182	-23.9504		518080	-31.1298
1525184	-25.146		518082	-30.3498
1525186	-26.5856		518084	-29.9586
1525188	-27.4568		518086	-29.6988
1525190	-27.4577		518088	-30.0534
1525192	-26.33		518090	-30.7834
1525194	-24.9684		518092	-31.5629
1525196	-24.0736		518094	-31.6534
1525198	-23.4951		518096	-30.285
1525200	-23.7074		518098	-28.8077
1525202	-24.6198		518100	-28.066
1525204	-25.4711		518102	-27.8535
1525206	-25.8852		518104	-28.4753
1525208	-25.1839		518106	-29.4681
1525210	-23.7619		518108	-30.2309
1525212	-22.8215		518110	-30.4491
1525214	-22.444		518112	-29.3461
1525216	-22.8567		518114	-27.6532
1525218	-24.0896		518116	-26.731
1525220	-25.5172		518118	-26.4621
1525222	-26.8638		518120	-27.0987
1525224	-27.1016		518122	-28.7244
1525226	-25.6562		518124	-30.383
1525228	-24.0093		518126	-31.298
1525230	-22.8811		518128	-30.642
1525232	-22.3393		518130	-29.1193
1525234	-22.9001		518132	-28.4602
1525236	-24.121		518134	-28.4006
1525238	-25.3957		518136	-28.6084
1525240	-25.8209		518138	-29.475
1525242	-24.7597		518140	-30.2776
1525244	-23.4215		518142	-30.5824
1525246	-22.6636		518144	-30.0553
1525248	-22.3446		518146	-28.4568
1525250	-22.8993		518148	-27.2948
1525252	-24.1805		518150	-27.2668
1525254	-25.5524		518152	-27.8209
1525256	-26.4344		518154	-28.8264
1525258	-25.7183		518156	-29.9279
1525260	-23.9981		518158	-30.7944
1525262	-22.9216		518160	-31.0448
1525264	-22.7348		518162	-30.0863
1525266	-23.666		518164	-29.0006
1525268	-25.6818		518166	-28.6513
1525270	-27.7322		518168	-28.1737
1525272	-28.7575		518170	-27.919
1525274	-27.8485		518172	-28.4453
1525276	-25.6683		518174	-29.2143
1525278	-24.0044		518176	-29.8081
1525280	-23.0385		518178	-29.4338
1525282	-22.8214		518180	-28.2969
1525284	-23.5745		518182	-27.6011
1525286	-24.4201		518184	-27.323
1525288	-25.0138		518186	-27.6474
1525290	-24.9205		518188	-28.9789
1525292	-23.6272		518190	-30.6073
1525294	-22.4326		518192	-31.7876
1525296	-22.0558		518194	-31.5906
1525298	-22.1737		518196	-29.8143
1525300	-23.0993		518198	-28.2094
1525302	-24.443		518200	-27.6772
1525304	-25.5047		518202	-27.9835
1525306	-25.9295		518204	-28.9527
1525308	-25.0237		518206	-29.9678
1525310	-23.5159		518208	-30.6708
1525312	-22.6718		518210	-30.5373
1525314	-22.2673		518212	-29.0869
1525316	-22.4813		518214	-27.728
1525318	-23.6042		518216	-27.2422
1525320	-25.0686		518218	-26.9461
1525322	-26.1806		518220	-27.5272
1525324	-25.9149		518222	-29.3576
1525326	-24.492		518224	-31.5071
1525328	-23.5564		518226	-33.003
1525330	-23.2057		518228	-32.6554
1525332	-23.2362		518230	-30.9549
1525334	-24.1289		518232	-29.6216
1525336	-25.2591		518234	-29.0392
1525338	-26.1939		518236	-29.5556
1525340	-26.8575		518238	-31.0956
1525342	-26.9776		518240	-32.3168
1525344	-27.1292		518242	-32.4524
1525346	-27.4747		518244	-31.3191
1525348	-27.7919		518246	-29.4095
1525350	-28.2916		518248	-28.1003
1525352	-28.7697		518250	-27.6775
1525354	-29.0717		518252	-28.0453
1525356	-28.6732		518254	-29.3906
1525358	-26.9494		518256	-31.055
1525360	-25.0086		518258	-32.4762
1525362	-23.6407		518260	-32.7695
1525364	-22.5004		518262	-31.5083
1525366	-22.3416		518264	-30.432
1525368	-23.3771		518266	-30.4444
1525370	-24.7328		518268	-30.7299
1525372	-25.8336		518270	-31.2347
1525374	-25.6397		518272	-32.0137
1525376	-24.4168		518274	-32.8005
1525378	-23.5256		518276	-33.1304
1525380	-23.0247		518278	-32.0899
1525382	-23.1425		518280	-30.2576
1525384	-24.2314		518282	-29.0097
1525386	-25.6383		518284	-28.4591
1525388	-26.8681		518286	-28.712
1525390	-27.125		518288	-29.5001
1525392	-26.0551		518290	-30.147
1525394	-24.8746		518292	-30.5589
1525396	-23.9319		518294	-30.0927
1525398	-23.4729		518296	-28.7485
1525400	-24.2994		518298	-27.8266
1525402	-25.8161		518300	-27.4833
1525404	-27.1939		518302	-27.7266
1525406	-27.7984		518304	-28.9231
1525408	-27.0319		518306	-30.3481
1525410	-25.8132		518308	-31.4151
1525412	-24.6776		518310	-31.38
1525414	-23.5428		518312	-29.839
1525416	-23.526		518314	-28.3883
1525418	-24.7372		518316	-27.8759
1525420	-26.0592		518318	-28.0434
1525422	-26.8317		518320	-28.9682
1525424	-26.259		518322	-30.0525
1525426	-24.8537		518324	-30.7827
1525428	-23.9297		518326	-30.8802
1525430	-23.4937		518328	-29.8485
1525432	-23.8778		518330	-28.6287
1525434	-25.3283		518332	-28.0965
1525436	-26.9481		518334	-27.929
1525438	-27.9689		518336	-28.5382
1525440	-27.607		518338	-29.8178
1525442	-26.1161		518340	-30.8838
1525444	-25.1595		518342	-31.3177
1525446	-24.7985		518344	-30.2733
1525448	-24.5286		518346	-28.2866
1525450	-24.9675		518348	-27.1207
1525452	-26.0225		518350	-26.6943
1525454	-27.2236		518352	-26.7746
1525456	-27.8259		518354	-27.6822
1525458	-26.9903		518356	-28.8365
1525460	-25.7038		518358	-29.9121
1525462	-24.762		518360	-30.1538
1525464	-24.1141		518362	-28.8576
1525466	-24.4425		518364	-27.2796
1525468	-25.6673		518366	-26.3841
1525470	-27.0143		518368	-26.2582
1525472	-27.9489		518370	-27.0008
1525474	-27.4019		518372	-28.1269
1525476	-25.861		518374	-29.1121
1525478	-24.6764		518376	-29.2317
1525480	-23.628		518378	-28.0968
1525482	-23.0867		518380	-26.9346
1525484	-23.6402		518382	-26.4101
1525486	-24.8272		518384	-26.1673
1525488	-25.8292		518386	-26.6882
1525490	-25.7061		518388	-27.8672
1525492	-24.8712		518390	-28.9418
1525494	-24.2369		518392	-29.6053
1525496	-23.6093		518394	-29.1006
1525498	-23.6142		518396	-27.7542
1525500	-24.8087		518398	-26.8663
1525502	-26.0248		518400	-26.6498
1525504	-26.5663		518402	-27.2107
1525506	-26.2896		518404	-28.1996
1525508	-24.9365		518406	-28.8639
1525510	-23.4808		518408	-29.1861
1525512	-22.5652		518410	-28.7997
1525514	-22.0508		518412	-27.6385
1525516	-22.487		518414	-26.9125
1525518	-23.6775		518416	-26.8203
1525520	-24.8876		518418	-27.0435
1525522	-25.6118		518420	-27.9039
1525524	-25.0899		518422	-28.8568
1525526	-24.137		518424	-29.3923
1525528	-23.8226		518426	-29.1379
1525530	-23.6778		518428	-27.6649
1525532	-23.979		518430	-26.308
1525534	-25.0006		518432	-26.0921
1525536	-26.1529		518434	-26.5309
1525538	-26.9832		518436	-27.5808
1525540	-26.6539		518438	-28.8976
1525542	-25.4366		518440	-29.6632
1525544	-24.7912		518442	-29.6742
1525546	-24.6491		518444	-28.5601
1525548	-24.6795		518446	-27.0051
1525550	-25.1659		518448	-26.3097
1525552	-25.9209		518450	-26.3666
1525554	-26.8989		518452	-27.1353
1525556	-27.1361		518454	-28.4344
1525558	-25.5845		518456	-29.7318
1525560	-23.767		518458	-30.7281
1525562	-22.8583		518460	-30.3491
1525564	-22.8277		518462	-28.8011
1525566	-23.9177		518464	-27.9277
1525568	-25.2259		518466	-27.7934
1525570	-26.0092		518468	-27.9453
1525572	-26.1471		518470	-28.9298
1525574	-25.1664		518472	-30.3086
1525576	-23.8898		518474	-31.3737
1525578	-23.1059		518476	-31.5908
1525580	-22.4984		518478	-30.8306
1525582	-22.6039		518480	-30.1978
1525584	-23.5607		518482	-29.9132
1525586	-24.7081		518484	-29.9537
1525588	-25.64		518486	-30.6238
1525590	-25.1793		518488	-31.2291
1525592	-23.5214		518490	-31.5849
1525594	-22.3769		518492	-31.88
1525596	-22.0487		518494	-31.3603
1525598	-22.5683		518496	-30.4397
1525600	-23.9544		518498	-30.0384
1525602	-25.2851		518500	-29.8311
1525604	-25.8617		518502	-30.1514
1525606	-25.1586		518504	-31.2621
1525608	-23.5017		518506	-32.3179
1525610	-22.3525		518508	-32.5597
1525612	-21.7733		518510	-31.3902
1525614	-21.549		518512	-29.5838
1525616	-22.1837		518514	-28.6527
1525618	-23.2721		518516	-28.5382
1525620	-24.271		518518	-29.1785
1525622	-24.5838		518520	-30.6174
1525624	-23.7857		518522	-31.8154
1525626	-23.2508		518524	-32.4374
1525628	-23.6335		518526	-32.2168
1525630	-24.1446		518528	-30.8194
1525632	-24.9161		518530	-29.6036
1525634	-26.1068		518532	-29.1905
1525636	-27.3583		518534	-29.1801
1525638	-27.9814		518536	-29.8578
1525640	-26.9644		518538	-31.0641
1525642	-25.145		518540	-32.229
1525644	-24.0268		518542	-32.422
1525646	-23.5284		518544	-31.0194
1525648	-23.7783		518546	-29.3255
1525650	-24.6283		518548	-28.454
1525652	-25.505		518550	-28.1216
1525654	-26.2878		518552	-28.4156
1525656	-26.1356		518554	-29.1251
1525658	-25.1295		518556	-29.7044
1525660	-24.6917		518558	-30.0987
1525662	-24.6358		518560	-29.7397
1525664	-24.729		518562	-28.703
1525666	-25.6604		518564	-28.063
1525668	-26.9626		518566	-28.0157
1525670	-27.9857		518568	-28.604
1525672	-27.9239		518570	-29.7537
1525674	-26.1782		518572	-30.7212
1525676	-24.2201		518574	-31.1459
1525678	-23.1623		518576	-30.4375
1525680	-22.8334		518578	-28.7063
1525682	-23.2673		518580	-27.5866
1525684	-24.2966		518582	-27.2763
1525686	-25.696		518584	-27.4557
1525688	-26.7283		518586	-28.6023
1525690	-26.2804		518588	-29.965
1525692	-25.2822		518590	-30.9077
1525694	-24.7736		518592	-31.0494
1525696	-24.2094		518594	-29.7768
1525698	-23.8962		518596	-28.2466
1525700	-24.2458		518598	-27.501
1525702	-25.0664		518600	-27.2954
1525704	-25.9961		518602	-27.9716
1525706	-25.8786		518604	-29.2412
1525708	-24.6079		518606	-30.3637
1525710	-23.6793		518608	-31.0459
1525712	-23.2564		518610	-30.4095
1525714	-23.2626		518612	-28.8775
1525716	-24.2377		518614	-27.8452
1525718	-25.4997		518616	-27.4506
1525720	-26.4693		518618	-27.8692
1525722	-26.5003		518620	-29.1602
1525724	-25.0381		518622	-30.5791
1525726	-23.5225		518624	-31.3305
1525728	-22.9076		518626	-30.5924
1525730	-23.1033		518628	-28.9147
1525732	-24.5206		518630	-27.8948
1525734	-26.533		518632	-27.4795
1525736	-27.8589		518634	-27.5068
1525738	-27.6464		518636	-28.5388
1525740	-25.773		518638	-29.9159
1525742	-23.9954		518640	-30.8472
1525744	-23.3337		518642	-30.6298
1525746	-22.8456		518644	-29.0215
1525748	-22.8788		518646	-27.6127
1525750	-24.0846		518648	-27.0769
1525752	-25.7501		518650	-27.0137
1525754	-26.8813		518652	-28.0457
1525756	-26.4678		518654	-29.9407
1525758	-25.0785		518656	-31.5595
1525760	-24.2061		518658	-32.1868
1525762	-23.8496		518660	-31.239
1525764	-24.0266		518662	-29.7045
1525766	-24.9643		518664	-28.7192
1525768	-26.0634		518666	-28.0433
1525770	-26.951		518668	-28.1592
1525772	-27.0418		518670	-29.2645
1525774	-25.9947		518672	-30.7069
1525776	-25.0232		518674	-31.8343
1525778	-24.4589		518676	-31.5381
1525780	-24.1016		518678	-30.1809
1525782	-24.6632		518680	-29.3533
1525784	-25.873		518682	-28.9997
1525786	-26.9073		518684	-28.9572
1525788	-26.8256		518686	-29.6817
1525790	-25.1952		518688	-30.7411
1525792	-23.7642		518690	-31.8036
1525794	-23.5193		518692	-31.9595
1525796	-23.4869		518694	-30.3751
1525798	-23.7114		518696	-28.61
1525800	-24.2687		518698	-27.7761
1525802	-24.6861		518700	-27.7591
1525804	-24.9223		518702	-28.6844
1525806	-24.2276		518704	-30.0309
1525808	-22.8426		518706	-31.0956
1525810	-22.0397		518708	-31.4151
1525812	-21.825		518710	-30.608
1525814	-22.3996		518712	-29.7037
1525816	-23.8779		518714	-29.3596
1525818	-25.3428		518716	-28.9677
1525820	-26.2028		518718	-29.1853
1525822	-25.8815		518720	-30.4702
1525824	-24.6761		518722	-31.7938
1525826	-24.0415		518724	-32.3219
1525828	-23.8269		518726	-31.4761
1525830	-23.5831		518728	-29.9331
1525832	-23.8997		518730	-29.1146
1525834	-24.6705		518732	-28.8893
1525836	-25.7448		518734	-29.111
1525838	-26.4951		518736	-30.0041
1525840	-25.9276		518738	-31.0046
1525842	-25.0843		518740	-31.7477
1525844	-24.587		518742	-31.5306
1525846	-23.8992		518744	-29.9599
1525848	-23.8234		518746	-28.3199
1525850	-24.8583		518748	-27.298
1525852	-26.5523		518750	-27.0367
1525854	-28.0376		518752	-27.8336
1525856	-27.746		518754	-29.2249
1525858	-26.2654		518756	-30.6837
1525860	-25.4892		518758	-31.2958
1525862	-25.2486		518760	-30.3448
1525864	-25.3619		518762	-29.1429
1525866	-26.0903		518764	-28.692
1525868	-26.9359		518766	-28.728
1525870	-27.3713		518768	-29.4379
1525872	-26.888		518770	-30.3595
1525874	-25.8991		518772	-30.8808
1525876	-25.5116		518774	-31.056
1525878	-25.4151		518776	-30.252
1525880	-25.3703		518778	-28.8808
1525882	-25.9618		518780	-28.0109
1525884	-26.8233		518782	-27.5674
1525886	-27.6982		518784	-27.9809
1525888	-27.9067		518786	-29.1832
1525890	-26.5038		518788	-30.2244
1525892	-24.8038		518790	-30.8676
1525894	-23.9263		518792	-30.5758
1525896	-23.8132		518794	-29.4721
1525898	-24.6809		518796	-28.8812
1525900	-25.9009		518798	-28.5751
1525902	-26.7707		518800	-28.3688
1525904	-27.0467		518802	-29.0699
1525906	-26.1839		518804	-30.1621
1525908	-24.8796		518806	-30.9587
1525910	-24.193		518808	-30.8379
1525912	-24.0875		518810	-29.3468
1525914	-24.8426		518812	-27.9407
1525916	-26.1884		518814	-27.5483
1525918	-27.2695		518816	-27.7638
1525920	-27.8736		518818	-28.7398
1525922	-27.4531		518820	-30.1679
1525924	-26.1794		518822	-31.2762
1525926	-25.1434		518824	-31.5693
1525928	-24.4336		518826	-30.5871
1525930	-24.3128		518828	-29.2785
1525932	-25.2169		518830	-28.8617
1525934	-26.3473		518832	-28.9604
1525936	-27.1763		518834	-29.4657
1525938	-27.1126		518836	-30.312
1525940	-25.5589		518838	-31.0718
1525942	-23.7937		518840	-31.5368
1525944	-22.572		518842	-30.9229
1525946	-21.7692		518844	-29.3537
1525948	-21.9134		518846	-28.2072
1525950	-23.0132		518848	-27.7212
1525952	-24.5203		518850	-27.8611
1525954	-25.4589		518852	-28.8034
1525956	-25.125		518854	-29.9357
1525958	-24.69		518856	-30.9409
1525960	-24.7166		518858	-31.2085
1525962	-24.4451		518860	-29.9943
1525964	-24.6157		518862	-28.4664
1525966	-25.6134		518864	-27.6417
1525968	-26.5535		518866	-27.5387
1525970	-26.9322		518868	-28.2739
1525972	-25.9959		518870	-29.2959
1525974	-24.2728		518872	-30.0616
1525976	-23.4201		518874	-30.2051
1525978	-23.4558		518876	-29.2045
1525980	-24.1845		518878	-28.048
1525982	-25.6194		518880	-27.5302
1525984	-27.0575		518882	-27.1624
1525986	-28.0469		518884	-27.641
1525988	-27.7671		518886	-29.1176
1525990	-26.0798		518888	-30.5121
1525992	-24.6259		518890	-31.377
1525994	-23.9165		518892	-31.0189
1525996	-23.6645		518894	-29.7901
1525998	-24.2084		518896	-28.9315
1526000	-25.1925		518898	-28.4696
1526002	-26.0695		518900	-28.5278
1526004	-26.2197		518902	-29.3057
1526006	-25.2005		518904	-30.2464
1526008	-24.0266		518906	-31.0818
1526010	-23.3787		518908	-31.1817
1526012	-23.1054		518910	-30.4267
1526014	-23.658		518912	-30.3246
1526016	-25.0342		518914	-30.6243
1526018	-26.5298		518916	-30.3484
1526020	-27.4256		518918	-30.4054
1526022	-26.8515		518920	-31.1394
1526024	-25.322		518922	-31.8706
1526026	-24.2097		518924	-31.7775
1526028	-23.8427		518926	-30.4608
1526030	-24.3535		518928	-29.2529
1526032	-25.5151		518930	-28.949
1526034	-26.6601		518932	-28.9183
1526036	-27.5429		518934	-29.5082
1526038	-27.2485		518936	-30.74
1526040	-25.592		518938	-31.8615
1526042	-24.2215		518940	-32.4268
1526044	-23.4636		518942	-31.5787
1526046	-23.0613		518944	-30.0553
1526048	-23.7376		518946	-29.5162
1526050	-25.2969		518948	-29.7503
1526052	-26.7398		518950	-30.3996
1526054	-26.734		518952	-31.3526
1526056	-24.902		518954	-32.0564
1526058	-23.3918		518956	-32.3406
1526060	-23.6436		518958	-31.7575
1526062	-25.0029		518960	-30.3905
1526064	-26.682		518962	-29.734
1526066	-27.9552		518964	-29.7262
1526068	-28.5325		518966	-29.6996
1526070	-28.4807		518968	-30.2059
1526072	-27.164		518970	-31.1087
1526074	-25.2287		518972	-32.0452
1526076	-23.8667		518974	-32.3645
1526078	-23.138		518976	-31.4049
1526080	-23.579		518978	-30.3216
1526082	-24.9301		518980	-29.8499
1526084	-26.0413		518982	-29.842
1526086	-26.488		518984	-30.7102
1526088	-25.7097		518986	-31.8987
1526090	-24.3687		518988	-32.7833
1526092	-24.0419		518990	-33.4735
1526094	-24.2243		518992	-32.9334
1526096	-24.4699		518994	-31.4026
1526098	-25.2384		518996	-30.2914
1526100	-26.0538		518998	-29.6187
1526102	-26.4854		519000	-29.7277
1526104	-25.923		519002	-30.5889
1526106	-23.884		519004	-31.4409
1526108	-21.8706		519006	-32.0589
1526110	-21.0139		519008	-31.6027
1526112	-21.1786		519010	-29.9645
1526114	-22.3659		519012	-28.6995
1526116	-23.9355		519014	-28.2253
1526118	-25.3226		519016	-28.4559
1526120	-26.0651		519018	-29.6408
1526122	-25.2749		519020	-31.0115
1526124	-23.8897		519022	-32.0947
1526126	-23.1931		519024	-32.3806
1526128	-22.8815		519026	-31.2127
1526130	-23.2914		519028	-29.8452
1526132	-24.4675		519030	-29.2111
1526134	-25.5961		519032	-29.359
1526136	-26.289		519034	-30.5242
1526138	-25.8432		519036	-31.7422
1526140	-24.5327		519038	-32.2346
1526142	-23.5854		519040	-32.1628
1526144	-23.2276		519042	-31.3631
1526146	-23.5465		519044	-30.536
1526148	-24.6326		519046	-30.1795
1526150	-25.7726		519048	-29.6278
1526152	-26.3501		519050	-29.3834
1526154	-25.8452		519052	-29.863
1526156	-24.5214		519054	-30.4002
1526158	-23.655		519056	-30.6757
1526160	-23.2035		519058	-30.2517
1526162	-23.0505		519060	-29.5313
1526164	-23.7811		519062	-29.6765
1526166	-24.7305		519064	-30.2926
1526168	-25.2749		519066	-30.9042
1526170	-25.2476		519068	-31.6485
1526172	-24.4741		519070	-32.1803
1526174	-23.8863		519072	-32.5537
1526176	-23.781		519074	-32.263
1526178	-23.5033		519076	-30.5546
1526180	-23.5452		519078	-28.8726
1526182	-24.1989		519080	-28.2429
1526184	-24.8696		519082	-28.3852
1526186	-25.1182		519084	-29.2182
1526188	-24.4035		519086	-30.4152
1526190	-23.2871		519088	-31.6558
1526192	-22.6842		519090	-32.2299
1526194	-22.2651		519092	-31.3004
1526196	-22.5129		519094	-29.9803
1526198	-23.6416		519096	-29.3628
1526200	-24.6879		519098	-29.0271
1526202	-25.3573		519100	-29.2412
1526204	-25.0703		519102	-30.1912
1526206	-23.7763		519104	-31.3658
1526208	-22.9376		519106	-32.2871
1526210	-22.616		519108	-31.8745
1526212	-22.4452		519110	-30.3554
1526214	-22.8763		519112	-29.3872
1526216	-23.6405		519114	-29.0956
1526218	-24.6582		519116	-29.291
1526220	-25.3417		519118	-30.348
1526222	-24.7068		519120	-31.7742
1526224	-23.7662		519122	-32.8743
1526226	-23.2241		519124	-32.822
1526228	-22.8687		519126	-31.5677
1526230	-23.4867		519128	-30.4443
1526232	-24.949		519130	-29.7774
1526234	-26.1371		519132	-29.572
1526236	-26.3449		519134	-30.1685
1526238	-25.0178		519136	-31.0616
1526240	-23.3858		519138	-31.7246
1526242	-22.7954		519140	-31.4851
1526244	-22.7023		519142	-30.045
1526246	-23.1766		519144	-28.9273
1526248	-24.1432		519146	-28.7773
1526250	-24.8974		519148	-28.8156
1526252	-25.349		519150	-29.3225
1526254	-24.8485		519152	-30.2713
1526256	-23.5611		519154	-31.011
1526258	-22.8589		519156	-31.333
1526260	-22.4352		519158	-30.4796
1526262	-21.9986		519160	-28.827
1526264	-22.2298		519162	-27.7753
1526266	-23.0362		519164	-27.6098
1526268	-24.3111		519166	-28.6957
1526270	-25.2375		519168	-30.7544
1526272	-24.7775		519170	-32.3799
1526274	-24.0129		519172	-33.0022
1526276	-23.6185		519174	-32.3699
1526278	-23.3014		519176	-30.7911
1526280	-23.4943		519178	-29.7122
1526282	-24.3564		519180	-29.4797
1526284	-25.6354		519182	-29.7452
1526286	-26.4313		519184	-30.4336
1526288	-25.7138		519186	-31.2082
1526290	-24.603		519188	-31.9835
1526292	-24.4534		519190	-32.072
1526294	-24.8393		519192	-30.9265
1526296	-25.8257		519194	-29.7962
1526298	-27.3271		519196	-29.3491
1526300	-28.4753		519198	-29.268
1526302	-28.8271		519200	-29.8215
1526304	-27.7671		519202	-30.8256
1526306	-25.8496		519204	-31.817
1526308	-24.596		519206	-32.3243
1526310	-23.9997		519208	-31.4296
1526312	-23.7431		519210	-29.8511
1526314	-23.9743		519212	-28.9238
1526316	-24.7695		519214	-28.5495
1526318	-26.3964		519216	-28.9884
1526320	-27.6618		519218	-30.0649
1526322	-26.8614		519220	-31.1705
1526324	-24.8589		519222	-32.0199
1526326	-23.196		519224	-31.572
1526328	-22.5466		519226	-30.082
1526330	-23.0923		519228	-28.9656
1526332	-24.0994		519230	-28.1571
1526334	-24.9246		519232	-27.7948
1526336	-25.0319		519234	-28.5804
1526338	-23.8452		519236	-29.9673
1526340	-22.4341		519238	-31.2134
1526342	-21.6928		519240	-31.4767
1526344	-21.1116		519242	-30.2391
1526346	-21.2036		519244	-28.8722
1526348	-22.3394		519246	-28.1782
1526350	-23.6864		519248	-28.1581
1526352	-24.6766		519250	-29.1159
1526354	-24.4055		519252	-30.4324
1526356	-23.1183		519254	-31.316
1526358	-22.4248		519256	-31.2506
1526360	-22.555		519258	-29.9127
1526362	-23.2569		519260	-28.404
1526364	-24.4601		519262	-27.5455
1526366	-25.437		519264	-27.1072
1526368	-25.7579		519266	-27.618
1526370	-25.0928		519268	-28.901
1526372	-23.6294		519270	-30.0781
1526374	-22.7498		519272	-30.7936
1526376	-22.7417		519274	-29.9897
1526378	-23.2464		519276	-28.0195
1526380	-24.5943		519278	-26.7557
1526382	-26.2871		519280	-26.5002
1526384	-27.7232		519282	-27.1177
1526386	-28.3195		519284	-28.5172
1526388	-27.4523		519286	-29.8079
1526390	-26.1195		519288	-30.6352
1526392	-25.0169		519290	-30.5017
1526394	-24.2282		519292	-29.2168
1526396	-24.5861		519294	-28.3052
1526398	-25.8331		519296	-28.2673
1526400	-27.0172		519298	-28.7039
1526402	-27.6329		519300	-29.8273
1526404	-26.7014		519302	-31.1192
1526406	-24.7342		519304	-32.0261
1526408	-23.5183		519306	-32.1053
1526410	-23.1301		519308	-30.9555
1526412	-23.3074		519310	-29.7416
1526414	-24.1817		519312	-29.2671
1526416	-25.485		519314	-29.0559
1526418	-26.602		519316	-29.4282
1526420	-26.245		519318	-30.2927
1526422	-24.6775		519320	-30.9196
1526424	-23.9789		519322	-31.1626
1526426	-24.1458		519324	-30.5182
1526428	-24.4557		519326	-29.3385
1526430	-25.2573		519328	-28.654
1526432	-26.1888		519330	-28.3316
1526434	-26.8288		519332	-28.6895
1526436	-26.5074		519334	-29.9125
1526438	-24.8414		519336	-31.1012
1526440	-23.4662		519338	-31.8575
1526442	-23.2009		519340	-31.6471
1526444	-23.5221		519342	-30.5101
1526446	-24.4971		519344	-29.71
1526448	-25.7407		519346	-29.4003
1526450	-26.6792		519348	-29.5682
1526452	-26.8141		519350	-30.7097
1526454	-25.5345		519352	-32.1615
1526456	-23.8707		519354	-33.3136
1526458	-22.9552		519356	-33.4879
1526460	-22.4241		519358	-32.1758
1526462	-22.5882		519360	-30.8768
1526464	-23.7264		519362	-30.3485
1526466	-24.9986		519364	-30.0274
1526468	-25.6638		519366	-30.1936
1526470	-24.9921		519368	-30.8904
1526472	-23.6819		519370	-31.6625
1526474	-23.222		519372	-32.0931
1526476	-23.1647		519374	-31.2259
1526478	-23.3927		519376	-29.5845
1526480	-24.4616		519378	-28.6292
1526482	-25.5716		519380	-28.3353
1526484	-26.2758		519382	-28.7512
1526486	-26.4425		519384	-29.8164
1526488	-26.0779		519386	-30.9515
1526490	-25.9352		519388	-31.8416
1526492	-25.3889		519390	-31.6763
1526494	-24.2379		519392	-30.7297
1526496	-23.9312		519394	-30.4256
1526498	-24.7145		519396	-30.4948
1526500	-25.7254		519398	-30.6422
1526502	-25.9813		519400	-31.3335
1526504	-24.8893		519402	-32.0559
1526506	-23.6016		519404	-32.4971
1526508	-22.9466		519406	-32.0991
1526510	-22.3167		519408	-30.3145
1526512	-22.2398		519410	-28.7668
1526514	-23.2141		519412	-28.5161
1526516	-24.7422		519414	-29.0805
1526518	-26.0275		519416	-30.2194
1526520	-25.8453		519418	-31.4118
1526522	-24.6277		519420	-32.3569
1526524	-23.8424		519422	-32.6779
1526526	-23.4947		519424	-31.4266
1526528	-23.4863		519426	-29.5568
1526530	-23.9869		519428	-28.6164
[truncated: 639,998+ more rows]
