# Supplementary material for: Potentiation of neuronal activity by tonic GluD1 current in brain slices
Source: EMBO Rep. 2023 May 8;24(7):e56801. doi: 10.15252/embr.202356801 (PMC10328076; doi:10.15252/embr.202356801)
Supplement: Supplementary file 6 — Source Data for Figure 3 [file EMBR-24-e56801-s002.zip › Figure 3/Figure 3D.xlsx]

## Sheet: Figure 3D
1st	post
15.69	14.28
59.33	52.37
5.31	6.71
56.27	57.62
40.34	34.55
26.37	35.89
