# Supplementary material for: Potentiation of neuronal activity by tonic GluD1 current in brain slices
Source: EMBO Rep. 2023 May 8;24(7):e56801. doi: 10.15252/embr.202356801 (PMC10328076; doi:10.15252/embr.202356801)
Supplement: Supplementary file 6 — Source Data for Figure 3 [file EMBR-24-e56801-s002.zip › Figure 3/Figure 3C.xlsx]

## Sheet: Figure 3C
GTP + Li	GDPbS	GTP
42.23	41.87	9.44
28.02	15.69	12.766
10.95	33.21	30.179
27.47	16.24	13.67
10.38	5.31	27.1
25.82	56.27	21.91
35.83	11.23	15.08
9.95	40.34	24.35
20.39	16.6
	38.88
	12.15
	26.37
	59.33
