# Supplementary material for: Potentiation of neuronal activity by tonic GluD1 current in brain slices
Source: EMBO Rep. 2023 May 8;24(7):e56801. doi: 10.15252/embr.202356801 (PMC10328076; doi:10.15252/embr.202356801)
Supplement: Supplementary file 6 — Source Data for Figure 3 [file EMBR-24-e56801-s002.zip › Figure 3/Figure 3B.xlsx]

## Sheet: Figure 3B
1st	post
-54.2	3.85
-20.69	-8.06
-45.72	-12.08
-117.13	-11.6
-1.1	0
-70.91	-19.04
-26.12	-13.12
