# Supplementary material for: Potentiation of neuronal activity by tonic GluD1 current in brain slices
Source: EMBO Rep. 2023 May 8;24(7):e56801. doi: 10.15252/embr.202356801 (PMC10328076; doi:10.15252/embr.202356801)
Supplement: Supplementary file 7 — Source Data for Figure 4 [file EMBR-24-e56801-s010.zip]

Archive with 18 entries (17 files):
- Figure 4/
- __MACOSX/._Figure 4
- Figure 4/Figure 4F.xlsx
- __MACOSX/Figure 4/._Figure 4F.xlsx
- Figure 4/Figure 4G.xlsx
- __MACOSX/Figure 4/._Figure 4G.xlsx
- Figure 4/Figure 4A.xlsx
- __MACOSX/Figure 4/._Figure 4A.xlsx
- Figure 4/Figure 4B.xlsx
- __MACOSX/Figure 4/._Figure 4B.xlsx
- Figure 4/Figure 4C.xlsx
- __MACOSX/Figure 4/._Figure 4C.xlsx
- Figure 4/Figure 4H.xlsx
- __MACOSX/Figure 4/._Figure 4H.xlsx
- Figure 4/Figure 4D.xlsx
- __MACOSX/Figure 4/._Figure 4D.xlsx
- Figure 4/Figure 4E.xlsx
- __MACOSX/Figure 4/._Figure 4E.xlsx
