# Supplementary material for: Potentiation of neuronal activity by tonic GluD1 current in brain slices
Source: EMBO Rep. 2023 May 8;24(7):e56801. doi: 10.15252/embr.202356801 (PMC10328076; doi:10.15252/embr.202356801)
Supplement: Supplementary file 7 — Source Data for Figure 4 [file EMBR-24-e56801-s010.zip › Figure 4/Figure 4F.xlsx]

## Sheet: Figure EV4F
ctrl	gly
-10.5467	-7.99003
-91.0638	-90.0978
23.955	21.4986
-13.6516	-23.2708
26.0334	25.8153
-62.7231	-59.0366
-22.771	-22.7472
49.6944	53.5042
1.76418	-10.7815
-24.3625	-38.0199
-56.7	-54.99
-17.4	-13.73
-21.36	-28.56
-2.81	-12.57
