# Supplementary material for: Potentiation of neuronal activity by tonic GluD1 current in brain slices
Source: EMBO Rep. 2023 May 8;24(7):e56801. doi: 10.15252/embr.202356801 (PMC10328076; doi:10.15252/embr.202356801)
Supplement: Supplementary file 7 — Source Data for Figure 4 [file EMBR-24-e56801-s010.zip › Figure 4/Figure 4G.xlsx]

## Sheet: Figure EV4G
ctrl	d-ser
-110.903	-106.855
23.0639	21.8481
-22.7766	-22.161
10.4174	1.34195
-86.8151	-56.2196
70.0503	56.9367
14.334	15.0602
-24.5647	-28.9365
-19.53	-19.96
153.56	190.43
12.82	13.06
-46.14	-31.86
-19.17	-10.74
41.26	40.28
