# Supplementary material for: Potentiation of neuronal activity by tonic GluD1 current in brain slices
Source: EMBO Rep. 2023 May 8;24(7):e56801. doi: 10.15252/embr.202356801 (PMC10328076; doi:10.15252/embr.202356801)
Supplement: Supplementary file 7 — Source Data for Figure 4 [file EMBR-24-e56801-s010.zip › Figure 4/Figure 4A.xlsx]

## Sheet: Sheet1
	strychnine	strychnine + glycine
time (ms)	current (pA)	current (pA)		traces have been post-hoc filtered (60 Hz)
2236.56	1.53671	1.73619
2236.68	1.55958	1.74967
2236.8	1.5837	1.76359
2236.92	1.60917	1.77785
2237.04	1.63607	1.79235
2237.16	1.66444	1.80692
2237.28	1.69434	1.82146
2237.4	1.72577	1.83578
2237.52	1.75871	1.84977
2237.64	1.7931	1.86328
2237.76	1.8289	1.87617
2237.88	1.86602	1.8883
2238	1.90436	1.89959
2238.12	1.94375	1.90991
2238.24	1.98403	1.91918
2238.36	2.025	1.92734
2238.48	2.06652	1.93435
2238.6	2.1083	1.94013
2238.72	2.15017	1.94469
2238.84	2.19185	1.94804
2238.96	2.23308	1.95017
2239.08	2.27363	1.95114
2239.2	2.31326	1.95098
2239.32	2.35171	1.94973
2239.44	2.38873	1.94752
2239.56	2.42407	1.94439
2239.68	2.45756	1.94046
2239.8	2.48899	1.93579
2239.92	2.51816	1.9305
2240.04	2.54495	1.92468
2240.16	2.56916	1.91843
2240.28	2.59072	1.9118
2240.4	2.60954	1.90493
2240.52	2.62556	1.89783
2240.64	2.63873	1.89062
2240.76	2.64908	1.8833
2240.88	2.65658	1.8759
2241	2.66132	1.86843
2241.12	2.66334	1.8609
2241.24	2.66274	1.85325
2241.36	2.65961	1.84547
2241.48	2.65408	1.83748
2241.6	2.64629	1.8292
2241.72	2.6364	1.82056
2241.84	2.62456	1.81143
2241.96	2.6109	1.8017
2242.08	2.5956	1.79127
2242.2	2.57882	1.77998
2242.32	2.56073	1.7677
2242.44	2.54141	1.7543
2242.56	2.52105	1.73963
2242.68	2.49976	1.72359
2242.8	2.47759	1.70605
2242.92	2.45467	1.68689
2243.04	2.43105	1.66604
2243.16	2.40677	1.64342
2243.28	2.38183	1.61897
2243.4	2.3563	1.59264
2243.52	2.33011	1.56447
2243.64	2.30325	1.53444
2243.76	2.27565	1.5026
2243.88	2.24723	1.46901
2244	2.21792	1.43375
2244.12	2.18763	1.39699
2244.24	2.15622	1.35886
2244.36	2.12359	1.31955
2244.48	2.08962	1.27922
2244.6	2.05417	1.23812
2244.72	2.01714	1.19648
2244.84	1.97843	1.15452
2244.96	1.93792	1.11253
2245.08	1.89549	1.07078
2245.2	1.85112	1.02956
2245.32	1.80469	0.989129
2245.44	1.7562	0.949737
2245.56	1.70564	0.911701
2245.68	1.65298	0.875259
2245.8	1.59827	0.840635
2245.92	1.54157	0.808042
2246.04	1.48299	0.777713
2246.16	1.42262	0.749815
2246.28	1.36059	0.724492
2246.4	1.29707	0.701888
2246.52	1.23227	0.682077
2246.64	1.16638	0.665119
2246.76	1.09964	0.651009
2246.88	1.03228	0.639776
2247	0.964589	0.631342
2247.12	0.896816	0.625652
2247.24	0.829251	0.62259
2247.36	0.762227	0.622018
2247.48	0.696002	0.623769
2247.6	0.630871	0.627672
2247.72	0.5671	0.633482
2247.84	0.504973	0.641022
2247.96	0.44474	0.650011
2248.08	0.386621	0.66021
2248.2	0.33086	0.671344
2248.32	0.277645	0.683168
2248.44	0.227149	0.695414
2248.56	0.179508	0.707855
2248.68	0.134857	0.720233
2248.8	0.0932446	0.732288
2248.92	0.0547702	0.743863
2249.04	0.0194098	0.754737
2249.16	-0.0128129	0.764781
2249.28	-0.0419248	0.773822
2249.4	-0.0680052	0.781806
2249.52	-0.0911452	0.78862
2249.64	-0.111434	0.794236
2249.76	-0.129017	0.798654
2249.88	-0.144021	0.801882
2250	-0.156651	0.803981
2250.12	-0.16707	0.805065
2250.24	-0.175447	0.805227
2250.36	-0.182017	0.804614
2250.48	-0.186946	0.803396
2250.6	-0.190408	0.801788
2250.72	-0.19261	0.799972
2250.84	-0.193723	0.798222
2250.96	-0.193904	0.79672
2251.08	-0.193309	0.795731
2251.2	-0.192069	0.795542
2251.32	-0.190269	0.796351
2251.44	-0.188046	0.798426
2251.56	-0.185436	0.801984
2251.68	-0.182508	0.807267
2251.8	-0.179269	0.814453
2251.92	-0.175735	0.823718
2252.04	-0.171903	0.835243
2252.16	-0.167725	0.849135
2252.28	-0.163138	0.865486
2252.4	-0.158076	0.884377
2252.52	-0.152476	0.905829
2252.64	-0.146212	0.929833
2252.76	-0.139186	0.956361
2252.88	-0.1313	0.98536
2253	-0.122423	1.01671
2253.12	-0.112459	1.05029
2253.24	-0.101278	1.08594
2253.36	-0.0887801	1.1235
2253.48	-0.074852	1.1627
2253.6	-0.0594336	1.20336
2253.72	-0.042443	1.24521
2253.84	-0.0238317	1.28801
2253.96	-0.00354131	1.33145
2254.08	0.0184212	1.3753
2254.2	0.0420799	1.41926
2254.32	0.0673618	1.46305
2254.44	0.0942866	1.5064
2254.56	0.122749	1.54904
2254.68	0.152674	1.59074
2254.8	0.183952	1.63126
2254.92	0.21647	1.67042
2255.04	0.250075	1.70799
2255.16	0.28465	1.74383
2255.28	0.319977	1.77777
2255.4	0.35592	1.80972
2255.52	0.392235	1.83958
2255.64	0.428773	1.86728
2255.76	0.465322	1.8928
2255.88	0.501699	1.91609
2256	0.53769	1.93715
2256.12	0.573125	1.95606
2256.24	0.607803	1.97283
2256.36	0.64158	1.98754
2256.48	0.674311	2.00025
2256.6	0.705821	2.01105
2256.72	0.735981	2.02005
2256.84	0.764685	2.02734
2256.96	0.791855	2.03301
2257.08	0.817416	2.03718
2257.2	0.841292	2.03996
2257.32	0.863449	2.04142
2257.44	0.883874	2.04163
2257.56	0.902555	2.04072
2257.68	0.919518	2.03869
2257.8	0.934765	2.03562
2257.92	0.948372	2.03152
2258.04	0.960354	2.02643
2258.16	0.970799	2.02031
2258.28	0.979774	2.01318
2258.4	0.98736	2.00498
2258.52	0.993638	1.99568
2258.64	0.99867	1.98522
2258.76	1.00254	1.97352
2258.88	1.00533	1.96048
2259	1.00712	1.94604
2259.12	1.00793	1.93012
2259.24	1.00784	1.91261
2259.36	1.00689	1.89344
2259.48	1.00509	1.87249
2259.6	1.00246	1.84971
2259.72	0.999	1.82502
2259.84	0.994698	1.79838
2259.96	0.989528	1.76972
2260.08	0.983444	1.73904
2260.2	0.976416	1.70632
2260.32	0.968382	1.67159
2260.44	0.959255	1.63489
2260.56	0.948982	1.59628
2260.68	0.937449	1.55585
2260.8	0.924616	1.51372
2260.92	0.910354	1.47004
2261.04	0.894597	1.42495
2261.16	0.877267	1.37864
2261.28	0.858269	1.33134
2261.4	0.837596	1.28325
2261.52	0.815163	1.23462
2261.64	0.790946	1.18569
2261.76	0.764942	1.13673
2261.88	0.737146	1.08803
2262	0.707584	1.03982
2262.12	0.676315	0.992415
2262.24	0.64344	0.946071
2262.36	0.609007	0.901068
2262.48	0.573189	0.857629
2262.6	0.536146	0.816001
2262.72	0.498019	0.776413
2262.84	0.45904	0.739066
2262.96	0.419436	0.704134
2263.08	0.379433	0.671775
2263.2	0.339309	0.642098
2263.32	0.299346	0.615217
2263.44	0.259846	0.591177
2263.56	0.221074	0.570016
2263.68	0.183363	0.55176
2263.8	0.147034	0.536345
2263.92	0.112403	0.523728
2264.04	0.0797857	0.513845
2264.16	0.0494684	0.506582
2264.28	0.0217463	0.501823
2264.4	-0.00310135	0.499385
2264.52	-0.0248241	0.499124
2264.64	-0.0431792	0.500827
2264.76	-0.0579987	0.50431
2264.88	-0.0691077	0.509363
2265	-0.0763365	0.515771
2265.12	-0.0795644	0.523357
2265.24	-0.0787176	0.531876
2265.36	-0.0737705	0.541126
2265.48	-0.0646858	0.550934
2265.6	-0.0514959	0.561103
2265.72	-0.0343043	0.571487
2265.84	-0.0131683	0.581917
2265.96	0.011769	0.592292
2266.08	0.0403563	0.602481
2266.2	0.0723845	0.61241
2266.32	0.107695	0.622038
2266.44	0.145991	0.631286
2266.56	0.187038	0.640195
2266.68	0.230576	0.648714
2266.8	0.276279	0.656936
2266.92	0.323904	0.664865
2267.04	0.373103	0.672597
2267.16	0.423602	0.680223
2267.28	0.475092	0.687841
2267.4	0.527269	0.695574
2267.52	0.579891	0.703536
2267.64	0.632664	0.711852
2267.76	0.685366	0.720642
2267.88	0.737759	0.730071
2268	0.789637	0.740229
2268.12	0.840787	0.751247
2268.24	0.891079	0.763226
2268.36	0.940406	0.776269
2268.48	0.988635	0.790481
2268.6	1.03567	0.805878
2268.72	1.08149	0.822495
2268.84	1.12602	0.840394
2268.96	1.16933	0.859559
2269.08	1.21137	0.879971
2269.2	1.25224	0.90155
2269.32	1.29195	0.924255
2269.44	1.33059	0.948002
2269.56	1.36827	0.972665
2269.68	1.40507	0.998119
2269.8	1.44111	1.02422
2269.92	1.47647	1.05079
2270.04	1.51129	1.07766
2270.16	1.54567	1.10465
2270.28	1.5797	1.13158
2270.4	1.61348	1.15825
2270.52	1.64709	1.18443
2270.64	1.68062	1.20997
2270.76	1.71405	1.23468
2270.88	1.7475	1.25837
2271	1.78091	1.28084
2271.12	1.81434	1.30199
2271.24	1.84774	1.32165
2271.36	1.88108	1.33971
2271.48	1.91427	1.35611
2271.6	1.94726	1.37074
2271.72	1.97994	1.38359
2271.84	2.01223	1.39461
2271.96	2.04396	1.40383
2272.08	2.07503	1.41123
2272.2	2.10523	1.4169
2272.32	2.13445	1.42088
2272.44	2.1625	1.42328
2272.56	2.18923	1.4242
2272.68	2.21447	1.42377
2272.8	2.23808	1.42213
2272.92	2.25988	1.41942
2273.04	2.27976	1.4158
2273.16	2.2976	1.41143
2273.28	2.31327	1.40646
2273.4	2.32668	1.40107
2273.52	2.33775	1.39543
2273.64	2.34642	1.38965
2273.76	2.35267	1.38391
2273.88	2.35645	1.37833
2274	2.35781	1.37304
2274.12	2.35676	1.36811
2274.24	2.35336	1.36362
2274.36	2.34768	1.35966
2274.48	2.33982	1.35623
2274.6	2.32988	1.3534
2274.72	2.318	1.35113
2274.84	2.30429	1.3494
2274.96	2.28897	1.34821
2275.08	2.27212	1.34743
2275.2	2.25398	1.34706
2275.32	2.23466	1.34697
2275.44	2.21434	1.34705
2275.56	2.19325	1.34719
2275.68	2.17147	1.34727
2275.8	2.14917	1.34716
2275.92	2.12652	1.34675
2276.04	2.10361	1.3459
2276.16	2.08058	1.34446
2276.28	2.0575	1.34235
2276.4	2.03447	1.33945
2276.52	2.01153	1.33566
2276.64	1.98873	1.33087
2276.76	1.96608	1.32499
2276.88	1.94359	1.31802
2277	1.92125	1.30992
2277.12	1.89904	1.30067
2277.24	1.87689	1.29028
2277.36	1.85471	1.27877
2277.48	1.83249	1.26622
2277.6	1.81011	1.25264
2277.72	1.78747	1.2382
2277.84	1.76451	1.22296
2277.96	1.74111	1.20707
2278.08	1.71719	1.19068
2278.2	1.6927	1.17392
2278.32	1.66754	1.15699
2278.44	1.64164	1.14004
2278.56	1.61498	1.12327
2278.68	1.58753	1.10687
2278.8	1.55927	1.09099
2278.92	1.53019	1.07582
2279.04	1.50035	1.06153
2279.16	1.46979	1.04828
2279.28	1.43857	1.0362
2279.4	1.40683	1.02544
2279.52	1.37467	1.01611
2279.64	1.34222	1.0083
2279.76	1.30964	1.00209
2279.88	1.27714	0.997508
2280	1.24489	0.994588
2280.12	1.21311	0.993344
2280.24	1.18203	0.993729
2280.36	1.15186	0.995725
2280.48	1.12283	0.999222
2280.6	1.0952	1.00416
2280.72	1.06923	1.01042
2280.84	1.0451	1.01788
2280.96	1.02305	1.02641
2281.08	1.0033	1.03585
2281.2	0.986036	1.04601
2281.32	0.971422	1.05675
2281.44	0.959615	1.06786
2281.56	0.950743	1.07917
2281.68	0.944916	1.09053
2281.8	0.942222	1.10174
2281.92	0.942682	1.11265
2282.04	0.946372	1.12309
2282.16	0.953244	1.13297
2282.28	0.963305	1.14212
2282.4	0.976475	1.15048
2282.52	0.992676	1.15795
2282.64	1.01176	1.16444
2282.76	1.03363	1.16998
2282.88	1.05814	1.17449
2283	1.08509	1.17802
2283.12	1.11431	1.18059
2283.24	1.14562	1.18224
2283.36	1.17879	1.18306
2283.48	1.21361	1.18316
2283.6	1.24987	1.18261
2283.72	1.28736	1.18159
2283.84	1.32584	1.18023
2283.96	1.36514	1.17867
2284.08	1.40509	1.17708
2284.2	1.44549	1.17563
2284.32	1.48617	1.17449
2284.44	1.52701	1.17381
2284.56	1.56787	1.17376
2284.68	1.60868	1.1745
2284.8	1.64928	1.17614
2284.92	1.68968	1.17885
2285.04	1.7298	1.18272
2285.16	1.76962	1.18785
2285.28	1.80911	1.19435
2285.4	1.84831	1.2022
2285.52	1.88724	1.21147
2285.64	1.92593	1.22215
2285.76	1.96442	1.23421
2285.88	2.00277	1.24763
2286	2.04104	1.2623
2286.12	2.07933	1.27817
2286.24	2.11766	1.29508
2286.36	2.15613	1.31291
2286.48	2.19476	1.33153
2286.6	2.23362	1.35072
2286.72	2.27272	1.37034
2286.84	2.3121	1.39018
2286.96	2.35175	1.41001
2287.08	2.39166	1.42963
2287.2	2.43179	1.44887
2287.32	2.47209	1.46748
2287.44	2.51248	1.4853
2287.56	2.5529	1.50211
2287.68	2.59318	1.51771
2287.8	2.63323	1.53198
2287.92	2.67292	1.54471
2288.04	2.71201	1.55582
2288.16	2.75038	1.56517
2288.28	2.78784	1.57267
2288.4	2.82416	1.57828
2288.52	2.85915	1.58196
2288.64	2.89255	1.58365
2288.76	2.92421	1.58338
2288.88	2.95385	1.58117
2289	2.9813	1.57709
2289.12	3.00635	1.57116
2289.24	3.0288	1.5635
2289.36	3.04849	1.5542
2289.48	3.06524	1.5434
2289.6	3.07894	1.53126
2289.72	3.08947	1.51786
2289.84	3.09674	1.50339
2289.96	3.10069	1.48796
2290.08	3.10125	1.47179
2290.2	3.09843	1.45497
2290.32	3.09224	1.43769
2290.44	3.08276	1.42009
2290.56	3.07004	1.40227
2290.68	3.05415	1.38441
2290.8	3.03526	1.36657
2290.92	3.01348	1.34887
2291.04	2.98901	1.33139
2291.16	2.96206	1.31415
2291.28	2.93279	1.29724
2291.4	2.90147	1.28066
2291.52	2.8683	1.26444
2291.64	2.83355	1.24858
2291.76	2.79745	1.23303
2291.88	2.76028	1.21779
2292	2.72224	1.20278
2292.12	2.68361	1.18796
2292.24	2.64462	1.17322
2292.36	2.6055	1.15855
2292.48	2.56644	1.14382
2292.6	2.52766	1.12897
2292.72	2.48931	1.11394
2292.84	2.45155	1.09862
2292.96	2.4145	1.08297
2293.08	2.37827	1.06693
2293.2	2.34297	1.05045
2293.32	2.30862	1.03347
2293.44	2.2753	1.01599
2293.56	2.243	0.998015
2293.68	2.21169	0.97956
2293.8	2.18137	0.96065
2293.92	2.15197	0.941358
2294.04	2.12343	0.921725
2294.16	2.09567	0.90187
2294.28	2.06859	0.881934
2294.4	2.04208	0.862001
2294.52	2.01604	0.842244
2294.64	1.99035	0.822798
2294.76	1.9649	0.803863
2294.88	1.93958	0.785606
2295	1.91429	0.768222
2295.12	1.88894	0.75195
2295.24	1.86341	0.736919
2295.36	1.83769	0.723353
2295.48	1.81168	0.711433
2295.6	1.78535	0.701326
2295.72	1.7587	0.693205
2295.84	1.73172	0.687236
2295.96	1.70443	0.683528
2296.08	1.67689	0.682222
2296.2	1.64914	0.683409
2296.32	1.62127	0.687128
2296.44	1.59338	0.693434
2296.56	1.56557	0.702333
2296.68	1.53799	0.713805
2296.8	1.51077	0.727809
2296.92	1.48404	0.744257
2297.04	1.45796	0.763051
2297.16	1.4327	0.784029
2297.28	1.40842	0.807061
2297.4	1.38527	0.831952
2297.52	1.36339	0.858509
2297.64	1.34291	0.886489
2297.76	1.32398	0.915642
2297.88	1.30673	0.94572
2298	1.29119	0.976456
2298.12	1.27746	1.00759
2298.24	1.26557	1.03879
2298.36	1.25556	1.06985
2298.48	1.24745	1.10046
2298.6	1.24121	1.13038
2298.72	1.23679	1.15934
2298.84	1.2341	1.18714
2298.96	1.23307	1.21354
2299.08	1.23357	1.23838
2299.2	1.23547	1.26145
2299.32	1.2386	1.28266
2299.44	1.2428	1.30186
2299.56	1.24785	1.319
2299.68	1.2536	1.33401
2299.8	1.25983	1.3469
2299.92	1.26633	1.35764
2300.04	1.2729	1.36629
2300.16	1.27936	1.37295
2300.28	1.28549	1.37766
2300.4	1.2911	1.3806
2300.52	1.29605	1.38187
2300.64	1.30015	1.38167
2300.76	1.30331	1.38017
2300.88	1.3054	1.37757
2301	1.30633	1.37404
2301.12	1.30608	1.36984
2301.24	1.30458	1.36513
2301.36	1.30183	1.36016
2301.48	1.29786	1.35511
2301.6	1.29275	1.35019
2301.72	1.28654	1.34558
2301.84	1.27938	1.34144
2301.96	1.27137	1.33795
2302.08	1.26265	1.3352
2302.2	1.25341	1.3333
2302.32	1.24388	1.33235
2302.44	1.2342	1.33238
2302.56	1.22462	1.33341
2302.68	1.21537	1.33547
2302.8	1.20664	1.33849
2302.92	1.19871	1.34247
2303.04	1.19176	1.34732
2303.16	1.18604	1.35294
2303.28	1.18173	1.35921
2303.4	1.17905	1.36599
2303.52	1.17813	1.37314
2303.64	1.17916	1.38051
2303.76	1.18227	1.38791
2303.88	1.18755	1.3952
2304	1.1951	1.40217
2304.12	1.20495	1.40869
2304.24	1.21716	1.41459
2304.36	1.23169	1.41967
2304.48	1.24854	1.42383
2304.6	1.26764	1.42692
2304.72	1.2889	1.42883
2304.84	1.31222	1.42949
2304.96	1.33744	1.42877
2305.08	1.3644	1.42671
2305.2	1.39295	1.42322
2305.32	1.42285	1.41829
2305.44	1.45392	1.41201
2305.56	1.48591	1.40435
2305.68	1.51858	1.3954
2305.8	1.5517	1.38525
2305.92	1.58504	1.37398
2306.04	1.61836	1.36171
2306.16	1.65143	1.34858
2306.28	1.68401	1.33475
2306.4	1.7159	1.32033
2306.52	1.7469	1.30547
2306.64	1.77683	1.29035
2306.76	1.80552	1.27509
2306.88	1.8328	1.25986
2307	1.85855	1.24476
2307.12	1.8827	1.22991
2307.24	1.90515	1.21548
2307.36	1.92584	1.20148
2307.48	1.94473	1.18806
2307.6	1.96184	1.17522
2307.72	1.97716	1.16301
2307.84	1.99074	1.15146
2307.96	2.0026	1.14052
2308.08	2.01282	1.1302
2308.2	2.02148	1.1204
2308.32	2.02871	1.11111
2308.44	2.03459	1.10217
2308.56	2.03922	1.0935
2308.68	2.04274	1.08499
2308.8	2.04526	1.07645
2308.92	2.04692	1.06774
2309.04	2.04781	1.05873
2309.16	2.04802	1.04924
2309.28	2.04771	1.03914
2309.4	2.04689	1.02825
2309.52	2.0457	1.0164
2309.64	2.04416	1.00348
2309.76	2.04232	0.989363
2309.88	2.04021	0.973902
2310	2.03786	0.957027
2310.12	2.03523	0.938676
2310.24	2.03236	0.918758
2310.36	2.02919	0.897295
2310.48	2.02567	0.874261
2310.6	2.02174	0.849711
2310.72	2.0173	0.823674
2310.84	2.01234	0.796264
2310.96	2.00671	0.767559
2311.08	2.00033	0.737698
2311.2	1.99314	0.70688
2311.32	1.98501	0.675253
2311.44	1.97586	0.643018
2311.56	1.96561	0.610415
2311.68	1.9542	0.577687
2311.8	1.94155	0.545063
2311.92	1.92761	0.512789
2312.04	1.91234	0.481131
2312.16	1.89572	0.450356
2312.28	1.87775	0.420686
2312.4	1.85847	0.392372
2312.52	1.83787	0.365637
2312.64	1.81607	0.34069
2312.76	1.79311	0.317759
2312.88	1.76907	0.296994
2313	1.7441	0.278542
2313.12	1.71832	0.262529
2313.24	1.69186	0.249071
2313.36	1.66489	0.238188
2313.48	1.63759	0.229945
2313.6	1.61014	0.22432
2313.72	1.5827	0.221289
2313.84	1.55549	0.220803
2313.96	1.5287	0.222776
2314.08	1.50253	0.227116
2314.2	1.47715	0.233678
2314.32	1.45272	0.242291
2314.44	1.42943	0.252789
2314.56	1.40742	0.264982
2314.68	1.38683	0.278674
2314.8	1.36773	0.293648
2314.92	1.3503	0.309697
2315.04	1.33455	0.326602
2315.16	1.32056	0.344165
2315.28	1.30838	0.362178
2315.4	1.29798	0.380449
2315.52	1.28938	0.398792
2315.64	1.28253	0.417027
2315.76	1.27735	0.435068
2315.88	1.27379	0.452744
2316	1.27173	0.469987
2316.12	1.27105	0.486707
2316.24	1.27163	0.502858
2316.36	1.27334	0.518425
2316.48	1.27602	0.53341
2316.6	1.2795	0.547836
2316.72	1.28362	0.561789
2316.84	1.28823	0.575316
2316.96	1.29315	0.588517
2317.08	1.29822	0.601517
2317.2	1.30332	0.614428
2317.32	1.30826	0.627403
2317.44	1.31295	0.640594
2317.56	1.31727	0.654152
2317.68	1.32114	0.668225
2317.8	1.32447	0.682986
2317.92	1.32725	0.698573
2318.04	1.32942	0.715134
2318.16	1.33099	0.732793
2318.28	1.33195	0.751647
2318.4	1.33239	0.771826
2318.52	1.3323	0.793374
2318.64	1.33181	0.816348
2318.76	1.331	0.840796
2318.88	1.33	0.866706
2319	1.32896	0.894033
2319.12	1.32797	0.922754
2319.24	1.32726	0.952784
2319.36	1.32693	0.983992
2319.48	1.32719	1.01627
2319.6	1.32824	1.04946
2319.72	1.33018	1.08339
2319.84	1.33323	1.11787
2319.96	1.33753	1.15271
2320.08	1.34323	1.18767
2320.2	1.35048	1.22252
2320.32	1.3594	1.25705
2320.44	1.37007	1.29102
2320.56	1.3826	1.3242
2320.68	1.39705	1.35637
2320.8	1.41346	1.38732
2320.92	1.43184	1.41685
2321.04	1.4522	1.44474
2321.16	1.4745	1.47089
2321.28	1.4987	1.49513
2321.4	1.52471	1.51729
2321.52	1.55245	1.53736
2321.64	1.58179	1.55521
2321.76	1.61259	1.57085
2321.88	1.64471	1.58428
2322	1.67795	1.59548
2322.12	1.71216	1.60454
2322.24	1.74711	1.6115
2322.36	1.78263	1.6165
2322.48	1.81849	1.61963
2322.6	1.8545	1.62103
2322.72	1.89044	1.62088
2322.84	1.92611	1.61935
2322.96	1.96131	1.6166
2323.08	1.99588	1.61285
2323.2	2.02963	1.60829
2323.32	2.06239	1.6031
2323.44	2.09401	1.59747
2323.56	2.12434	1.59158
2323.68	2.15329	1.58561
2323.8	2.18078	1.5797
2323.92	2.20673	1.57401
2324.04	2.23108	1.56863
2324.16	2.25378	1.56367
2324.28	2.27484	1.55922
2324.4	2.29425	1.55528
2324.52	2.31204	1.55189
2324.64	2.32822	1.54907
2324.76	2.34286	1.54674
2324.88	2.35601	1.54488
2325	2.36777	1.54339
2325.12	2.37819	1.54216
2325.24	2.38736	1.54109
2325.36	2.39535	1.54
2325.48	2.40225	1.53874
2325.6	2.40815	1.53716
2325.72	2.41313	1.53508
2325.84	2.41722	1.5323
2325.96	2.42053	1.52867
2326.08	2.42306	1.524
2326.2	2.42484	1.51811
2326.32	2.42593	1.51085
2326.44	2.42629	1.50209
2326.56	2.42593	1.49168
2326.68	2.42482	1.47957
2326.8	2.42291	1.46561
2326.92	2.42017	1.44979
2327.04	2.41649	1.43212
2327.16	2.41184	1.41253
2327.28	2.40609	1.39111
2327.4	2.39914	1.36792
2327.52	2.3909	1.34305
2327.64	2.38126	1.31665
2327.76	2.37005	1.28885
2327.88	2.35721	1.25986
2328	2.34265	1.22986
2328.12	2.32625	1.1991
2328.24	2.30793	1.1678
2328.36	2.2876	1.13623
2328.48	2.26522	1.10465
2328.6	2.24074	1.07337
2328.72	2.21416	1.04257
2328.84	2.18546	1.01261
2328.96	2.15469	0.983709
2329.08	2.12188	0.956097
2329.2	2.08709	0.930027
2329.32	2.05046	0.905703
2329.44	2.01211	0.883326
2329.56	1.9722	0.863064
2329.68	1.93087	0.845012
2329.8	1.88834	0.829312
2329.92	1.8448	0.816023
2330.04	1.80051	0.805157
2330.16	1.75566	0.796752
2330.28	1.71056	0.790729
2330.4	1.66542	0.787088
2330.52	1.62054	0.785674
2330.64	1.57621	0.786418
2330.76	1.53265	0.789108
2330.88	1.49015	0.79362
2331	1.44894	0.799759
2331.12	1.40926	0.807308
2331.24	1.37136	0.816043
2331.36	1.33538	0.825738
2331.48	1.30155	0.836175
2331.6	1.26998	0.847095
2331.72	1.24082	0.858266
2331.84	1.2142	0.869503
2331.96	1.19016	0.880567
2332.08	1.16874	0.891279
2332.2	1.14998	0.901487
2332.32	1.1339	0.911001
2332.44	1.12039	0.91973
2332.56	1.10943	0.927564
2332.68	1.10089	0.934416
2332.8	1.09472	0.940264
2332.92	1.09079	0.945075
2333.04	1.08892	0.948886
2333.16	1.08899	0.951712
2333.28	1.09081	0.953615
2333.4	1.09423	0.954706
2333.52	1.09904	0.955095
2333.64	1.10512	0.954924
2333.76	1.11225	0.95432
2333.88	1.12027	0.953456
2334	1.12902	0.952514
2334.12	1.13839	0.951655
2334.24	1.14822	0.951028
2334.36	1.15842	0.950834
2334.48	1.16888	0.951262
2334.6	1.17954	0.95244
2334.72	1.19033	0.954529
2334.84	1.20121	0.957637
2334.96	1.21221	0.961917
2335.08	1.22327	0.967441
2335.2	1.23447	0.974271
2335.32	1.2458	0.982459
2335.44	1.25733	0.992004
2335.56	1.26912	1.00292
2335.68	1.28127	1.01516
2335.8	1.29386	1.02865
2335.92	1.30693	1.04331
2336.04	1.32064	1.05904
2336.16	1.33506	1.07569
2336.28	1.35028	1.09309
2336.4	1.36638	1.11109
2336.52	1.38343	1.1295
2336.64	1.40151	1.14811
2336.76	1.42064	1.16671
2336.88	1.44087	1.1851
2337	1.4622	1.20306
2337.12	1.48461	1.22038
2337.24	1.5081	1.23684
2337.36	1.53258	1.25226
2337.48	1.55801	1.26643
2337.6	1.58427	1.27921
2337.72	1.61128	1.29043
2337.84	1.63886	1.29995
2337.96	1.66688	1.30765
2338.08	1.69516	1.31345
2338.2	1.7235	1.31731
2338.32	1.7517	1.31918
2338.44	1.77956	1.31906
2338.56	1.80687	1.31698
2338.68	1.83338	1.31295
2338.8	1.85889	1.30707
2338.92	1.88313	1.29943
2339.04	1.90589	1.2901
2339.16	1.92697	1.27927
2339.28	1.94615	1.26705
2339.4	1.96325	1.25363
2339.52	1.97811	1.23918
2339.64	1.99055	1.22387
2339.76	2.00046	1.20792
2339.88	2.00771	1.19148
2340	2.01223	1.17478
2340.12	2.01394	1.15801
2340.24	2.01282	1.14132
2340.36	2.00885	1.1249
2340.48	2.00205	1.10893
2340.6	1.99246	1.09356
2340.72	1.98017	1.07888
2340.84	1.96525	1.06506
2340.96	1.94784	1.05216
2341.08	1.92808	1.04028
2341.2	1.90612	1.02945
2341.32	1.88212	1.0197
2341.44	1.85629	1.01109
2341.56	1.82881	1.00357
2341.68	1.79992	0.997152
2341.8	1.76981	0.991763
2341.92	1.7387	0.987373
2342.04	1.70681	0.983929
2342.16	1.67436	0.981281
2342.28	1.64156	0.97939
2342.4	1.60862	0.978132
2342.52	1.57567	0.977423
2342.64	1.54294	0.977165
2342.76	1.51058	0.977262
2342.88	1.47868	0.977571
2343	1.44743	0.978066
2343.12	1.41688	0.978647
2343.24	1.38711	0.979207
2343.36	1.35821	0.979733
2343.48	1.33017	0.980152
2343.6	1.30309	0.980457
2343.72	1.27689	0.980669
2343.84	1.2516	0.980775
2343.96	1.22717	0.980812
2344.08	1.20354	0.980869
2344.2	1.18066	0.98095
2344.32	1.15847	0.981204
2344.44	1.13686	0.981712
2344.56	1.1158	0.982622
2344.68	1.09515	0.984058
2344.8	1.07486	0.986181
2344.92	1.05484	0.989129
2345.04	1.03501	0.993059
2345.16	1.01531	0.998182
2345.28	0.995698	1.00464
2345.4	0.976107	1.01257
2345.52	0.95652	1.02219
2345.64	0.936914	1.03362
2345.76	0.917302	1.04699
2345.88	0.897686	1.06246
2346	0.878123	1.08012
2346.12	0.858674	1.10007
2346.24	0.839402	1.12239
2346.36	0.820417	1.14709
2346.48	0.801801	1.17422
2346.6	0.783678	1.20379
2346.72	0.766193	1.23575
2346.84	0.749472	1.27005
2346.96	0.73366	1.30661
2347.08	0.718894	1.34531
2347.2	0.705369	1.38608
2347.32	0.693225	1.42872
2347.44	0.682622	1.47308
2347.56	0.673694	1.51899
2347.68	0.666579	1.56624
2347.8	0.661391	1.61463
2347.92	0.658267	1.6639
2348.04	0.657256	1.71387
2348.16	0.658443	1.7643
2348.28	0.66188	1.81495
2348.4	0.667582	1.8656
2348.52	0.675575	1.916
2348.64	0.685801	1.966
2348.76	0.698243	2.01535
2348.88	0.712832	2.06391
2349	0.729467	2.11146
2349.12	0.74802	2.15788
2349.24	0.768365	2.20306
2349.36	0.790342	2.24687
2349.48	0.813771	2.28925
2349.6	0.838484	2.33012
2349.72	0.864247	2.36943
2349.84	0.890867	2.40721
2349.96	0.918119	2.44341
2350.08	0.945792	2.47813
2350.2	0.973663	2.51136
2350.32	1.00147	2.54322
2350.44	1.02903	2.57375
2350.56	1.05616	2.60307
2350.68	1.08262	2.6313
2350.8	1.10827	2.65852
2350.92	1.13293	2.68488
2351.04	1.15648	2.71049
2351.16	1.17875	2.73549
2351.28	1.19971	2.76001
2351.4	1.21924	2.78416
2351.52	1.2373	2.80805
2351.64	1.25386	2.83177
2351.76	1.26892	2.85544
2351.88	1.28247	2.87912
2352	1.29459	2.90287
2352.12	1.30528	2.92673
2352.24	1.31467	2.95072
2352.36	1.32283	2.97486
2352.48	1.32985	2.99908
2352.6	1.33586	3.0234
2352.72	1.34096	3.04775
2352.84	1.34531	3.07203
2352.96	1.34905	3.09619
2353.08	1.35228	3.12013
2353.2	1.35512	3.1437
2353.32	1.35771	3.16679
2353.44	1.36015	3.18927
2353.56	1.36253	3.21099
2353.68	1.36495	3.2318
2353.8	1.36746	3.25157
2353.92	1.37014	3.27016
2354.04	1.37299	3.28744
2354.16	1.37604	3.30324
2354.28	1.37928	3.31746
2354.4	1.38268	3.33
2354.52	1.38621	3.34076
2354.64	1.38983	3.34966
2354.76	1.3934	3.35662
2354.88	1.39688	3.36163
2355	1.40009	3.36463
2355.12	1.40299	3.36564
2355.24	1.40538	3.36468
2355.36	1.40714	3.36179
2355.48	1.40814	3.35702
2355.6	1.40819	3.35044
2355.72	1.40718	3.34215
2355.84	1.40496	3.33224
2355.96	1.40138	3.32082
2356.08	1.39629	3.30803
2356.2	1.38962	3.29404
2356.32	1.38122	3.27898
2356.44	1.37106	3.26296
2356.56	1.35904	3.24617
2356.68	1.3451	3.22873
2356.8	1.32922	3.21078
2356.92	1.3114	3.19248
2357.04	1.29165	3.1739
2357.16	1.27001	3.15522
2357.28	1.24654	3.13649
2357.4	1.22137	3.11781
2357.52	1.19456	3.09924
2357.64	1.16627	3.0808
2357.76	1.1366	3.06253
2357.88	1.10576	3.04445
2358	1.07388	3.02651
2358.12	1.04117	3.0087
2358.24	1.00781	2.99098
2358.36	0.97405	2.97325
2358.48	0.940034	2.95547
2358.6	0.905958	2.93749
2358.72	0.872068	2.91923
2358.84	0.838514	2.90058
2358.96	0.805497	2.88138
2359.08	0.773157	2.86152
2359.2	0.741658	2.84086
2359.32	0.711138	2.8193
2359.44	0.681679	2.7967
2359.56	0.653395	2.77293
2359.68	0.626343	2.74793
2359.8	0.60055	2.7216
2359.92	0.576008	2.69386
2360.04	0.552748	2.66467
2360.16	0.530696	2.63398
2360.28	0.509818	2.60181
2360.4	0.490054	2.56821
2360.52	0.471252	2.53316
2360.64	0.453332	2.49675
2360.76	0.436138	2.45914
2360.88	0.419505	2.42039
2361	0.403295	2.38068
2361.12	0.387302	2.34017
2361.24	0.371405	2.29906
2361.36	0.355385	2.25757
2361.48	0.33911	2.21591
2361.6	0.322403	2.17433
2361.72	0.305111	2.13309
2361.84	0.287066	2.09246
2361.96	0.268188	2.05266
2362.08	0.24833	2.01397
2362.2	0.22746	1.97664
2362.32	0.20547	1.94092
2362.44	0.182363	1.90703
2362.56	0.158105	1.8752
2362.68	0.132733	1.84559
2362.8	0.106293	1.81837
2362.92	0.078867	1.79372
2363.04	0.0505269	1.77172
2363.16	0.0214157	1.75244
2363.28	-0.00831095	1.73596
2363.4	-0.038475	1.72226
2363.52	-0.0689144	1.71132
2363.64	-0.0994142	1.70306
2363.76	-0.129773	1.6974
2363.88	-0.159724	1.69424
2364	-0.189032	1.69341
2364.12	-0.217478	1.6947
2364.24	-0.244827	1.69792
2364.36	-0.270845	1.70286
2364.48	-0.295307	1.70923
2364.6	-0.31797	1.7168
2364.72	-0.338675	1.72526
2364.84	-0.357238	1.73437
2364.96	-0.373503	1.74381
2365.08	-0.38731	1.75327
2365.2	-0.398548	1.76254
2365.32	-0.407139	1.77133
2365.44	-0.413027	1.77939
2365.56	-0.416174	1.7865
2365.68	-0.4166	1.79244
2365.8	-0.414291	1.79706
2365.92	-0.409321	1.8002
2366.04	-0.401752	1.80174
2366.16	-0.391684	1.80159
2366.28	-0.379241	1.79971
2366.4	-0.36456	1.79606
2366.52	-0.347795	1.79069
2366.64	-0.329134	1.78362
2366.76	-0.308725	1.77498
2366.88	-0.286786	1.76483
2367	-0.263486	1.75336
2367.12	-0.239042	1.74071
2367.24	-0.213614	1.72709
2367.36	-0.187418	1.7127
2367.48	-0.160578	1.69777
2367.6	-0.13331	1.68254
2367.72	-0.105701	1.66727
2367.84	-0.0779292	1.6522
2367.96	-0.0500762	1.63756
2368.08	-0.0222499	1.62362
2368.2	0.00547854	1.6106
2368.32	0.0330677	1.59874
2368.44	0.0605043	1.58825
2368.56	0.087752	1.5793
2368.68	0.114834	1.57207
2368.8	0.141774	1.56669
2368.92	0.168625	1.56327
2369.04	0.195458	1.56189
2369.16	0.222328	1.56261
2369.28	0.249344	1.56547
2369.4	0.276583	1.57045
2369.52	0.304195	1.5775
2369.64	0.332252	1.58657
2369.76	0.360851	1.59758
2369.88	0.390092	1.61044
2370	0.420081	1.62497
2370.12	0.450886	1.64101
2370.24	0.48259	1.65841
2370.36	0.515226	1.677
2370.48	0.548851	1.69656
2370.6	0.58348	1.71687
2370.72	0.619114	1.73775
2370.84	0.655736	1.75899
2370.96	0.693288	1.78038
2371.08	0.731736	1.80173
2371.2	0.770948	1.82285
2371.32	0.810853	1.84355
2371.44	0.851301	1.86368
2371.56	0.892164	1.88311
2371.68	0.933268	1.90173
2371.8	0.974452	1.91943
2371.92	1.01554	1.93615
2372.04	1.05629	1.95177
2372.16	1.0965	1.96633
2372.28	1.13601	1.97982
2372.4	1.17456	1.99221
2372.52	1.21198	2.00354
2372.64	1.24803	2.01386
2372.76	1.28254	2.02323
2372.88	1.31534	2.03173
2373	1.34625	2.03946
2373.12	1.37516	2.04649
2373.24	1.40189	2.05292
2373.36	1.42635	2.05891
2373.48	1.44847	2.06451
2373.6	1.46814	2.06984
2373.72	1.48537	2.07498
2373.84	1.50015	2.08001
2373.96	1.51246	2.08507
2374.08	1.52235	2.09013
2374.2	1.5299	2.09532
2374.32	1.53517	2.10062
2374.44	1.53827	2.10604
2374.56	1.53932	2.11161
2374.68	1.53845	2.11727
2374.8	1.53583	2.12301
2374.92	1.53159	2.12873
2375.04	1.52595	2.13439
2375.16	1.51904	2.1399
2375.28	1.51106	2.14512
2375.4	1.50218	2.14995
2375.52	1.49258	2.15423
2375.64	1.48243	2.15785
2375.76	1.47188	2.16066
2375.88	1.46103	2.16253
2376	1.45007	2.1633
2376.12	1.4391	2.16285
2376.24	1.42817	2.16105
2376.36	1.41741	2.15779
2376.48	1.40682	2.15297
2376.6	1.39647	2.14648
2376.72	1.38635	2.13825
2376.84	1.37645	2.12827
2376.96	1.36678	2.1165
2377.08	1.35724	2.10294
2377.2	1.34781	2.08765
2377.32	1.33839	2.07064
2377.44	1.32892	2.05203
2377.56	1.31927	2.03188
2377.68	1.30934	2.01038
2377.8	1.29901	1.98763
2377.92	1.28817	1.96385
2378.04	1.27672	1.93922
2378.16	1.26453	1.91394
2378.28	1.25152	1.8882
2378.4	1.2376	1.8623
2378.52	1.22268	1.83644
2378.64	1.20671	1.81089
2378.76	1.18963	1.78586
2378.88	1.17145	1.76161
2379	1.15211	1.73838
2379.12	1.13164	1.71635
2379.24	1.11009	1.69575
2379.36	1.08753	1.67675
2379.48	1.06403	1.65954
2379.6	1.03971	1.64422
2379.72	1.01464	1.63092
2379.84	0.989016	1.61969
2379.96	0.962957	1.61062
2380.08	0.936637	1.60369
2380.2	0.910248	1.5989
2380.32	0.883975	1.59623
2380.44	0.858	1.59552
2380.56	0.832567	1.59675
2380.68	0.807849	1.59976
2380.8	0.784055	1.60438
2380.92	0.761375	1.61046
2381.04	0.740006	1.61773
2381.16	0.720138	1.62607
2381.28	0.701917	1.63519
2381.4	0.685466	1.64484
2381.52	0.670931	1.6548
2381.64	0.658422	1.66482
2381.76	0.648069	1.67464
2381.88	0.639891	1.68403
2382	0.633954	1.69277
2382.12	0.630274	1.70064
2382.24	0.628849	1.70742
2382.36	0.629654	1.713
2382.48	0.632669	1.71717
2382.6	0.637794	1.71985
2382.72	0.644962	1.72092
2382.84	0.654067	1.7203
2382.96	0.665014	1.71799
2383.08	0.677664	1.71395
2383.2	0.691882	1.70822
2383.32	0.707514	1.70085
2383.44	0.724422	1.69194
2383.56	0.742464	1.68158
2383.68	0.76147	1.66992
2383.8	0.781275	1.6571
2383.92	0.801771	1.64333
2384.04	0.822793	1.62879
2384.16	0.844256	1.61369
2384.28	0.865985	1.59821
2384.4	0.887934	1.58262
2384.52	0.909998	1.56713
2384.64	0.932081	1.55196
2384.76	0.954173	1.53733
2384.88	0.976196	1.52345
2385	0.99813	1.5105
2385.12	1.02	1.49868
2385.24	1.04177	1.48814
2385.36	1.06349	1.47901
2385.48	1.08515	1.47146
2385.6	1.10681	1.46553
2385.72	1.12855	1.4613
2385.84	1.15037	1.4588
2385.96	1.17234	1.45804
2386.08	1.19455	1.45903
2386.2	1.21704	1.46166
2386.32	1.23986	1.46593
2386.44	1.26308	1.47175
2386.56	1.28671	1.47898
2386.68	1.31081	1.48752
2386.8	1.33539	1.49718
2386.92	1.36044	1.50782
2387.04	1.38594	1.5193
2387.16	1.41187	1.5314
2387.28	1.43821	1.54394
2387.4	1.46485	1.55676
2387.52	1.49172	1.56967
2387.64	1.51874	1.5825
2387.76	1.54577	1.59511
2387.88	1.57266	1.60729
2388	1.59929	1.61894
2388.12	1.62548	1.62993
2388.24	1.65108	1.64016
2388.36	1.67587	1.64954
2388.48	1.6997	1.658
2388.6	1.72235	1.6655
2388.72	1.74361	1.67204
2388.84	1.76331	1.67759
2388.96	1.78123	1.68217
2389.08	1.79722	1.6858
2389.2	1.8111	1.68855
2389.32	1.8227	1.69047
2389.44	1.83185	1.69162
2389.56	1.83847	1.69214
2389.68	1.84244	1.69209
2389.8	1.84367	1.69154
2389.92	1.84208	1.69064
2390.04	1.83765	1.68946
2390.16	1.83037	1.68809
2390.28	1.82025	1.68663
2390.4	1.80731	1.68517
2390.52	1.79163	1.68376
2390.64	1.77327	1.68247
2390.76	1.75236	1.68133
2390.88	1.72901	1.68036
2391	1.70338	1.67957
2391.12	1.67563	1.67893
2391.24	1.64593	1.67845
2391.36	1.61445	1.67804
2391.48	1.58141	1.67764
2391.6	1.54702	1.6772
2391.72	1.51146	1.67657
2391.84	1.47496	1.67568
2391.96	1.43772	1.67435
2392.08	1.39991	1.67249
2392.2	1.36176	1.66993
2392.32	1.32343	1.66653
2392.44	1.28507	1.66216
2392.56	1.24682	1.65666
2392.68	1.20883	1.64993
2392.8	1.17123	1.64179
2392.92	1.13407	1.63215
2393.04	1.09746	1.62093
2393.16	1.06142	1.60802
2393.28	1.02597	1.59335
2393.4	0.99118	1.5769
2393.52	0.956992	1.55865
2393.64	0.92342	1.53862
2393.76	0.890404	1.51684
2393.88	0.85789	1.49337
2394	0.825837	1.46833
2394.12	0.794152	1.44185
2394.24	0.762753	1.41405
2394.36	0.731579	1.38511
2394.48	0.70048	1.35525
2394.6	0.669442	1.3247
2394.72	0.638334	1.29368
2394.84	0.607131	1.26246
2394.96	0.575738	1.23129
2395.08	0.544118	1.2005
2395.2	0.512234	1.17034
2395.32	0.480071	1.14109
2395.44	0.447615	1.11304
2395.56	0.414869	1.08647
2395.68	0.381907	1.06166
2395.8	0.348759	1.03883
2395.92	0.315503	1.01823
2396.04	0.282256	1.00006
2396.16	0.249134	0.984507
2396.28	0.216263	0.971697
2396.4	0.183798	0.961793
2396.52	0.151903	0.95486
2396.64	0.120782	0.950974
2396.76	0.0906175	0.950121
2396.88	0.0616105	0.952309
2397	0.0339673	0.957482
2397.12	0.00785828	0.965536
2397.24	-0.0164369	0.976371
2397.36	-0.0387433	0.989834
2397.48	-0.0588595	1.00575
2397.6	-0.0765762	1.02392
2397.72	-0.0917727	1.04411
2397.84	-0.104247	1.06608
2397.96	-0.113852	1.08959
2398.08	-0.1205	1.11434
2398.2	-0.124058	1.14003
2398.32	-0.124488	1.16644
2398.44	-0.121724	1.19324
2398.56	-0.115754	1.22021
2398.68	-0.106613	1.24703
2398.8	-0.0942936	1.2735
2398.92	-0.0788918	1.29935
2399.04	-0.0605068	1.32439
2399.16	-0.0392412	1.3484
2399.28	-0.015281	1.37125
2399.4	0.0112324	1.39278
2399.52	0.0400982	1.41288
2399.64	0.0710971	1.43147
2399.76	0.104003	1.4485
2399.88	0.138586	1.46393
2400	0.174584	1.47779
2400.12	0.21174	1.49008
2400.24	0.249794	1.50089
2400.36	0.288488	1.51029
2400.48	0.327546	1.51834
2400.6	0.366731	1.5252
2400.72	0.405788	1.53101
2400.84	0.444501	1.53586
2400.96	0.482612	1.53994
2401.08	0.519965	1.5434
2401.2	0.556381	1.5464
2401.32	0.591703	1.5491
2401.44	0.625813	1.55163
2401.56	0.658566	1.55413
2401.68	0.689915	1.55675
2401.8	0.719778	1.55962
2401.92	0.748114	1.56283
2402.04	0.774924	1.56643
2402.16	0.800229	1.57054
2402.28	0.824029	1.57515
2402.4	0.846394	1.58031
2402.52	0.867386	1.58603
2402.64	0.887081	1.59225
2402.76	0.905577	1.59895
2402.88	0.922969	1.60607
2403	0.939377	1.61351
2403.12	0.954881	1.62121
2403.24	0.969598	1.62903
2403.36	0.983667	1.63688
2403.48	0.997148	1.64459
2403.6	1.01015	1.65205
2403.72	1.02274	1.65912
2403.84	1.03498	1.66565
2403.96	1.04694	1.6715
2404.08	1.05867	1.67656
2404.2	1.07017	1.6807
2404.32	1.08142	1.68375
2404.44	1.09244	1.68571
2404.56	1.10321	1.68642
2404.68	1.11369	1.68586
2404.8	1.1238	1.68396
2404.92	1.13347	1.68068
2405.04	1.14259	1.67605
2405.16	1.1511	1.67008
2405.28	1.15889	1.66278
2405.4	1.16584	1.65422
2405.52	1.17183	1.64446
2405.64	1.17675	1.63364
2405.76	1.18045	1.62181
2405.88	1.18286	1.60915
2406	1.18387	1.59576
2406.12	1.18339	1.58179
2406.24	1.18134	1.5674
2406.36	1.17766	1.55276
2406.48	1.17232	1.53801
2406.6	1.16524	1.52331
2406.72	1.15644	1.50881
2406.84	1.14592	1.49469
2406.96	1.13372	1.48105
2407.08	1.11989	1.46806
2407.2	1.10448	1.45579
2407.32	1.08762	1.4444
2407.44	1.06941	1.4339
2407.56	1.04996	1.42441
2407.68	1.02939	1.41593
2407.8	1.00791	1.4085
2407.92	0.98565	1.40213
2408.04	0.962788	1.39677
2408.16	0.939524	1.39242
2408.28	0.916045	1.38901
2408.4	0.892544	1.38645
2408.52	0.869212	1.38466
2408.64	0.846217	1.38351
2408.76	0.82373	1.38288
2408.88	0.801916	1.38266
2409	0.780918	1.38269
2409.12	0.760874	1.38284
2409.24	0.741884	1.38295
2409.36	0.724049	1.38291
2409.48	0.707438	1.38255
2409.6	0.692081	1.38173
2409.72	0.678021	1.38034
2409.84	0.665234	1.37826
2409.96	0.65369	1.37539
2410.08	0.643372	1.37163
2410.2	0.634172	1.36694
2410.32	0.626017	1.36127
2410.44	0.618784	1.35458
2410.56	0.612343	1.34687
2410.68	0.606529	1.33816
2410.8	0.601216	1.32852
2410.92	0.596202	1.31798
2411.04	0.591333	1.30666
2411.16	0.586363	1.29464
2411.28	0.581184	1.28208
2411.4	0.575587	1.2691
2411.52	0.569378	1.25584
2411.64	0.56244	1.24251
2411.76	0.554588	1.22928
2411.88	0.545694	1.21636
2412	0.535671	1.2039
2412.12	0.524375	1.19211
2412.24	0.511777	1.18119
2412.36	0.497773	1.17129
2412.48	0.482371	1.16263
2412.6	0.465556	1.15531
2412.72	0.447377	1.14952
2412.84	0.427855	1.1454
2412.96	0.407094	1.143
2413.08	0.385178	1.14244
2413.2	0.362234	1.14376
2413.32	0.338411	1.14699
2413.44	0.31388	1.15214
2413.56	0.288771	1.15914
2413.68	0.263329	1.16797
2413.8	0.237736	1.17855
2413.92	0.212219	1.19078
2414.04	0.187019	1.20448
2414.16	0.162305	1.21952
2414.28	0.13832	1.23574
2414.4	0.115267	1.25294
2414.52	0.0933717	1.27087
2414.64	0.0728359	1.28936
2414.76	0.0538114	1.30817
2414.88	0.036473	1.32703
2415	0.020977	1.34574
2415.12	0.00743675	1.36405
2415.24	-0.00400162	1.38173
2415.36	-0.0132904	1.39856
2415.48	-0.0203374	1.41436
2415.6	-0.0251204	1.4289
2415.72	-0.0276273	1.44209
2415.84	-0.0278422	1.4537
2415.96	-0.0258121	1.46366
2416.08	-0.0215855	1.47186
2416.2	-0.01522	1.47822
2416.32	-0.0067908	1.48272
2416.44	0.00358645	1.48533
2416.56	0.0158024	1.48605
2416.68	0.029712	1.48499
2416.8	0.045201	1.48214
2416.92	0.0621192	1.47763
2417.04	0.0803305	1.47157
2417.16	0.0996666	1.46407
2417.28	0.120017	1.4553
2417.4	0.141214	1.44544
2417.52	0.163111	1.43461
2417.64	0.185602	1.42302
2417.76	0.208546	1.41081
2417.88	0.231841	1.39822
2418	0.255398	1.3854
2418.12	0.279141	1.37252
2418.24	0.303013	1.35974
2418.36	0.326932	1.34722
2418.48	0.350911	1.33507
2418.6	0.374859	1.32343
2418.72	0.398803	1.31235
2418.84	0.422745	1.30193
2418.96	0.446664	1.2922
2419.08	0.470639	1.2832
2419.2	0.494673	1.27491
2419.32	0.518812	1.2673
2419.44	0.543123	1.26033
2419.56	0.567622	1.25391
2419.68	0.592382	1.24798
2419.8	0.617432	1.24243
2419.92	0.642828	1.23712
2420.04	0.668616	1.2319
2420.16	0.69483	1.22665
2420.28	0.721469	1.22122
2420.4	0.74858	1.21543
2420.52	0.776108	1.20913
2420.64	0.804099	1.20217
2420.76	0.832488	1.1944
2420.88	0.861247	1.18567
2421	0.890291	1.17588
2421.12	0.919581	1.16491
2421.24	0.949008	1.15265
2421.36	0.978488	1.13905
2421.48	1.00788	1.12406
2421.6	1.03707	1.10764
2421.72	1.0659	1.0898
2421.84	1.09427	1.0706
2421.96	1.12202	1.05002
2422.08	1.14893	1.02818
2422.2	1.17486	1.00516
2422.32	1.19969	0.981117
2422.44	1.22323	0.956143
2422.56	1.24537	0.930426
2422.68	1.2659	0.904109
2422.8	1.28473	0.877413
2422.92	1.30174	0.850543
2423.04	1.31681	0.82366
2423.16	1.32984	0.796972
2423.28	1.3408	0.770693
2423.4	1.34959	0.745019
2423.52	1.35619	0.720135
2423.64	1.36058	0.696225
2423.76	1.36276	0.673445
2423.88	1.36278	0.651943
2424	1.36067	0.631856
2424.12	1.35652	0.613272
2424.24	1.3504	0.596253
2424.36	1.34238	0.580852
2424.48	1.33259	0.567086
2424.6	1.32116	0.554932
2424.72	1.30823	0.544386
2424.84	1.29392	0.535333
2424.96	1.27839	0.527719
2425.08	1.26182	0.521409
2425.2	1.24433	0.516251
2425.32	1.22607	0.512114
2425.44	1.20717	0.508767
2425.56	1.18779	0.506005
2425.68	1.16804	0.503627
2425.8	1.148	0.501411
2425.92	1.12778	0.499127
2426.04	1.10744	0.49655
2426.16	1.08705	0.493443
2426.28	1.06665	0.489593
2426.4	1.04625	0.484799
2426.52	1.02586	0.478823
2426.64	1.00543	0.471523
2426.76	0.984956	0.462727
2426.88	0.964354	0.452295
2427	0.943572	0.440143
2427.12	0.922542	0.426172
2427.24	0.901139	0.410344
2427.36	0.879299	0.392651
2427.48	0.856907	0.373105
2427.6	0.833813	0.351735
2427.72	0.809959	0.328637
2427.84	0.785187	0.303933
2427.96	0.759446	0.277753
2428.08	0.732629	0.250252
2428.2	0.704664	0.221633
2428.32	0.675506	0.192111
2428.44	0.64511	0.161904
2428.56	0.613425	0.131253
2428.68	0.580506	0.100428
2428.8	0.546371	0.0696793
2428.92	0.511037	0.0392545
2429.04	0.474637	0.00946363
2429.16	0.437263	-0.0194842
2429.28	0.399027	-0.0473461
2429.4	0.36011	-0.0738487
2429.52	0.320702	-0.0987898
2429.64	0.281001	-0.122004
2429.76	0.241229	-0.143282
2429.88	0.201649	-0.162505
2430	0.162518	-0.179547
2430.12	0.124098	-0.1943
2430.24	0.0866636	-0.206732
2430.36	0.0505231	-0.216815
2430.48	0.0159143	-0.224531
2430.6	-0.0168393	-0.229927
2430.72	-0.0474784	-0.233041
2430.84	-0.0757459	-0.233971
2430.96	-0.101402	-0.232822
2431.08	-0.124193	-0.229731
2431.2	-0.143953	-0.224842
2431.32	-0.16048	-0.218332
2431.44	-0.173674	-0.210403
2431.56	-0.183388	-0.201207
2431.68	-0.189531	-0.190963
2431.8	-0.192095	-0.179859
2431.92	-0.191023	-0.168123
2432.04	-0.186389	-0.155904
2432.16	-0.178232	-0.143443
2432.28	-0.16665	-0.130899
2432.4	-0.151796	-0.118401
2432.52	-0.133814	-0.106143
2432.64	-0.112906	-0.0942281
2432.76	-0.0893014	-0.0827402
2432.88	-0.0632394	-0.0717913
2433	-0.035003	-0.0614408
2433.12	-0.00486755	-0.0517197
2433.24	0.0268675	-0.0426731
2433.36	0.0598876	-0.0342363
2433.48	0.0938892	-0.026439
2433.6	0.128579	-0.0191968
2433.72	0.163623	-0.0124474
2433.84	0.198716	-0.0061175
2433.96	0.233605	-9.15527e-05
2434.08	0.268017	0.00575447
2434.2	0.301699	0.0115013
2434.32	0.334425	0.0172838
2434.44	0.366019	0.0232404
2434.56	0.396327	0.0294863
2434.68	0.425177	0.03615
2434.8	0.452506	0.0433286
2434.92	0.478224	0.0511481
2435.04	0.502338	0.0596765
2435.16	0.524827	0.0690136
2435.28	0.545712	0.0792141
2435.4	0.565054	0.0902875
2435.52	0.582965	0.102281
2435.64	0.599545	0.115141
2435.76	0.61495	0.128847
2435.88	0.629337	0.143382
2436	0.642873	0.158621
2436.12	0.655784	0.174484
2436.24	0.668239	0.190874
2436.36	0.680446	0.207624
2436.48	0.692631	0.224603
2436.6	0.704967	0.241613
2436.72	0.717676	0.258499
2436.84	0.730946	0.275052
2436.96	0.744895	0.291091
2437.08	0.759739	0.306422
2437.2	0.775561	0.320867
2437.32	0.792522	0.334188
2437.44	0.810665	0.34624
2437.56	0.830061	0.356869
2437.68	0.850714	0.365907
2437.8	0.872675	0.373212
2437.92	0.895883	0.378684
2438.04	0.920335	0.382253
2438.16	0.945899	0.383839
2438.28	0.972492	0.383399
2438.4	0.999992	0.380953
2438.52	1.0283	0.376493
2438.64	1.05718	0.370075
2438.76	1.08652	0.361793
2438.88	1.11609	0.351705
2439	1.14571	0.339965
2439.12	1.17517	0.326712
2439.24	1.20427	0.312104
2439.36	1.23281	0.296317
2439.48	1.26056	0.279565
2439.6	1.28739	0.262032
2439.72	1.31307	0.243924
2439.84	1.33745	0.225434
2439.96	1.3604	0.206796
2440.08	1.38173	0.188206
2440.2	1.40136	0.169846
2440.32	1.41917	0.151898
2440.44	1.43508	0.134539
2440.56	1.44907	0.117915
2440.68	1.46107	0.102132
2440.8	1.47107	0.0873006
2440.92	1.47908	0.0734762
2441.04	1.48513	0.0607268
2441.16	1.48925	0.0490545
2441.28	1.49151	0.0384477
2441.4	1.49194	0.0288925
2441.52	1.49063	0.0202986
2441.64	1.4877	0.0126108
2441.76	1.48323	0.00569789
2441.88	1.47733	-0.00056839
2442	1.47008	-0.00634003
2442.12	1.46159	-0.0117785
2442.24	1.45197	-0.0170746
2442.36	1.44129	-0.0223878
2442.48	1.42964	-0.0279191
2442.6	1.41709	-0.033858
2442.72	1.40369	-0.0403722
2442.84	1.3895	-0.0476678
2442.96	1.37455	-0.0558739
2443.08	1.35882	-0.065108
2443.2	1.34234	-0.0755831
2443.32	1.32509	-0.0873451
2443.44	1.30705	-0.100515
2443.56	1.28818	-0.115119
2443.68	1.26841	-0.131182
2443.8	1.24769	-0.148742
2443.92	1.22593	-0.167735
2444.04	1.20305	-0.188092
2444.16	1.179	-0.209733
2444.28	1.15365	-0.232538
2444.4	1.12693	-0.256369
2444.52	1.09873	-0.281031
2444.64	1.06899	-0.306325
2444.76	1.03765	-0.332049
2444.88	1.00462	-0.357969
2445	0.969887	-0.383846
2445.12	0.933409	-0.409374
2445.24	0.895186	-0.434343
2445.36	0.855246	-0.45848
2445.48	0.813597	-0.481533
2445.6	0.770294	-0.503225
2445.72	0.725445	-0.523348
2445.84	0.679126	-0.541677
2445.96	0.631467	-0.557984
2446.08	0.582675	-0.572095
2446.2	0.532883	-0.583857
2446.32	0.482274	-0.593144
2446.44	0.431101	-0.599835
2446.56	0.379566	-0.603907
2446.68	0.327918	-0.605281
2446.8	0.276451	-0.603963
2446.92	0.225382	-0.600026
2447.04	0.175025	-0.593499
2447.16	0.125629	-0.584465
2447.28	0.0774943	-0.573062
2447.4	0.0308552	-0.559409
2447.52	-0.0140044	-0.543728
2447.64	-0.0568453	-0.526176
2447.76	-0.0974369	-0.506954
2447.88	-0.13556	-0.486326
2448	-0.171019	-0.464493
2448.12	-0.203662	-0.441725
2448.24	-0.233378	-0.418243
2448.36	-0.260024	-0.394307
2448.48	-0.283513	-0.370156
2448.6	-0.303803	-0.34599
2448.72	-0.320864	-0.322054
2448.84	-0.334747	-0.298498
2448.96	-0.345418	-0.275551
2449.08	-0.353021	-0.253352
2449.2	-0.357608	-0.232036
2449.32	-0.3593	-0.211711
2449.44	-0.358264	-0.192444
2449.56	-0.354648	-0.174289
2449.68	-0.348629	-0.157259
2449.8	-0.340434	-0.14137
2449.92	-0.330228	-0.126574
2450.04	-0.318252	-0.112792
2450.16	-0.304724	-0.0999438
2450.28	-0.289857	-0.0879676
2450.4	-0.273881	-0.0766932
2450.52	-0.256988	-0.0659847
2450.64	-0.239369	-0.0556526
2450.76	-0.221204	-0.0455621
2450.88	-0.202682	-0.0355186
2451	-0.183924	-0.0253442
2451.12	-0.165085	-0.01485
2451.24	-0.146229	-0.00385984
2451.36	-0.127461	0.0078125
2451.48	-0.108824	0.0203069
2451.6	-0.090346	0.0337671
2451.72	-0.072031	0.0483576
2451.84	-0.0538375	0.0641721
2451.96	-0.0357602	0.081309
2452.08	-0.0177155	0.0998287
2452.2	0.000398	0.119766
2452.32	0.0186825	0.141141
2452.44	0.0372435	0.163911
2452.56	0.0562305	0.188102
2452.68	0.0757701	0.213566
2452.8	0.0960554	0.240236
2452.92	0.117221	0.267991
2453.04	0.1394	0.296682
2453.16	0.162743	0.32615
2453.28	0.18739	0.356184
2453.4	0.213502	0.386588
2453.52	0.241182	0.417135
2453.64	0.270496	0.447597
2453.76	0.301571	0.47772
2453.88	0.334425	0.507275
2454	0.369106	0.536003
2454.12	0.405651	0.563672
2454.24	0.444011	0.590024
2454.36	0.484135	0.614841
2454.48	0.526003	0.637897
2454.6	0.569437	0.659
2454.72	0.614404	0.67791
2454.84	0.660687	0.694533
2454.96	0.708146	0.708683
2455.08	0.756585	0.720222
2455.2	0.805802	0.729064
2455.32	0.85556	0.73509
2455.44	0.905633	0.738298
2455.56	0.955744	0.738593
2455.68	1.00566	0.736009
2455.8	1.05509	0.73054
2455.92	1.10379	0.722176
2456.04	1.15146	0.711017
2456.16	1.19788	0.697089
2456.28	1.2428	0.680479
2456.4	1.28597	0.661282
2456.52	1.32717	0.639589
2456.64	1.3662	0.615505
2456.76	1.40289	0.589134
2456.88	1.43703	0.560609
2457	1.46854	0.530008
2457.12	1.49723	0.497482
2457.24	1.52309	0.463115
2457.36	1.54601	0.427017
2457.48	1.56592	0.389301
2457.6	1.58285	0.350005
2457.72	1.59676	0.309261
2457.84	1.60772	0.267122
2457.96	1.61576	0.223614
2458.08	1.62096	0.178832
2458.2	1.62341	0.132798
2458.32	1.62322	0.0855484
2458.44	1.62047	0.037103
2458.56	1.61534	-0.0125287
2458.68	1.60791	-0.0633259
2458.8	1.59835	-0.115274
2458.92	1.58679	-0.168397
2459.04	1.57339	-0.222662
2459.16	1.55825	-0.278044
2459.28	1.54152	-0.334548
2459.4	1.52333	-0.392132
2459.52	1.5038	-0.450801
2459.64	1.483	-0.510469
2459.76	1.46103	-0.571109
2459.88	1.43797	-0.632653
2460	1.41387	-0.695
2460.12	1.3888	-0.758059
2460.24	1.36279	-0.821709
2460.36	1.33583	-0.885806
2460.48	1.30799	-0.9502
2460.6	1.27922	-1.01473
2460.72	1.24951	-1.07916
2460.84	1.21887	-1.14331
2460.96	1.18723	-1.20692
2461.08	1.15457	-1.26981
2461.2	1.12086	-1.33168
2461.32	1.0861	-1.39229
2461.44	1.05026	-1.45136
2461.56	1.0133	-1.50863
2461.68	0.975215	-1.56383
2461.8	0.936007	-1.61665
2461.92	0.895704	-1.66685
2462.04	0.854322	-1.71419
2462.16	0.811919	-1.7584
2462.28	0.768541	-1.79926
2462.4	0.724293	-1.83656
2462.52	0.679269	-1.87011
2462.64	0.633575	-1.89975
2462.76	0.58739	-1.92534
2462.88	0.540833	-1.94678
2463	0.494108	-1.96398
2463.12	0.447393	-1.97692
2463.24	0.40088	-1.9856
2463.36	0.354819	-1.99004
2463.48	0.309427	-1.9903
2463.6	0.264884	-1.98646
2463.72	0.221486	-1.97872
2463.84	0.179444	-1.96718
2463.96	0.139018	-1.95207
2464.08	0.100413	-1.93361
2464.2	0.0638396	-1.91206
2464.32	0.029508	-1.88769
2464.44	-0.00238164	-1.86077
2464.56	-0.0316703	-1.83166
2464.68	-0.0581824	-1.80068
2464.8	-0.08181	-1.76815
2464.92	-0.102441	-1.7344
2465.04	-0.120001	-1.69977
2465.16	-0.134429	-1.66462
2465.28	-0.145707	-1.62927
2465.4	-0.153839	-1.59401
2465.52	-0.158837	-1.55914
2465.64	-0.160765	-1.52497
2465.76	-0.159706	-1.49174
2465.88	-0.155752	-1.45966
2466	-0.149082	-1.42897
2466.12	-0.139791	-1.39983
2466.24	-0.128068	-1.37237
2466.36	-0.114084	-1.34672
2466.48	-0.0980396	-1.32292
2466.6	-0.0801315	-1.30105
2466.72	-0.060571	-1.28109
2466.84	-0.0395819	-1.26303
2466.96	-0.0173461	-1.24683
2467.08	0.00591532	-1.23239
2467.2	0.0299854	-1.21959
2467.32	0.0547212	-1.20831
2467.44	0.0799122	-1.19837
2467.56	0.105418	-1.18965
2467.68	0.131109	-1.18192
2467.8	0.156855	-1.17498
2467.92	0.182575	-1.16862
2468.04	0.208162	-1.16264
2468.16	0.233589	-1.15685
2468.28	0.258818	-1.15099
2468.4	0.283851	-1.14489
2468.52	0.308695	-1.13834
2468.64	0.333366	-1.13119
2468.76	0.357967	-1.12328
2468.88	0.382542	-1.11446
2469	0.407173	-1.10459
2469.12	0.43199	-1.09361
2469.24	0.457107	-1.08143
2469.36	0.482613	-1.06801
2469.48	0.508691	-1.05335
2469.6	0.535437	-1.03744
2469.72	0.563001	-1.0203
2469.84	0.591478	-1.00201
2469.96	0.621032	-0.982632
2470.08	0.651733	-0.962296
2470.2	0.68371	-0.941065
2470.32	0.717009	-0.919124
2470.44	0.75174	-0.896615
2470.56	0.787912	-0.873678
2470.68	0.82558	-0.850505
2470.8	0.864738	-0.82724
2470.92	0.905347	-0.804094
2471.04	0.947379	-0.781238
2471.16	0.990788	-0.758837
2471.28	1.03547	-0.737058
2471.4	1.08135	-0.716054
2471.52	1.12827	-0.695957
2471.64	1.17608	-0.676891
2471.76	1.22463	-0.658967
2471.88	1.27376	-0.642262
2472	1.32326	-0.626881
2472.12	1.37294	-0.612862
2472.24	1.42255	-0.600218
2472.36	1.47192	-0.589003
2472.48	1.5208	-0.579201
2472.6	1.56899	-0.570773
2472.72	1.61626	-0.563691
2472.84	1.6624	-0.557889
2472.96	1.70722	-0.553321
2473.08	1.75051	-0.549892
2473.2	1.7921	-0.54753
2473.32	1.83185	-0.546144
2473.44	1.86956	-0.545617
2473.56	1.90514	-0.545873
2473.68	1.93847	-0.546815
2473.8	1.96943	-0.548342
2473.92	1.99799	-0.550351
2474.04	2.02408	-0.552799
2474.16	2.04762	-0.555585
2474.28	2.06869	-0.55867
2474.4	2.08723	-0.562002
2474.52	2.10327	-0.565547
2474.64	2.11688	-0.569304
2474.76	2.12808	-0.57324
2474.88	2.13695	-0.577376
2475	2.14361	-0.581739
2475.12	2.14812	-0.586339
2475.24	2.1506	-0.591284
2475.36	2.15113	-0.596575
2475.48	2.14982	-0.60229
2475.6	2.14681	-0.608506
2475.72	2.14219	-0.615285
2475.84	2.13605	-0.622684
2475.96	2.12855	-0.630796
2476.08	2.11974	-0.639657
2476.2	2.10972	-0.64934
[truncated: 563,708+ more rows]
