# Supplementary material for: Potentiation of neuronal activity by tonic GluD1 current in brain slices
Source: EMBO Rep. 2023 May 8;24(7):e56801. doi: 10.15252/embr.202356801 (PMC10328076; doi:10.15252/embr.202356801)
Supplement: Supplementary file 7 — Source Data for Figure 4 [file EMBR-24-e56801-s010.zip › Figure 4/Figure 4B.xlsx]

## Sheet: Figure EV4B
						ctrl	gly
						-4.47804	-5.6062
						-11.8825	-16.1153
						-14.8198	-13.4736
						-17.4422	-34.0954
						-18.457	-24.3913
						-26.2523	-19.5151
						-27.6878	-31.1978
						-24.877	-24.0402
						-14.835	-15.7416
						-39.5166	-37.357
