# Supplementary material for: Potentiation of neuronal activity by tonic GluD1 current in brain slices
Source: EMBO Rep. 2023 May 8;24(7):e56801. doi: 10.15252/embr.202356801 (PMC10328076; doi:10.15252/embr.202356801)
Supplement: Supplementary file 7 — Source Data for Figure 4 [file EMBR-24-e56801-s010.zip › Figure 4/Figure 4C.xlsx]

## Sheet: Figure EV4C
ctrl	D-ser
-16.4685	-18.8512
-15.9574	-17.2747
-37.7771	-37.0977
-29.4855	-33.8516
-13.553	-16.011
-38.864	-32.4665
-18.7186	-37.5187
-8.60347	-12.7261
-32.4143	-37.2006
