# Supplementary material for: Potentiation of neuronal activity by tonic GluD1 current in brain slices
Source: EMBO Rep. 2023 May 8;24(7):e56801. doi: 10.15252/embr.202356801 (PMC10328076; doi:10.15252/embr.202356801)
Supplement: Supplementary file 7 — Source Data for Figure 4 [file EMBR-24-e56801-s010.zip › Figure 4/Figure 4H.xlsx]

## Sheet: Figure EV4H
aCSF	1mM Glycine	1mM D serine
9.44	22.65	34.85
12.766	55.4	9.95
30.179	28.39	24.41
13.67	16.12	8.92
27.1	35.77	4.15
21.91	5.19	29.23
15.08	24.6
24.35
