# Supplementary material for: Potentiation of neuronal activity by tonic GluD1 current in brain slices
Source: EMBO Rep. 2023 May 8;24(7):e56801. doi: 10.15252/embr.202356801 (PMC10328076; doi:10.15252/embr.202356801)
Supplement: Supplementary file 7 — Source Data for Figure 4 [file EMBR-24-e56801-s010.zip › Figure 4/Figure 4D.xlsx]

## Sheet: Figure EV4D
time (min)	1 mM glycine			1 mM D-ser
0	100.779	4.63674	10	96.6995	3.84185	9
1.5	94.6212	3.91885	10	103.225	3.93462	9
3	105.379	3.91885	10	100.076	5.21672	9
4.5	120.117	8.78229	10	125.548	9.44762	9
6	116.502	12.2341	10	112.76	17.8675	9
7.5	111.065	14.2543	9	110.038	19.7355	9
9	114.563	16.1651	10	113.33	15.2074	9
10.5	115.213	18.8557	10	115.659	17.144	8
12	119.719	16.5232	10	118.573	16.2332	8
13.5	119.041	18.8446	9	113.337	14.9208	8
15	121.416	13.8322	9	100.98	18.5849	7
16.5	126.935	16.2219	9	111.917	22.9942	7
18	120.22	15.3199	9	120.5	24.4846	7
19.5	124.284	19.7636	9	121.992	25.8526	7
21	117.388	13.0738	9	126.882	19.4863	7
22.5	119.326	18.2729	9	116.558	23.0331	7
24	121.723	16.1374	9	108.042	23.0594	7
25.5	127.141	21.6094	8	116.697	28.0847	7
27	130.933	27.6122	8	123.317	25.7742	4
28.5	116.134	21.3825	7	138.217	26.3443	3
30	95.4217	18.7182	6	135.709	12.4203	3
31.5	101.289	21.9126	4	135.944	20.5818	3
33	104.9	26.6379	4	117.275	17.9283	2
34.5	116.568	31.0484	4	104.387	5.82452	2
36	122.096	18.2983	2	111.293	0.65415	2
37.5	156.899		1	132.254		1
39	118.492		1	118.453		1
