# Supplementary material for: Potentiation of neuronal activity by tonic GluD1 current in brain slices
Source: EMBO Rep. 2023 May 8;24(7):e56801. doi: 10.15252/embr.202356801 (PMC10328076; doi:10.15252/embr.202356801)
Supplement: Supplementary file 7 — Source Data for Figure 4 [file EMBR-24-e56801-s010.zip › Figure 4/Figure 4E.xlsx]

## Sheet: Sheet1
time (ms)	current (pA)		traces have been post-hoc filtered (60 Hz) and reduced by a factor of 2 to facilitate transfer of traces to excel format
701068	-27.6826
701070	-27.3436
701072	-26.6866
701074	-26.7772
701076	-27.4375
701078	-28.2077
701080	-29.0656
701082	-29.4776
701084	-29.6013
701086	-29.4227
701088	-28.416
701090	-27.3634
701092	-26.9477
701094	-27.2142
701096	-28.264
701098	-29.0127
701100	-28.8372
701102	-28.0342
701104	-26.4331
701106	-24.9875
701108	-24.6602
701110	-25.058
701112	-26.1518
701114	-27.4906
701116	-28.3701
701118	-28.989
701120	-28.9656
701122	-28.2856
701124	-27.8617
701126	-28.0431
701128	-29.2216
701130	-30.8486
701132	-31.3331
701134	-30.9066
701136	-30.2033
701138	-29.0206
701140	-27.9928
701142	-27.7321
701144	-28.1849
701146	-29.0607
701148	-29.5402
701150	-29.4641
701152	-28.9111
701154	-27.6335
701156	-26.5409
701158	-26.3762
701160	-26.9977
701162	-28.3759
701164	-29.4991
701166	-29.5126
701168	-29.0535
701170	-28.365
701172	-27.7902
701174	-27.9974
701176	-28.6088
701178	-29.652
701180	-30.9752
701182	-31.6694
701184	-31.824
701186	-31.5135
701188	-30.8685
701190	-30.6187
701192	-30.3959
701194	-29.9537
701196	-29.8796
701198	-29.9459
701200	-30.1001
701202	-30.3065
701204	-29.9676
701206	-29.7039
701208	-29.9109
701210	-29.8972
701212	-29.4766
701214	-28.2514
701216	-27.3048
701218	-28.1818
701220	-29.2021
701222	-29.2699
701224	-29.169
701226	-29.1161
701228	-29.4955
701230	-30.1299
701232	-30.249
701234	-29.9309
701236	-29.1405
701238	-28.2643
701240	-28.0909
701242	-28.2289
701244	-28.5627
701246	-29.2522
701248	-29.7742
701250	-30.1054
701252	-29.9485
701254	-28.9784
701256	-28.4995
701258	-29.1202
701260	-30.1158
701262	-30.9446
701264	-30.9344
701266	-30.4223
701268	-30.1205
701270	-29.578
701272	-28.9385
701274	-28.834
701276	-29.3014
701278	-30.333
701280	-31.3329
701282	-31.8003
701284	-32.0178
701286	-31.6123
701288	-30.8006
701290	-30.5191
701292	-30.5658
701294	-30.7438
701296	-30.8333
701298	-30.3677
701300	-30.0477
701302	-29.9693
701304	-29.4311
701306	-29.1505
701308	-29.7056
701310	-30.8624
701312	-32.3067
701314	-33.1607
701316	-33.3822
701318	-33.4838
701320	-33.3237
701322	-33.3356
701324	-33.3443
701326	-32.9242
701328	-32.8176
701330	-32.7755
701332	-32.2642
701334	-31.6351
701336	-30.5208
701338	-28.9858
701340	-28.0176
701342	-27.9431
701344	-28.6425
701346	-29.3672
701348	-29.4852
701350	-29.658
701352	-29.7803
701354	-29.4395
701356	-29.2913
701358	-29.4832
701360	-30.1085
701362	-31.0895
701364	-31.2925
701366	-30.7818
701368	-30.184
701370	-29.1518
701372	-28.0896
701374	-27.5558
701376	-27.6287
701378	-28.462
701380	-29.3024
701382	-29.6178
701384	-29.7627
701386	-29.4849
701388	-29.0146
701390	-29.0128
701392	-29.4395
701394	-30.4463
701396	-31.6236
701398	-32.1551
701400	-32.0835
701402	-31.2369
701404	-29.9929
701406	-29.5371
701408	-29.9654
701410	-30.7483
701412	-31.2947
701414	-31.0953
701416	-30.9143
701418	-31.1324
701420	-30.9411
701422	-30.5064
701424	-30.3072
701426	-30.6524
701428	-31.7808
701430	-32.9032
701432	-33.7188
701434	-34.1944
701436	-33.5679
701438	-32.4882
701440	-31.9506
701442	-31.7746
701444	-31.9836
701446	-32.1294
701448	-31.6854
701450	-31.1572
701452	-30.4284
701454	-29.5723
701456	-29.3622
701458	-29.7293
701460	-30.5846
701462	-31.7044
701464	-32.2784
701466	-32.3732
701468	-32.0724
701470	-31.0462
701472	-29.8947
701474	-29.1581
701476	-29.1798
701478	-30.0834
701480	-30.7915
701482	-30.6917
701484	-29.9588
701486	-28.8134
701488	-28.2667
701490	-28.5356
701492	-29.0182
701494	-30.0201
701496	-31.0998
701498	-31.5523
701500	-31.6256
701502	-31.0392
701504	-30.1598
701506	-29.8592
701508	-29.9568
701510	-30.6754
701512	-31.675
701514	-31.8512
701516	-31.3261
701518	-30.2584
701520	-28.9022
701522	-28.2518
701524	-28.2702
701526	-28.6692
701528	-29.3357
701530	-29.5896
701532	-29.5454
701534	-29.2185
701536	-27.9816
701538	-26.3847
701540	-25.6469
701542	-26.4086
701544	-28.2517
701546	-29.9599
701548	-31.1674
701550	-32.1719
701552	-32.4258
701554	-32.0439
701556	-31.593
701558	-31.2548
701560	-31.7279
701562	-32.7076
701564	-33.1155
701566	-33.1596
701568	-32.8818
701570	-32.0699
701572	-31.3518
701574	-31.1239
701576	-31.6296
701578	-32.5066
701580	-32.7049
701582	-32.5503
701584	-32.1947
701586	-31.0861
701588	-30.1765
701590	-30.0655
701592	-30.381
701594	-30.9553
701596	-30.9745
701598	-30.3444
701600	-29.6443
701602	-28.7187
701604	-27.9512
701606	-27.6137
701608	-27.3815
701610	-27.7179
701612	-28.5217
701614	-29.1422
701616	-29.6771
701618	-29.5467
701620	-28.7597
701622	-28.472
701624	-28.6903
701626	-29.1818
701628	-29.8239
701630	-30.1731
701632	-30.6817
701634	-31.0446
701636	-30.4843
701638	-29.8351
701640	-29.7206
701642	-30.0268
701644	-30.7226
701646	-31.2547
701648	-31.4565
701650	-31.262
701652	-30.1784
701654	-29.0305
701656	-28.6917
701658	-29.0987
701660	-30.1802
701662	-30.9035
701664	-30.6072
701666	-29.8198
701668	-28.6005
701670	-27.5146
701672	-27.1599
701674	-27.0719
701676	-27.463
701678	-28.2092
701680	-28.5022
701682	-28.5888
701684	-28.3914
701686	-27.7097
701688	-27.4364
701690	-27.7375
701692	-28.462
701694	-29.5129
701696	-30.007
701698	-30.0292
701700	-29.7819
701702	-28.7994
701704	-28.0863
701706	-28.3918
701708	-29.3236
701710	-30.6244
701712	-31.2933
701714	-31.0504
701716	-30.6547
701718	-29.7375
701720	-28.4575
701722	-27.7288
701724	-27.5547
701726	-28.0839
701728	-28.9371
701730	-29.1165
701732	-28.6211
701734	-27.3082
701736	-25.491
701738	-24.8679
701740	-25.995
701742	-28.1178
701744	-30.0493
701746	-30.7458
701748	-30.7996
701750	-30.7282
701752	-30.1926
701754	-29.7666
701756	-29.6964
701758	-29.766
701760	-30.1435
701762	-30.3958
701764	-30.4008
701766	-30.2353
701768	-29.2474
701770	-28.0616
701772	-27.7683
701774	-28.3039
701776	-29.4973
701778	-30.675
701780	-31.131
701782	-31.0903
701784	-30.5818
701786	-30.0847
701788	-30.2597
701790	-30.5474
701792	-30.8721
701794	-31.3386
701796	-31.4217
701798	-31.3392
701800	-30.9844
701802	-29.9741
701804	-29.2305
701806	-29.2016
701808	-29.5705
701810	-30.2439
701812	-30.7701
701814	-31.239
701816	-31.5837
701818	-31.2406
701820	-30.9436
701822	-31.0089
701824	-30.7795
701826	-30.5412
701828	-30.3798
701830	-30.2139
701832	-30.4505
701834	-30.5816
701836	-30.6443
701838	-31.304
701840	-32.0165
701842	-32.6277
701844	-33.0197
701846	-32.477
701848	-31.4044
701850	-30.1709
701852	-29.0001
701854	-28.5984
701856	-28.6877
701858	-29.1272
701860	-30.011
701862	-30.4938
701864	-30.6226
701866	-30.4809
701868	-29.4703
701870	-28.4867
701872	-28.2072
701874	-28.2801
701876	-28.7406
701878	-28.9665
701880	-28.6932
701882	-28.5132
701884	-28.2707
701886	-27.9939
701888	-28.0487
701890	-28.4082
701892	-29.3015
701894	-30.3465
701896	-30.6784
701898	-30.4992
701900	-29.778
701902	-28.7611
701904	-28.5637
701906	-29.0869
701908	-29.9324
701910	-30.6641
701912	-30.3924
701914	-29.6145
701916	-28.9269
701918	-28.1585
701920	-27.6995
701922	-27.5783
701924	-27.871
701926	-28.996
701928	-29.8995
701930	-29.8471
701932	-29.106
701934	-27.6494
701936	-26.5454
701938	-26.5578
701940	-27.0086
701942	-27.7835
701944	-28.7139
701946	-29.3396
701948	-29.8638
701950	-29.976
701952	-29.4655
701954	-29.0339
701956	-29.0325
701958	-29.5605
701960	-30.0497
701962	-29.7411
701964	-29.3252
701966	-28.8604
701968	-27.7899
701970	-26.8665
701972	-26.6288
701974	-27.3633
701976	-28.9701
701978	-30.0605
701980	-30.4741
701982	-30.7489
701984	-30.2548
701986	-29.3538
701988	-28.8904
701990	-28.8252
701992	-29.1197
701994	-29.3205
701996	-29.1799
701998	-28.8496
702000	-27.8017
702002	-26.4178
702004	-25.8136
702006	-26.2799
702008	-27.8382
702010	-29.4866
702012	-29.9631
702014	-29.7802
702016	-29.2484
702018	-28.3478
702020	-28.0333
702022	-28.5828
702024	-29.7751
702026	-31.2519
702028	-31.8807
702030	-31.5987
702032	-30.9491
702034	-29.8988
702036	-29.1295
702038	-28.9088
702040	-29.0599
702042	-29.9496
702044	-30.9888
702046	-31.5268
702048	-31.5686
702050	-30.8663
702052	-30.0191
702054	-29.7003
702056	-29.6376
702058	-29.9814
702060	-30.6004
702062	-30.8565
702064	-31.0419
702066	-30.987
702068	-30.0551
702070	-28.9015
702072	-28.296
702074	-28.5182
702076	-29.2257
702078	-29.5989
702080	-29.846
702082	-29.6012
702084	-28.2657
702086	-27.0677
702088	-26.8541
702090	-27.5837
702092	-28.9765
702094	-29.8711
702096	-29.8299
702098	-29.3858
702100	-28.6401
702102	-28.0626
702104	-27.9492
702106	-28.082
702108	-28.7864
702110	-29.6028
702112	-29.8064
702114	-29.6879
702116	-28.8346
702118	-27.6053
702120	-27.4152
702122	-28.0974
702124	-29.2355
702126	-30.4128
702128	-30.8318
702130	-30.8483
702132	-30.5582
702134	-29.7283
702136	-29.1141
702138	-29.0768
702140	-29.6215
702142	-30.6046
702144	-30.8699
702146	-30.2422
702148	-29.1885
702150	-27.3983
702152	-25.6781
702154	-25.0889
702156	-25.6235
702158	-26.8002
702160	-27.4905
702162	-27.6019
702164	-27.6702
702166	-26.7126
702168	-25.0062
702170	-24.7339
702172	-25.8485
702174	-26.7461
702176	-26.7862
702178	-26.0214
702180	-25.2546
702182	-24.4862
702184	-23.6602
702186	-23.6302
702188	-24.3085
702190	-25.2903
702192	-26.2823
702194	-26.4554
702196	-26.2354
702198	-26.2909
702200	-26.1347
702202	-26.0502
702204	-26.3186
702206	-26.6946
702208	-27.3724
702210	-27.9951
702212	-28.1681
702214	-27.7916
702216	-26.6352
702218	-25.6276
702220	-25.4731
702222	-25.8946
702224	-27.1238
702226	-28.4713
702228	-28.8776
702230	-28.8611
702232	-28.4417
702234	-27.7835
702236	-27.7422
702238	-27.8593
702240	-27.9321
702242	-28.2109
702244	-28.1388
702246	-27.755
702248	-27.1254
702250	-26.001
702252	-25.3097
702254	-25.5773
702256	-26.5082
702258	-27.8261
702260	-28.5262
702262	-28.5407
702264	-28.5466
702266	-28.1514
702268	-27.4606
702270	-27.035
702272	-27.1296
702274	-27.9454
702276	-28.6996
702278	-28.8157
702280	-28.7993
702282	-28.4219
702284	-27.5463
702286	-27.058
702288	-27.2693
702290	-28.1254
702292	-29.3708
702294	-30.292
702296	-30.7301
702298	-30.2607
702300	-28.8139
702302	-27.4024
702304	-26.4564
702306	-26.4495
702308	-27.6772
702310	-28.8648
702312	-29.2878
702314	-29.1668
702316	-28.6405
702318	-28.6588
702320	-29.3373
702322	-29.9286
702324	-30.4374
702326	-30.5124
702328	-30.1572
702330	-30.0378
702332	-29.7057
702334	-29.05
702336	-28.5833
702338	-28.2114
702340	-28.3122
702342	-28.7089
702344	-28.618
702346	-28.5343
702348	-28.5743
702350	-28.2269
702352	-27.8106
702354	-27.5693
702356	-27.8683
702358	-28.8498
702360	-29.5796
702362	-29.7178
702364	-29.2987
702366	-28.2697
702368	-27.4935
702370	-27.5202
702372	-28.1334
702374	-29.022
702376	-29.293
702378	-28.972
702380	-28.9768
702382	-29.061
702384	-29.1429
702386	-29.5104
702388	-29.8455
702390	-30.2257
702392	-30.4585
702394	-30.1965
702396	-29.8267
702398	-28.8518
702400	-27.3832
702402	-26.7633
702404	-27.1283
702406	-28.1134
702408	-29.1015
702410	-29.2024
702412	-28.9359
702414	-28.731
702416	-28.1836
702418	-27.5915
702420	-27.1297
702422	-27.171
702424	-28.178
702426	-29.2435
702428	-29.7867
702430	-29.7658
702432	-28.9491
702434	-28.4241
702436	-28.8391
702438	-29.4354
702440	-29.984
702442	-30.0797
702444	-29.504
702446	-28.8332
702448	-27.796
702450	-26.718
702452	-26.654
702454	-27.3895
702456	-28.6715
702458	-29.9865
702460	-30.3914
702462	-30.2369
702464	-29.6665
702466	-28.5759
702468	-27.8272
702470	-27.6127
702472	-27.7013
702474	-28.0712
702476	-28.2343
702478	-28.4921
702480	-29.0433
702482	-29.0554
702484	-28.8595
702486	-29.2595
702488	-30.3121
702490	-31.6696
702492	-32.3423
702494	-32.2556
702496	-32.0116
702498	-31.0098
702500	-29.5707
702502	-29.0429
702504	-29.6565
702506	-31.3
702508	-33.1237
702510	-33.8653
702512	-33.7996
702514	-33.2033
702516	-32.2432
702518	-31.9316
702520	-32.5947
702522	-34.0221
702524	-35.6519
702526	-36.591
702528	-36.8674
702530	-36.2428
702532	-34.4006
702534	-32.6977
702536	-32.1478
702538	-32.6586
702540	-33.8496
702542	-34.5011
702544	-34.067
702546	-33.0921
702548	-31.5837
702550	-30.0476
702552	-29.1879
702554	-28.9182
702556	-29.1063
702558	-29.2073
702560	-28.9526
702562	-28.7589
702564	-28.0441
702566	-26.7278
702568	-26.2047
702570	-26.7827
702572	-27.8411
702574	-28.7661
702576	-28.9418
702578	-28.6346
702580	-27.8569
702582	-26.4912
702584	-25.6072
702586	-25.6698
702588	-26.5604
702590	-28.1499
702592	-29.2479
702594	-29.4303
702596	-29.2273
702598	-28.5866
702600	-27.8914
702602	-27.546
702604	-27.7846
702606	-28.8302
702608	-29.5285
702610	-29.2189
702612	-28.7942
702614	-28.114
702616	-27.2152
702618	-27.0198
702620	-27.5228
702622	-28.7664
702624	-30.4472
702626	-31.7129
702628	-32.3726
702630	-32.1033
702632	-30.9876
702634	-29.9614
702636	-29.3649
702638	-29.4632
702640	-30.1393
702642	-30.2425
702644	-29.7175
702646	-28.9977
702648	-27.9613
702650	-27.3023
702652	-27.2508
702654	-27.4562
702656	-28.1383
702658	-28.8187
702660	-29.156
702662	-29.3568
702664	-28.9741
702666	-28.3175
702668	-28.1497
702670	-28.3508
702672	-29.1
702674	-30.0127
702676	-30.2218
702678	-30.0461
702680	-29.5553
702682	-28.86
702684	-28.3636
702686	-27.9177
702688	-28.2921
702690	-29.7177
702692	-30.8567
702694	-31.3912
702696	-31.0809
702698	-29.6822
702700	-28.7789
702702	-28.9593
702704	-29.3733
702706	-29.9206
702708	-30.1866
702710	-30.0705
702712	-30.0115
702714	-29.6205
702716	-29.2163
702718	-29.4444
702720	-30.064
702722	-31.0054
702724	-31.6981
702726	-31.716
702728	-31.6811
702730	-31.3511
702732	-30.5987
702734	-30.2255
702736	-30.2822
702738	-30.9078
702740	-32.0215
702742	-32.8917
702744	-33.6396
702746	-33.643
702748	-32.1139
702750	-30.3532
702752	-29.4447
702754	-29.406
702756	-30.1466
702758	-31.0979
702760	-32.2413
702762	-33.3879
702764	-33.4297
702766	-32.4891
702768	-31.4435
702770	-30.8049
702772	-31.0718
702774	-31.6921
702776	-31.8977
702778	-31.8538
702780	-31.237
702782	-30.2268
702784	-29.7326
702786	-29.7816
702788	-30.4375
702790	-31.2941
702792	-31.5167
702794	-31.4468
702796	-30.8585
702798	-29.5321
702800	-28.7336
702802	-28.8785
702804	-29.7902
702806	-31.3602
702808	-32.6483
702810	-33.3164
702812	-33.2211
702814	-31.805
702816	-30.0303
702818	-29.052
702820	-28.9897
702822	-29.6322
702824	-29.9303
702826	-29.4622
702828	-28.8478
702830	-27.8847
702832	-26.9389
702834	-26.923
702836	-27.5113
702838	-28.3928
702840	-29.3373
702842	-29.9864
702844	-30.404
702846	-29.929
702848	-28.7373
702850	-28.1544
702852	-28.2868
702854	-29.0075
702856	-30.3222
702858	-31.4851
702860	-32.1684
702862	-32.0365
702864	-30.7141
702866	-29.3528
702868	-28.9762
702870	-29.6145
702872	-30.9963
702874	-32.075
702876	-32.4082
702878	-32.2484
702880	-31.5797
702882	-30.9787
702884	-30.6509
702886	-30.2052
702888	-30.207
702890	-30.6982
702892	-31.0605
702894	-31.2929
702896	-31.0816
702898	-30.5299
702900	-30.3545
702902	-30.5898
702904	-31.3701
702906	-32.3136
702908	-32.1922
702910	-31.2175
702912	-30.0387
702914	-28.8416
702916	-28.4131
702918	-28.7607
702920	-29.4049
702922	-30.2889
702924	-30.8579
702926	-31.1725
702928	-31.3967
702930	-30.8958
702932	-30.2964
702934	-30.3265
702936	-30.6401
702938	-31.0856
702940	-31.2965
702942	-31.2257
702944	-31.0368
702946	-29.9782
702948	-28.6919
702950	-28.6251
702952	-29.3275
702954	-30.3119
702956	-31.3591
702958	-31.7655
702960	-31.6663
702962	-31.0343
702964	-29.8905
702966	-29.3234
702968	-29.761
702970	-30.9956
702972	-32.3629
702974	-32.6751
702976	-32.3375
702978	-31.8209
702980	-30.53
702982	-29.3053
702984	-28.9647
702986	-29.4114
702988	-30.5252
702990	-31.2725
702992	-31.26
702994	-31.1554
702996	-30.6271
702998	-29.775
703000	-29.4308
703002	-29.5525
703004	-30.11
703006	-30.6571
703008	-30.5693
703010	-30.1301
703012	-29.2236
703014	-28.0814
703016	-27.6386
703018	-27.9199
703020	-28.8459
703022	-30.1606
703024	-30.9121
703026	-31.2061
703028	-31.2569
703030	-30.673
703032	-30.3136
703034	-30.7605
703036	-31.5422
703038	-32.2354
703040	-31.9844
703042	-31.0363
703044	-30.3592
703046	-29.7202
703048	-29.2839
703050	-29.4197
703052	-29.847
703054	-30.6403
703056	-31.4277
703058	-31.7932
703060	-32.019
703062	-31.8111
703064	-31.1839
703066	-30.6856
703068	-30.3523
703070	-30.6419
703072	-31.5005
703074	-31.9116
703076	-31.7295
703078	-30.8626
703080	-29.3403
703082	-28.4732
703084	-28.7995
703086	-29.9034
703088	-31.3386
703090	-31.9792
703092	-31.7864
703094	-31.4371
703096	-30.5677
703098	-29.6032
703100	-29.3313
703102	-29.6987
703104	-30.7557
703106	-31.668
703108	-31.6833
703110	-31.2202
703112	-30.102
703114	-28.6658
703116	-28.1284
703118	-28.6613
703120	-29.9926
703122	-31.1858
703124	-31.1448
703126	-30.4571
703128	-29.6085
703130	-28.6824
703132	-28.2579
703134	-28.213
703136	-29.0651
703138	-31.2739
703140	-33.0691
703142	-33.5885
703144	-33.2583
703146	-32.353
703148	-31.7546
703150	-31.5724
703152	-31.4228
703154	-31.4498
703156	-31.1617
703158	-30.7038
703160	-30.7047
703162	-30.464
703164	-29.8391
703166	-29.4291
703168	-29.2618
703170	-29.6852
703172	-30.4324
703174	-30.5784
703176	-30.0136
703178	-28.8861
703180	-28.0614
703182	-28.3677
703184	-29.2731
703186	-30.3117
703188	-31.1869
703190	-31.1806
703192	-30.7397
703194	-30.4951
703196	-30.206
703198	-30.0789
703200	-30.1408
703202	-30.2149
703204	-30.5766
703206	-30.7441
703208	-30.5521
703210	-30.3915
703212	-29.9736
703214	-29.6654
703216	-29.7184
703218	-29.8124
703220	-30.2828
703222	-30.8389
703224	-30.9315
703226	-30.9823
703228	-30.8342
703230	-30.3291
703232	-30.3011
703234	-30.945
703236	-31.9702
703238	-32.7265
703240	-32.5461
703242	-32.172
703244	-31.9956
703246	-31.7677
703248	-31.9774
703250	-32.3661
703252	-32.5983
703254	-32.9794
703256	-32.9966
703258	-32.5981
703260	-32.2067
703262	-31.8056
703264	-31.9826
703266	-32.6721
703268	-33.2086
703270	-33.7282
703272	-33.8512
703274	-33.3479
703276	-32.666
703278	-31.3994
703280	-30.0095
703282	-29.5872
703284	-29.7856
703286	-30.3346
703288	-30.9161
703290	-30.8397
703292	-30.5639
703294	-30.2523
703296	-29.6994
703298	-29.434
703300	-29.3114
703302	-29.3991
703304	-30.1312
703306	-30.8377
703308	-31.0462
703310	-30.3428
703312	-28.517
703314	-26.9002
703316	-26.4357
703318	-26.9724
703320	-28.2954
703322	-29.3148
703324	-29.3777
703326	-28.9947
703328	-28.0836
703330	-27.0893
703332	-26.9713
703334	-27.667
703336	-28.8283
703338	-29.5711
703340	-29.3691
703342	-29.0907
703344	-28.7308
703346	-28.1279
703348	-28.1234
703350	-28.7423
703352	-29.5957
703354	-30.1565
703356	-29.8924
703358	-29.5157
703360	-29.0584
703362	-27.7694
703364	-26.5376
703366	-26.2358
703368	-26.8702
703370	-28.2358
703372	-29.2135
703374	-29.4734
703376	-29.4345
703378	-28.7492
703380	-27.8738
703382	-27.4474
703384	-27.3678
703386	-27.9989
703388	-28.7987
703390	-28.9672
703392	-28.997
703394	-28.6769
703396	-27.9255
703398	-27.533
703400	-27.5988
703402	-28.4253
703404	-29.7801
703406	-30.3387
703408	-30.1952
703410	-29.7132
703412	-28.8299
703414	-28.316
703416	-28.4426
703418	-29.1377
703420	-30.3514
703422	-31.2939
703424	-31.6513
703426	-31.4092
703428	-30.2322
703430	-29.1008
703432	-29.0281
703434	-29.6849
703436	-30.7612
703438	-31.4179
703440	-31.1433
703442	-30.4517
703444	-29.2707
703446	-28.1929
703448	-28.0693
703450	-28.3383
703452	-28.7986
703454	-29.379
703456	-29.5985
703458	-29.5475
703460	-29.0012
703462	-28.1247
703464	-27.8341
703466	-28.0818
703468	-28.8004
703470	-29.9039
703472	-30.3533
703474	-30.1689
703476	-29.6928
703478	-28.6391
703480	-27.837
703482	-27.8116
703484	-28.3648
703486	-29.3624
703488	-29.7709
703490	-29.4871
703492	-29.3457
703494	-28.8857
703496	-28.0525
703498	-27.5616
703500	-27.4478
703502	-27.992
703504	-28.9712
703506	-29.4882
703508	-29.5549
703510	-29.0533
703512	-28.3189
703514	-28.3091
703516	-28.6552
703518	-29.1135
703520	-29.6535
703522	-29.5324
703524	-29.1426
703526	-29.0415
703528	-29.1525
703530	-29.8735
703532	-30.702
703534	-31.0778
703536	-31.38
703538	-31.2317
703540	-30.7055
703542	-30.3974
703544	-29.7327
703546	-28.7809
703548	-28.1467
703550	-27.6666
703552	-27.4424
703554	-27.2377
703556	-26.7006
703558	-26.1646
703560	-25.373
703562	-24.5783
703564	-24.8493
703566	-25.9511
703568	-27.3302
703570	-28.58
703572	-29.3198
703574	-29.8791
703576	-29.8684
703578	-29.0589
703580	-28.361
703582	-27.8604
703584	-27.5297
703586	-27.6159
703588	-27.3496
703590	-26.7236
703592	-26.1753
703594	-25.3132
703596	-24.8039
703598	-25.4426
703600	-26.8771
703602	-28.4654
703604	-29.3599
703606	-29.7048
703608	-30.048
703610	-29.698
703612	-28.846
703614	-28.5131
703616	-28.6828
703618	-29.5763
703620	-30.8801
703622	-31.6188
703624	-31.8731
703626	-31.3835
703628	-30.2624
703630	-29.7492
703632	-29.8961
703634	-30.2964
703636	-30.8407
703638	-30.7766
703640	-30.1196
703642	-29.3558
703644	-28.6504
703646	-28.5584
703648	-28.835
703650	-29.1016
703652	-29.8849
703654	-30.7389
703656	-31.1593
703658	-31.4575
703660	-31.347
703662	-31.0917
703664	-31.1818
703666	-31.2647
703668	-31.5346
703670	-31.7998
703672	-31.4429
703674	-30.9461
703676	-30.1821
703678	-28.9555
703680	-28.1932
703682	-28.3523
703684	-29.4328
703686	-30.7155
703688	-31.3561
703690	-31.9177
703692	-32.0761
703694	-31.0639
703696	-30.0149
703698	-29.7797
703700	-30.3151
703702	-31.4463
703704	-32.0187
703706	-31.6601
703708	-31.0772
703710	-30.3631
703712	-30.0545
703714	-30.4418
703716	-31.0796
703718	-32.0682
703720	-32.837
703722	-32.6236
703724	-31.739
703726	-30.2296
703728	-28.7403
703730	-28.3849
703732	-28.8222
703734	-29.5989
703736	-30.3001
703738	-30.4469
703740	-30.523
703742	-30.2005
703744	-28.9445
703746	-27.8327
703748	-27.4529
703750	-27.5832
703752	-28.083
703754	-28.3976
703756	-28.6564
703758	-28.767
703760	-27.9516
703762	-27.0946
703764	-27.1024
703766	-27.5803
703768	-28.4771
703770	-29.3665
703772	-29.6769
703774	-29.3626
703776	-28.1228
703778	-26.693
703780	-26.3187
703782	-26.9535
703784	-28.4466
703786	-30.1338
703788	-30.7145
703790	-30.4157
703792	-29.7402
703794	-28.5312
703796	-27.2413
703798	-26.4829
703800	-26.8076
703802	-28.0333
703804	-28.7967
703806	-28.7256
703808	-28.008
703810	-26.6774
703812	-25.9358
703814	-26.2391
703816	-27.1047
703818	-28.4765
703820	-29.3509
703822	-29.2451
703824	-28.8153
703826	-27.7116
703828	-26.2
703830	-25.3543
703832	-25.3151
703834	-26.1874
703836	-27.3225
703838	-27.6599
703840	-27.4597
703842	-26.8247
703844	-26.1694
703846	-26.2627
703848	-26.5065
703850	-26.6318
703852	-26.9426
703854	-27.04
703856	-27.0463
703858	-27.058
703860	-26.73
703862	-26.5872
703864	-26.8666
703866	-27.6554
703868	-29.0449
703870	-29.8965
703872	-30.0312
703874	-29.9281
703876	-29.1314
703878	-28.2643
703880	-27.9735
703882	-27.9625
703884	-28.5199
703886	-29.2368
703888	-29.4671
703890	-29.5549
703892	-29.1188
703894	-28.4719
703896	-28.7905
703898	-29.6522
703900	-30.4271
703902	-31.0118
703904	-31.1447
703906	-31.16
703908	-30.9287
703910	-30.2854
703912	-30.0645
703914	-30.3189
703916	-30.7909
703918	-31.4528
703920	-31.5904
703922	-31.2432
703924	-30.7941
703926	-29.9132
703928	-29.1281
703930	-29.0599
703932	-29.624
703934	-30.5485
703936	-30.969
703938	-30.7474
703940	-30.5176
703942	-29.8067
703944	-28.7265
703946	-28.1789
703948	-28.1598
703950	-28.7709
703952	-29.7148
703954	-30.1532
703956	-30.2765
703958	-30.3067
703960	-30.3154
703962	-30.4742
703964	-30.5221
703966	-30.7949
703968	-31.4674
703970	-31.7083
703972	-31.5006
703974	-30.907
703976	-29.5453
703978	-28.3758
703980	-28.1244
703982	-28.6692
703984	-29.9391
703986	-30.764
703988	-30.525
703990	-30.0418
703992	-29.3086
703994	-28.6318
703996	-28.704
703998	-29.1837
704000	-30.1127
704002	-31.3012
704004	-31.8765
704006	-31.8477
704008	-31.2305
704010	-30.3199
704012	-29.898
704014	-29.7992
704016	-30.0034
704018	-30.5702
704020	-30.8998
704022	-31.1313
704024	-31.2233
704026	-30.8519
704028	-30.8211
704030	-31.247
704032	-31.5695
704034	-31.8091
704036	-31.3548
704038	-30.238
704040	-29.2485
704042	-28.2319
704044	-27.6583
704046	-27.934
704048	-28.4797
704050	-29.3047
704052	-29.9842
704054	-29.8001
704056	-29.0958
704058	-27.9359
704060	-26.8542
704062	-26.8497
704064	-27.5921
704066	-28.611
704068	-29.5094
704070	-29.854
704072	-30.0642
704074	-29.8219
704076	-28.6992
704078	-27.719
704080	-27.4259
704082	-27.9315
704084	-29.2357
704086	-30.1764
704088	-30.2143
704090	-29.7049
704092	-28.7206
704094	-27.9438
704096	-27.8326
704098	-28.1737
704100	-28.8922
704102	-29.3842
704104	-29.5015
704106	-29.5763
704108	-28.9784
704110	-28.0104
704112	-27.7677
704114	-28.3157
704116	-29.5182
704118	-30.6725
704120	-30.9397
704122	-30.6734
704124	-29.908
704126	-28.9283
704128	-28.7121
704130	-29.2021
704132	-29.9791
704134	-30.6255
704136	-30.5227
704138	-30.1517
704140	-29.6392
704142	-28.4154
704144	-27.4123
704146	-27.3197
704148	-27.9358
704150	-28.9823
704152	-29.2478
704154	-28.538
704156	-27.9228
704158	-27.4001
704160	-27.0369
704162	-27.2039
704164	-27.566
704166	-27.9547
704168	-28.0225
704170	-27.6673
704172	-27.5134
704174	-27.0552
704176	-25.9831
704178	-25.3605
704180	-25.5609
704182	-26.3496
704184	-27.2367
704186	-27.4966
704188	-27.476
704190	-27.3354
704192	-26.8533
704194	-26.8042
704196	-27.2628
704198	-27.7871
704200	-28.5618
704202	-29.0488
704204	-28.9304
704206	-28.3576
704208	-27.1037
704210	-26.1062
704212	-26.2957
704214	-27.2153
704216	-28.5161
704218	-29.5215
704220	-29.6286
704222	-29.1929
704224	-28.0584
704226	-26.6653
704228	-26.1269
704230	-26.2185
704232	-26.8222
704234	-27.7711
704236	-28.2355
704238	-28.3877
704240	-28.1629
704242	-27.4898
704244	-27.2112
704246	-27.189
704248	-27.3021
704250	-27.8355
704252	-28.1411
704254	-28.3899
704256	-28.6969
704258	-28.1228
704260	-27.2566
704262	-26.9526
704264	-26.9804
704266	-27.3337
704268	-27.6107
704270	-27.5793
704272	-27.6527
704274	-27.3204
704276	-26.6693
704278	-26.5179
704280	-26.8557
704282	-28.1895
704284	-30.0712
704286	-30.9975
704288	-31.0436
704290	-30.1552
704292	-28.5216
704294	-27.4566
704296	-27.1796
704298	-27.5175
704300	-28.5373
704302	-29.4602
704304	-29.9903
704306	-30.1259
704308	-29.6589
704310	-29.2574
704312	-29.2652
704314	-29.6302
704316	-30.4659
704318	-30.778
704320	-30.3223
704322	-29.9344
704324	-29.3598
704326	-28.7619
704328	-28.7646
704330	-29.0708
704332	-29.6126
704334	-30.087
704336	-30.0261
704338	-29.9332
704340	-29.5257
704342	-28.5824
704344	-28.1132
704346	-28.3843
704348	-29.1593
704350	-29.9685
704352	-30.0265
704354	-29.5434
704356	-28.7071
704358	-27.3963
704360	-26.6599
704362	-27.0552
704364	-28.1701
704366	-29.7713
704368	-31.106
704370	-31.6582
704372	-31.3477
704374	-29.983
704376	-28.6906
704378	-28.3871
704380	-28.6674
704382	-29.3135
704384	-29.7096
704386	-29.5217
704388	-29.2491
704390	-28.7281
704392	-28.2726
704394	-28.616
704396	-29.3214
704398	-30.0813
704400	-30.6041
704402	-30.283
704404	-29.5745
704406	-28.5622
704408	-27.1749
704410	-26.3664
704412	-26.393
704414	-26.9676
704416	-27.8526
704418	-28.2543
704420	-28.1798
704422	-27.9485
704424	-27.4089
704426	-27.3248
704428	-27.8516
704430	-28.4185
704432	-29.2537
704434	-29.829
704436	-29.785
704438	-29.8425
704440	-29.7053
704442	-29.3866
704444	-29.3357
704446	-29.2311
704448	-29.546
704450	-30.2184
704452	-30.3391
704454	-30.2206
704456	-29.8933
704458	-29.2302
704460	-28.9056
704462	-28.9515
704464	-29.4603
704466	-30.5454
704468	-31.229
704470	-31.1973
704472	-30.6097
704474	-29.3947
704476	-28.4914
704478	-28.2523
704480	-28.482
704482	-29.3416
704484	-29.9079
704486	-29.7489
704488	-29.3357
704490	-28.4967
704492	-27.7699
704494	-27.7267
704496	-28.2166
704498	-29.4178
704500	-30.5662
704502	-30.8118
704504	-30.7352
704506	-30.1996
704508	-29.1273
704510	-28.7699
704512	-29.5844
704514	-31.1745
704516	-32.8256
704518	-33.578
704520	-33.6395
704522	-33.0375
704524	-31.588
704526	-30.3083
704528	-29.5692
704530	-29.3905
704532	-30.2127
704534	-31.27
704536	-31.6726
704538	-31.3635
704540	-30.2194
704542	-29.0375
704544	-28.7076
704546	-29.1315
704548	-29.9756
704550	-30.5573
704552	-30.8467
704554	-31.3233
704556	-31.3411
704558	-30.7931
704560	-30.4041
704562	-30.1611
704564	-30.1631
704566	-30.1429
704568	-29.5791
704570	-29.1464
704572	-28.8338
704574	-28.2441
704576	-28.0606
704578	-28.1923
704580	-28.3886
704582	-28.8367
704584	-28.9509
704586	-28.8743
704588	-28.747
704590	-27.779
704592	-26.6411
704594	-26.3339
704596	-26.8604
704598	-28.1213
704600	-29.282
704602	-29.9606
704604	-30.7096
704606	-30.9958
704608	-30.7066
704610	-30.3926
704612	-29.8245
704614	-29.388
704616	-29.4032
704618	-29.5032
704620	-29.7081
704622	-29.3519
704624	-28.1885
704626	-27.3844
704628	-27.3167
704630	-27.9064
704632	-28.9917
704634	-29.7599
704636	-30.3617
704638	-30.7044
704640	-30.083
704642	-29.2449
704644	-28.8232
704646	-28.8898
704648	-29.6757
704650	-30.4369
704652	-30.6086
704654	-30.3486
704656	-29.4508
704658	-28.525
704660	-28.3494
704662	-28.7208
704664	-29.6146
704666	-30.5868
704668	-31.0497
704670	-31.0583
704672	-30.0588
704674	-28.3621
704676	-27.2983
704678	-27.0307
704680	-27.571
704682	-28.5639
704684	-28.9575
704686	-28.9749
704688	-28.7124
704690	-27.8977
704692	-27.469
704694	-27.7472
704696	-28.435
704698	-29.4154
704700	-29.944
704702	-30.0277
704704	-30.003
704706	-29.4514
704708	-28.988
704710	-29.2916
704712	-29.9675
704714	-30.7729
704716	-31.1122
704718	-30.6977
704720	-30.2237
704722	-29.493
704724	-28.4037
704726	-27.6518
704728	-27.3946
704730	-27.9507
704732	-29.0858
704734	-29.7674
704736	-30.0107
704738	-29.7705
704740	-28.875
704742	-28.1394
704744	-27.7955
704746	-27.6317
704748	-27.5542
704750	-27.183
704752	-26.8046
704754	-26.4594
704756	-25.6553
704758	-25.2647
704760	-26.0499
704762	-27.5505
704764	-29.0872
704766	-29.6002
704768	-29.1464
704770	-28.723
704772	-27.9012
704774	-26.8202
704776	-26.5001
704778	-26.8645
704780	-27.8191
704782	-28.903
704784	-29.11
704786	-28.5327
704788	-27.452
704790	-26.2185
704792	-25.6012
704794	-25.5552
704796	-26.0419
704798	-27.0736
704800	-28.0044
704802	-28.8825
704804	-29.5195
704806	-29.2173
704808	-28.5254
704810	-28.0693
704812	-28.1692
704814	-29.0589
704816	-29.7797
704818	-29.8117
704820	-29.3428
704822	-28.0721
704824	-26.692
704826	-26.2622
704828	-26.8596
704830	-28.3342
704832	-29.8319
704834	-30.6427
704836	-30.9735
704838	-30.2426
704840	-28.6724
704842	-27.87
704844	-28.3739
704846	-29.781
704848	-30.9047
704850	-30.7748
704852	-30.2384
704854	-29.5978
704856	-28.38
704858	-27.4261
704860	-27.2629
704862	-27.7917
704864	-28.8669
704866	-29.572
704868	-29.6656
704870	-29.5572
704872	-29.0817
704874	-28.6765
704876	-28.6741
704878	-28.8595
704880	-29.3945
704882	-29.702
704884	-29.387
704886	-29.0291
704888	-28.4403
704890	-27.7074
704892	-27.3495
704894	-27.1184
704896	-27.207
704898	-27.4552
704900	-27.0557
704902	-26.3929
704904	-25.6289
704906	-24.7015
704908	-24.5492
704910	-25.2393
704912	-26.3745
704914	-27.7986
704916	-28.6107
704918	-28.6309
704920	-28.0657
704922	-26.7631
704924	-25.9464
704926	-26.3222
704928	-27.3501
704930	-28.7712
704932	-29.7577
704934	-30.1158
704936	-30.497
704938	-30.4821
704940	-30.0665
704942	-29.95
704944	-30.1836
704946	-30.8271
704948	-31.4242
704950	-31.2307
704952	-30.5719
704954	-29.5457
704956	-28.2842
704958	-27.6674
704960	-27.7347
704962	-28.2825
704964	-29.1478
704966	-29.5505
704968	-29.5722
704970	-29.4167
704972	-29.0024
704974	-29.1042
704976	-29.6143
704978	-29.8326
704980	-29.9837
704982	-29.9616
704984	-29.6962
704986	-29.2402
704988	-27.9887
704990	-26.5766
704992	-26.128
704994	-26.5125
704996	-27.4745
704998	-28.1248
705000	-27.7929
705002	-27.1847
705004	-26.4443
705006	-25.6147
705008	-25.274
705010	-25.4094
705012	-26.1481
705014	-27.3074
705016	-28.0334
705018	-28.3028
705020	-28.0733
705022	-27.3289
705024	-27.0641
705026	-27.4437
705028	-28.1445
705030	-29.1302
705032	-29.6305
705034	-29.5009
705036	-28.965
705038	-27.795
705040	-26.8075
705042	-26.6091
705044	-26.9155
705046	-27.6888
705048	-28.2687
705050	-28.3438
705052	-28.5763
705054	-28.6756
705056	-28.6342
705058	-29.1994
705060	-29.9916
705062	-30.4936
705064	-30.5881
[truncated: 632,841+ more rows]
