# Supplementary material for: Potentiation of neuronal activity by tonic GluD1 current in brain slices
Source: EMBO Rep. 2023 May 8;24(7):e56801. doi: 10.15252/embr.202356801 (PMC10328076; doi:10.15252/embr.202356801)
Supplement: Supplementary file 8 — Source Data for Figure 5 [file EMBR-24-e56801-s009.zip]

Archive with 24 entries (23 files):
- Figure 5/
- __MACOSX/._Figure 5
- Figure 5/Figure 5A.xlsx
- __MACOSX/Figure 5/._Figure 5A.xlsx
- Figure 5/Figure 5F.xlsx
- __MACOSX/Figure 5/._Figure 5F.xlsx
- Figure 5/Figure 5J.xlsx
- __MACOSX/Figure 5/._Figure 5J.xlsx
- Figure 5/Figure 5K.xlsx
- __MACOSX/Figure 5/._Figure 5K.xlsx
- Figure 5/Figure 5G.xlsx
- __MACOSX/Figure 5/._Figure 5G.xlsx
- Figure 5/Figure 5D.xlsx
- __MACOSX/Figure 5/._Figure 5D.xlsx
- Figure 5/Figure 5H.xlsx
- __MACOSX/Figure 5/._Figure 5H.xlsx
- Figure 5/Figure 5I.xlsx
- __MACOSX/Figure 5/._Figure 5I.xlsx
- Figure 5/Figure 5E.xlsx
- __MACOSX/Figure 5/._Figure 5E.xlsx
- Figure 5/Figure 5B.xlsx
- __MACOSX/Figure 5/._Figure 5B.xlsx
- Figure 5/Figure 5C.xlsx
- __MACOSX/Figure 5/._Figure 5C.xlsx
