# Supplementary material for: Potentiation of neuronal activity by tonic GluD1 current in brain slices
Source: EMBO Rep. 2023 May 8;24(7):e56801. doi: 10.15252/embr.202356801 (PMC10328076; doi:10.15252/embr.202356801)
Supplement: Supplementary file 8 — Source Data for Figure 5 [file EMBR-24-e56801-s009.zip › Figure 5/Figure 5A.xlsx]

## Sheet: Figure 5A
	2.4			4.8
time (min)
0	92.315	4.71595	18	95.6706	4.11946	25
1.5	99.8087	1.72416	18	97.4052	2.49078	26
3	98.0224	1.37033	18	96.2747	2.26767	26
4.5	102.169	1.05826	18	106.32	2.41348	26
6	103.604	7.11925	18	89.3508	5.14587	26
7.5	97.1686	7.09186	18	68.6425	4.17883	26
9	95.4201	6.04984	18	63.6813	4.22708	26
10.5	99.8718	8.1092	16	57.1735	4.96148	26
12	96.7784	10.548	14	58.376	4.13258	26
