# Supplementary material for: Potentiation of neuronal activity by tonic GluD1 current in brain slices
Source: EMBO Rep. 2023 May 8;24(7):e56801. doi: 10.15252/embr.202356801 (PMC10328076; doi:10.15252/embr.202356801)
Supplement: Supplementary file 8 — Source Data for Figure 5 [file EMBR-24-e56801-s009.zip › Figure 5/Figure 5F.xlsx]

## Sheet: Figure 5F
1.2	2.4	4.8
21.2676	-13.67	4.6003
19.2871	7.661	0.49345
10.5644	-3.6933	8.9635
5.2098	19.467	-8.313
14.0585	2.05	-1.87913
12.6869	3.17185	43.4244
22.7027	8.6522	15.2032
15.5488	45.39	-4.279
21.8221	3.9612	6.37081
37.0529	7.76002	18.264
19.1946	-11.347	3.7654
21.5997	20.4321	16.7851
6.5128	-5.5421	10.2874
32.3974	5.7626	7.681
23.6379	14.4701	-4.6053
-2.2247	19.1322	17.1938
12.5611	29.138	-4.97964
13.8018		-3.1475
		5.15335
		11.4154
		10.5668
		11.8118
