# Supplementary material for: Potentiation of neuronal activity by tonic GluD1 current in brain slices
Source: EMBO Rep. 2023 May 8;24(7):e56801. doi: 10.15252/embr.202356801 (PMC10328076; doi:10.15252/embr.202356801)
Supplement: Supplementary file 8 — Source Data for Figure 5 [file EMBR-24-e56801-s009.zip › Figure 5/Figure 5J.xlsx]

## Sheet: Sheet1
time (ms)	current (pA)		traces have been post-hoc filtered (60 Hz) and reduced by a factor of 2 to facilitate transfer of traces to excel format
1893660	-19.9535
1893662	-18.6073
1893664	-18.4697
1893666	-18.9003
1893668	-19.1673
1893670	-20.0681
1893672	-21.231
1893674	-20.887
1893676	-19.1206
1893678	-17.5207
1893680	-17.0072
1893682	-17.4727
1893684	-18.3192
1893686	-19.1981
1893688	-19.8134
1893690	-19.7741
1893692	-19.2572
1893694	-18.8465
1893696	-18.6719
1893698	-18.8812
1893700	-19.7343
1893702	-20.6967
1893704	-21.4039
1893706	-21.6647
1893708	-20.8924
1893710	-19.3499
1893712	-18.3078
1893714	-18.7447
1893716	-20.8004
1893718	-24.0478
1893720	-26.7793
1893722	-26.3953
1893724	-23.1554
1893726	-19.6971
1893728	-17.7772
1893730	-17.7981
1893732	-19.1537
1893734	-20.7955
1893736	-22.0877
1893738	-22.8056
1893740	-22.7684
1893742	-21.9175
1893744	-20.7502
1893746	-19.892
1893748	-19.6332
1893750	-19.8449
1893752	-20.2029
1893754	-20.5487
1893756	-20.8293
1893758	-21.0216
1893760	-20.7912
1893762	-20.3397
1893764	-20.3063
1893766	-20.6288
1893768	-20.9154
1893770	-21.1257
1893772	-21.0511
1893774	-20.7193
1893776	-20.8726
1893778	-20.9873
1893780	-20.5283
1893782	-20.3157
1893784	-20.3047
1893786	-20.3255
1893788	-19.9701
1893790	-18.8374
1893792	-17.7114
1893794	-17.6651
1893796	-18.7444
1893798	-19.7644
1893800	-20.1799
1893802	-20.4621
1893804	-20.6307
1893806	-20.0685
1893808	-18.8718
1893810	-17.8351
1893812	-17.4878
1893814	-18.6318
1893816	-21.2497
1893818	-23.3931
1893820	-23.6571
1893822	-22.3631
1893824	-20.5715
1893826	-19.145
1893828	-18.5917
1893830	-19.4644
1893832	-21.2172
1893834	-22.5274
1893836	-23.1841
1893838	-23.4407
1893840	-23.2087
1893842	-22.6382
1893844	-21.753
1893846	-21.1818
1893848	-21.9369
1893850	-23.3371
1893852	-23.9352
1893854	-23.3995
1893856	-22.2327
1893858	-20.9882
1893860	-19.9438
1893862	-19.5663
1893864	-20.1364
1893866	-21.0285
1893868	-21.6913
1893870	-22.2304
1893872	-22.513
1893874	-22.3015
1893876	-21.4684
1893878	-20.0115
1893880	-18.8303
1893882	-18.9672
1893884	-19.9165
1893886	-20.7299
1893888	-21.2105
1893890	-21.1879
1893892	-20.1983
1893894	-18.3732
1893896	-16.8206
1893898	-16.3494
1893900	-16.8068
1893902	-17.6788
1893904	-18.1208
1893906	-17.9458
1893908	-17.9436
1893910	-18.1667
1893912	-18.634
1893914	-19.9858
1893916	-21.6261
1893918	-22.7082
1893920	-23.1087
1893922	-22.7126
1893924	-21.8643
1893926	-20.6378
1893928	-19.1748
1893930	-18.8472
1893932	-19.9493
1893934	-21.0537
1893936	-21.5976
1893938	-21.6526
1893940	-21.0187
1893942	-19.9603
1893944	-18.8357
1893946	-18.1179
1893948	-18.267
1893950	-18.8059
1893952	-19.1001
1893954	-19.1107
1893956	-18.5572
1893958	-17.4456
1893960	-16.6188
1893962	-16.6792
1893964	-17.4782
1893966	-18.5323
1893968	-19.8434
1893970	-21.106
1893972	-21.2608
1893974	-20.2762
1893976	-18.759
1893978	-17.2265
1893980	-16.6323
1893982	-17.1923
1893984	-18.0781
1893986	-18.9335
1893988	-19.9524
1893990	-20.7712
1893992	-20.2187
1893994	-18.3022
1893996	-17.2014
1893998	-18.2782
1894000	-20.1187
1894002	-21.2431
1894004	-21.7233
1894006	-21.8301
1894008	-21.0615
1894010	-19.1837
1894012	-17.3297
1894014	-16.6755
1894016	-17.3157
1894018	-18.4818
1894020	-18.8999
1894022	-17.9355
1894024	-16.4378
1894026	-15.3884
1894028	-15.0133
1894030	-15.077
1894032	-15.3267
1894034	-15.8051
1894036	-16.3907
1894038	-16.7774
1894040	-16.9547
1894042	-17.1206
1894044	-17.0071
1894046	-16.7495
1894048	-16.9499
1894050	-17.4272
1894052	-18.0116
1894054	-18.274
1894056	-17.5155
1894058	-16.101
1894060	-14.7553
1894062	-14.0081
1894064	-14.4037
1894066	-15.7341
1894068	-17.3226
1894070	-18.3455
1894072	-18.2099
1894074	-17.217
1894076	-15.9907
1894078	-15.272
1894080	-15.5681
1894082	-16.4478
1894084	-17.3087
1894086	-17.8564
1894088	-17.6139
1894090	-16.6375
1894092	-15.7483
1894094	-15.5964
1894096	-16.2954
1894098	-17.4826
1894100	-19.2319
1894102	-21.3442
1894104	-21.9936
1894106	-20.4963
1894108	-18.4759
1894110	-18.2416
1894112	-20.4026
1894114	-22.0286
1894116	-21.3893
1894118	-20.2188
1894120	-19.3652
1894122	-18.4698
1894124	-17.6417
1894126	-16.6561
1894128	-15.6442
1894130	-15.7488
1894132	-17.6279
1894134	-21.0873
1894136	-24.4303
1894138	-24.6766
1894140	-22.0442
1894142	-19.2984
1894144	-17.7775
1894146	-17.6814
1894148	-18.6252
1894150	-19.6542
1894152	-20.0314
1894154	-19.5598
1894156	-18.4034
1894158	-17.0322
1894160	-16.0439
1894162	-15.8657
1894164	-16.7606
1894166	-18.4984
1894168	-20.0235
1894170	-20.2911
1894172	-19.4106
1894174	-18.427
1894176	-17.6754
1894178	-17.2284
1894180	-17.9104
1894182	-19.4534
1894184	-20.5651
1894186	-20.7326
1894188	-19.9429
1894190	-18.4841
1894192	-17.1815
1894194	-16.547
1894196	-16.7841
1894198	-17.81
1894200	-18.8723
1894202	-19.2375
1894204	-18.6859
1894206	-17.3381
1894208	-15.7066
1894210	-14.6002
1894212	-14.9026
1894214	-16.5028
1894216	-17.8725
1894218	-18.2372
1894220	-18.022
1894222	-17.5411
1894224	-17.0542
1894226	-16.7113
1894228	-16.6464
1894230	-17.2656
1894232	-18.6553
1894234	-20.1904
1894236	-21.1955
1894238	-21.5802
1894240	-21.8416
1894242	-21.734
1894244	-20.3547
1894246	-18.9512
1894248	-19.1796
1894250	-20.2093
1894252	-20.6108
1894254	-20.4553
1894256	-20.2337
1894258	-19.4179
1894260	-17.9537
1894262	-17.257
1894264	-17.999
1894266	-19.1799
1894268	-19.7833
1894270	-19.6657
1894272	-19.6545
1894274	-19.7865
1894276	-19.2932
1894278	-18.6646
1894280	-18.6203
1894282	-19.1327
1894284	-19.8715
1894286	-19.9491
1894288	-18.8279
1894290	-17.7364
1894292	-17.465
1894294	-17.4331
1894296	-17.9214
1894298	-19.2998
1894300	-20.6476
1894302	-20.9679
1894304	-20.2794
1894306	-19.2389
1894308	-17.94
1894310	-16.3752
1894312	-15.4186
1894314	-15.5166
1894316	-15.9156
1894318	-15.5943
1894320	-14.2019
1894322	-12.1453
1894324	-10.4892
1894326	-10.027
1894328	-11.1742
1894330	-13.8132
1894332	-16.962
1894334	-19.2769
1894336	-19.8949
1894338	-19.1506
1894340	-18.0008
1894342	-17.1364
1894344	-17.0063
1894346	-17.7985
1894348	-18.9107
1894350	-19.6823
1894352	-20.0421
1894354	-19.8884
1894356	-19.1876
1894358	-18.1972
1894360	-17.5069
1894362	-17.5159
1894364	-18.0841
1894366	-19.1988
1894368	-20.6245
1894370	-21.2934
1894372	-20.8355
1894374	-19.8734
1894376	-18.617
1894378	-17.5501
1894380	-17.4127
1894382	-17.653
1894384	-17.4564
1894386	-16.8201
1894388	-15.935
1894390	-15.0388
1894392	-14.5599
1894394	-14.6634
1894396	-15.3663
1894398	-16.7837
1894400	-18.4156
1894402	-19.1352
1894404	-18.3415
1894406	-16.739
1894408	-15.5166
1894410	-15.5069
1894412	-16.9218
1894414	-18.8824
1894416	-20.3895
1894418	-21.0518
1894420	-20.6034
1894422	-19.336
1894424	-17.9548
1894426	-16.9501
1894428	-16.9895
1894430	-18.0984
1894432	-19.483
1894434	-20.4667
1894436	-20.5416
1894438	-19.6968
1894440	-18.545
1894442	-17.6885
1894444	-17.72
1894446	-18.7187
1894448	-19.8992
1894450	-20.7624
1894452	-21.0793
1894454	-20.7743
1894456	-20.3331
1894458	-19.7429
1894460	-18.6731
1894462	-18.159
1894464	-19.0417
1894466	-20.3493
1894468	-20.8745
1894470	-20.2362
1894472	-19.0809
1894474	-18.3018
1894476	-18.1482
1894478	-18.6224
1894480	-19.3996
1894482	-20.0281
1894484	-20.2413
1894486	-19.7431
1894488	-18.8769
1894490	-18.4139
1894492	-18.2055
1894494	-18.0258
1894496	-18.5616
1894498	-20.3694
1894500	-23.2217
1894502	-25.3818
1894504	-24.9143
1894506	-22.5603
1894508	-20.2844
1894510	-19.0222
1894512	-19.2644
1894514	-20.4522
1894516	-21.0232
1894518	-20.1775
1894520	-18.4474
1894522	-17.1236
1894524	-16.5056
1894526	-16.0573
1894528	-16.005
1894530	-16.5965
1894532	-17.4637
1894534	-18.0816
1894536	-18.085
1894538	-17.6197
1894540	-16.9416
1894542	-16.1208
1894544	-15.7405
1894546	-16.6785
1894548	-18.6265
1894550	-20.1253
1894552	-20.1372
1894554	-18.4829
1894556	-16.041
1894558	-14.4726
1894560	-14.672
1894562	-16.204
1894564	-18.4647
1894566	-21.1969
1894568	-23.769
1894570	-25.7062
1894572	-26.1988
1894574	-24.2423
1894576	-21.5421
1894578	-20.4511
1894580	-20.8508
1894582	-21.3993
1894584	-21.2192
1894586	-19.9052
1894588	-17.7002
1894590	-15.5059
1894592	-14.474
1894594	-15.2757
1894596	-17.1077
1894598	-18.5103
1894600	-19.2378
1894602	-19.6203
1894604	-19.142
1894606	-17.5913
1894608	-15.9968
1894610	-15.4281
1894612	-16.0595
1894614	-17.3222
1894616	-18.6453
1894618	-19.6064
1894620	-19.6049
1894622	-18.6595
1894624	-17.4496
1894626	-16.5748
1894628	-16.497
1894630	-17.2516
1894632	-18.4745
1894634	-19.5433
1894636	-19.7393
1894638	-18.9736
1894640	-17.6395
1894642	-16.6395
1894644	-16.8116
1894646	-17.7127
1894648	-18.4905
1894650	-18.8178
1894652	-18.1191
1894654	-16.5408
1894656	-15.1008
1894658	-13.961
1894660	-13.3974
1894662	-13.9243
1894664	-15.1832
1894666	-16.3468
1894668	-16.365
1894670	-15.0463
1894672	-13.1804
1894674	-11.2876
1894676	-10.2604
1894678	-10.9981
1894680	-12.6325
1894682	-13.8718
1894684	-14.6366
1894686	-14.9655
1894688	-14.6728
1894690	-13.8283
1894692	-12.9382
1894694	-12.9868
1894696	-14.4177
1894698	-16.2811
1894700	-17.199
1894702	-16.7643
1894704	-15.6789
1894706	-14.7987
1894708	-14.5268
1894710	-15.0912
1894712	-16.1268
1894714	-17.1322
1894716	-18.0035
1894718	-18.2697
1894720	-17.5893
1894722	-16.4893
1894724	-15.7906
1894726	-15.7918
1894728	-16.4978
1894730	-17.882
1894732	-19.4525
1894734	-20.3645
1894736	-20.1115
1894738	-19.1713
1894740	-18.4083
1894742	-18.3086
1894744	-18.992
1894746	-20.1572
1894748	-21.2839
1894750	-21.8222
1894752	-21.2872
1894754	-19.8117
1894756	-18.242
1894758	-17.498
1894760	-18.0002
1894762	-19.3871
1894764	-20.861
1894766	-21.6044
1894768	-20.8193
1894770	-18.8127
1894772	-16.7741
1894774	-15.181
1894776	-14.5222
1894778	-15.3377
1894780	-16.5637
1894782	-17.135
1894784	-17.5768
1894786	-18.2542
1894788	-18.6966
1894790	-18.2408
1894792	-17.3261
1894794	-17.1023
1894796	-17.6076
1894798	-18.1954
1894800	-18.6385
1894802	-18.4637
1894804	-17.2764
1894806	-15.4962
1894808	-13.8653
1894810	-13.3039
1894812	-13.7535
1894814	-14.3877
1894816	-15.1108
1894818	-15.8226
1894820	-15.9695
1894822	-15.4175
1894824	-14.6544
1894826	-14.3765
1894828	-14.7846
1894830	-15.4488
1894832	-16.1197
1894834	-16.6698
1894836	-17.1007
1894838	-17.4114
1894840	-17.3262
1894842	-17.1314
1894844	-17.7268
1894846	-19.3347
1894848	-20.6603
1894850	-20.3047
1894852	-18.4653
1894854	-16.153
1894856	-14.3295
1894858	-13.723
1894860	-14.4675
1894862	-15.7989
1894864	-16.7421
1894866	-16.8595
1894868	-16.1719
1894870	-15.1655
1894872	-14.3285
1894874	-13.4265
1894876	-12.6253
1894878	-12.7573
1894880	-14.1249
1894882	-15.878
1894884	-16.1402
1894886	-14.7196
1894888	-13.1727
1894890	-12.2601
1894892	-12.3647
1894894	-13.5447
1894896	-14.7455
1894898	-15.4995
1894900	-15.8849
1894902	-15.5886
1894904	-15.0242
1894906	-14.6711
1894908	-14.5853
1894910	-14.8741
1894912	-15.6471
1894914	-17.7755
1894916	-21.1734
1894918	-22.4826
1894920	-20.1929
1894922	-17.064
1894924	-15.3469
1894926	-15.5156
1894928	-16.4865
1894930	-16.9041
1894932	-16.508
1894934	-15.3166
1894936	-14.2851
1894938	-15.2244
1894940	-17.4331
1894942	-18.4319
1894944	-18.2703
1894946	-18.2786
1894948	-18.5491
1894950	-17.9848
1894952	-16.1004
1894954	-13.9103
1894956	-12.6839
1894958	-13.2533
1894960	-15.7717
1894962	-18.1271
1894964	-18.5668
1894966	-17.9057
1894968	-16.9681
1894970	-16.3144
1894972	-16.1378
1894974	-16.1378
1894976	-16.4548
1894978	-17.1885
1894980	-18.1493
1894982	-19.142
1894984	-19.3608
1894986	-18.1517
1894988	-16.4135
1894990	-15.3236
1894992	-15.323
1894994	-16.5545
1894996	-18.3289
1894998	-19.4137
1895000	-19.4432
1895002	-19.1416
1895004	-19.2092
1895006	-19.2585
1895008	-19.1643
1895010	-19.6916
1895012	-20.5517
1895014	-20.7613
1895016	-20.23
1895018	-19.2775
1895020	-18.3264
1895022	-17.5355
1895024	-16.8496
1895026	-16.8113
1895028	-17.6658
1895030	-18.7702
1895032	-19.2948
1895034	-18.8407
1895036	-17.5877
1895038	-16.1205
1895040	-15.1855
1895042	-15.9655
1895044	-18.9184
1895046	-22.2248
1895048	-23.6234
1895050	-22.6824
1895052	-20.5362
1895054	-18.4024
1895056	-16.8834
1895058	-16.3869
1895060	-16.8615
1895062	-17.6504
1895064	-18.1198
1895066	-17.9815
1895068	-17.3773
1895070	-16.6625
1895072	-16.2483
1895074	-16.5179
1895076	-17.9502
1895078	-20.0072
1895080	-20.9941
1895082	-20.317
1895084	-18.8517
1895086	-17.3793
1895088	-15.8458
1895090	-14.5886
1895092	-15.0185
1895094	-17.4378
1895096	-19.9464
1895098	-20.9424
1895100	-20.6202
1895102	-19.5902
1895104	-18.2303
1895106	-16.8594
1895108	-16.3197
1895110	-17.776
1895112	-21.3241
1895114	-24.553
1895116	-24.8462
1895118	-22.9447
1895120	-20.6254
1895122	-18.5671
1895124	-17.4127
1895126	-17.9732
1895128	-19.5955
1895130	-21.0337
1895132	-21.7735
1895134	-21.3612
1895136	-20.0594
1895138	-18.5865
1895140	-17.4642
1895142	-17.4372
1895144	-18.5671
1895146	-19.9805
1895148	-20.9489
1895150	-20.9481
1895152	-19.8985
1895154	-18.5532
1895156	-17.361
1895158	-16.7369
1895160	-17.3766
1895162	-18.9338
1895164	-20.2716
1895166	-20.5846
1895168	-20.0335
1895170	-19.4894
1895172	-19.2223
1895174	-19.0436
1895176	-19.2534
1895178	-19.9141
1895180	-20.3614
1895182	-20.0886
1895184	-19.1666
1895186	-18.0054
1895188	-16.916
1895190	-15.9849
1895192	-15.9678
1895194	-17.4753
1895196	-19.7314
1895198	-21.4117
1895200	-21.5216
1895202	-20.2733
1895204	-18.848
1895206	-18.3423
1895208	-19.3361
1895210	-20.7832
1895212	-21.2481
1895214	-20.9204
1895216	-20.2863
1895218	-19.6837
1895220	-19.4386
1895222	-18.8442
1895224	-17.8033
1895226	-17.995
1895228	-20.0503
1895230	-22.1437
1895232	-22.0511
1895234	-19.7992
1895236	-17.3393
1895238	-15.9283
1895240	-15.608
1895242	-16.4372
1895244	-18.2249
1895246	-20.18
1895248	-21.5997
1895250	-22.1879
1895252	-21.9792
1895254	-21.0847
1895256	-19.5532
1895258	-18.0137
1895260	-17.4738
1895262	-18.0572
1895264	-19.1871
1895266	-20.2018
1895268	-20.3636
1895270	-19.5384
1895272	-18.5338
1895274	-18.0792
1895276	-18.5214
1895278	-19.723
1895280	-20.9196
1895282	-21.2396
1895284	-20.332
1895286	-18.7761
1895288	-17.3931
1895290	-16.7435
1895292	-17.2187
1895294	-18.3569
1895296	-19.3717
1895298	-19.8106
1895300	-19.3822
1895302	-18.3985
1895304	-17.4476
1895306	-16.7061
1895308	-16.6566
1895310	-17.7555
1895312	-19.1839
1895314	-20.086
1895316	-20.1744
1895318	-19.3261
1895320	-18.1188
1895322	-17.3898
1895324	-17.6708
1895326	-19.0079
1895328	-20.8018
1895330	-22.0514
1895332	-22.042
1895334	-20.7423
1895336	-19.0096
1895338	-17.7662
1895340	-17.5126
1895342	-18.6802
1895344	-21.0208
1895346	-22.9056
1895348	-22.8915
1895350	-21.5461
1895352	-20.2035
1895354	-19.3603
1895356	-18.8843
1895358	-19.445
1895360	-22.2016
1895362	-26.3728
1895364	-28.3017
1895366	-26.4433
1895368	-23.7389
1895370	-22.264
1895372	-21.4121
1895374	-20.6357
1895376	-20.3229
1895378	-20.4845
1895380	-20.6091
1895382	-20.3363
1895384	-19.9305
1895386	-20.1235
1895388	-21.0606
1895390	-21.902
1895392	-22.1237
1895394	-22.2725
1895396	-22.778
1895398	-23.1618
1895400	-22.6638
1895402	-21.487
1895404	-20.4141
1895406	-19.9156
1895408	-20.0032
1895410	-19.9323
1895412	-19.3874
1895414	-18.9926
1895416	-18.7163
1895418	-17.976
1895420	-16.7613
1895422	-15.5714
1895424	-14.9757
1895426	-15.1498
1895428	-15.5932
1895430	-15.8521
1895432	-15.714
1895434	-14.9174
1895436	-13.7255
1895438	-12.7377
1895440	-12.3886
1895442	-12.8589
1895444	-13.9541
1895446	-15.2273
1895448	-16.2194
1895450	-16.4823
1895452	-16.2318
1895454	-15.6782
1895456	-15.2714
1895458	-16.1265
1895460	-17.9928
1895462	-19.3935
1895464	-19.4614
1895466	-18.3079
1895468	-16.7172
1895470	-15.4518
1895472	-14.9478
1895474	-15.8533
1895476	-17.9702
1895478	-20.0517
1895480	-21.2639
1895482	-21.2147
1895484	-20.0616
1895486	-18.5713
1895488	-17.2521
1895490	-16.5333
1895492	-16.9221
1895494	-18.3073
1895496	-19.5377
1895498	-19.4533
1895500	-18.1478
1895502	-16.7998
1895504	-16.0157
1895506	-15.7376
1895508	-16.2106
1895510	-17.3033
1895512	-18.4497
1895514	-19.2514
1895516	-19.2372
1895518	-18.4066
1895520	-17.5306
1895522	-17.2146
1895524	-17.9283
1895526	-19.5173
1895528	-20.868
1895530	-21.2466
1895532	-20.4296
1895534	-18.5956
1895536	-16.7664
1895538	-15.6361
1895540	-15.2415
1895542	-15.7644
1895544	-17.1541
1895546	-18.8285
1895548	-19.6925
1895550	-18.8226
1895552	-16.7079
1895554	-14.6452
1895556	-13.5517
1895558	-13.947
1895560	-15.6918
1895562	-17.8406
1895564	-19.3734
1895566	-19.9816
1895568	-19.9587
1895570	-19.4444
1895572	-18.4982
1895574	-17.7874
1895576	-17.9225
1895578	-18.5198
1895580	-18.9879
1895582	-19.1666
1895584	-18.9845
1895586	-18.4416
1895588	-17.6103
1895590	-16.9302
1895592	-16.8597
1895594	-17.3636
1895596	-18.0663
1895598	-18.2641
1895600	-17.9991
1895602	-17.9792
1895604	-18.4607
1895606	-19.0996
1895608	-19.2214
1895610	-18.7878
1895612	-18.4289
1895614	-18.3645
1895616	-18.479
1895618	-18.8217
1895620	-19.0932
1895622	-18.4739
1895624	-17.8312
1895626	-18.9221
1895628	-21.053
1895630	-21.9432
1895632	-20.6813
1895634	-18.8463
1895636	-17.5859
1895638	-16.7733
1895640	-17.15
1895642	-18.937
1895644	-20.718
1895646	-21.563
1895648	-21.4273
1895650	-20.7421
1895652	-19.7467
1895654	-18.1487
1895656	-16.8741
1895658	-16.9386
1895660	-17.5978
1895662	-18.6444
1895664	-21.0739
1895666	-23.9053
1895668	-24.0716
1895670	-21.4901
1895672	-18.9675
1895674	-18.252
1895676	-19.0228
1895678	-19.7282
1895680	-19.4469
1895682	-18.4483
1895684	-17.4474
1895686	-16.8627
1895688	-16.6256
1895690	-16.8066
1895692	-17.6103
1895694	-18.7925
1895696	-19.7683
1895698	-20.2418
1895700	-20.166
1895702	-19.5415
1895704	-18.5903
1895706	-18.1773
1895708	-18.7729
1895710	-19.409
1895712	-19.4073
1895714	-19.0087
1895716	-17.7391
1895718	-15.4128
1895720	-13.3102
1895722	-12.8143
1895724	-14.0629
1895726	-15.9606
1895728	-17.6509
1895730	-18.5453
1895732	-18.0597
1895734	-16.8303
1895736	-16.0937
1895738	-16.1867
1895740	-16.871
1895742	-17.63
1895744	-18.3776
1895746	-20.1525
1895748	-23.319
1895750	-25.8005
1895752	-26.369
1895754	-25.339
1895756	-22.8177
1895758	-20.4875
1895760	-19.5941
1895762	-19.7168
1895764	-19.8209
1895766	-19.1708
1895768	-18.2105
1895770	-17.5956
1895772	-17.4339
1895774	-17.507
1895776	-17.5378
1895778	-17.8435
1895780	-18.624
1895782	-19.2524
1895784	-19.1575
1895786	-18.4197
1895788	-17.796
1895790	-18.1963
1895792	-19.4401
1895794	-20.5175
1895796	-21.0428
1895798	-20.9046
1895800	-20.1669
1895802	-19.1678
1895804	-18.1608
1895806	-17.5504
1895808	-17.4316
1895810	-17.5549
1895812	-17.8766
1895814	-17.8291
1895816	-16.7948
1895818	-15.5364
1895820	-14.8112
1895822	-14.8209
1895824	-15.7823
1895826	-17.0767
1895828	-17.9177
1895830	-18.3889
1895832	-18.678
1895834	-18.6356
1895836	-18.1488
1895838	-17.627
1895840	-17.9984
1895842	-19.3795
1895844	-20.7583
1895846	-21.6651
1895848	-22.1122
1895850	-22.0614
1895852	-21.4587
1895854	-20.7018
1895856	-20.9074
1895858	-22.2346
1895860	-23.5236
1895862	-24.1725
1895864	-24.2504
1895866	-23.6972
1895868	-22.5055
1895870	-20.9924
1895872	-19.8207
1895874	-19.4853
1895876	-19.9749
1895878	-20.8142
1895880	-20.9749
1895882	-19.7416
1895884	-17.7374
1895886	-15.9816
1895888	-14.9363
1895890	-15.2398
1895892	-16.7672
1895894	-18.4062
1895896	-19.6203
1895898	-20.352
1895900	-20.453
1895902	-19.9191
1895904	-19.6882
1895906	-21.2542
1895908	-24.1737
1895910	-26.4249
1895912	-27.2667
1895914	-26.5841
1895916	-24.8353
1895918	-23.1599
1895920	-22.0959
1895922	-21.7381
1895924	-21.9469
1895926	-22.4
1895928	-22.8979
1895930	-22.6923
1895932	-21.2923
1895934	-19.6681
1895936	-18.846
1895938	-19.8584
1895940	-22.8956
1895942	-24.9406
1895944	-24.612
1895946	-23.854
1895948	-23.0409
1895950	-21.798
1895952	-20.36
1895954	-19.0807
1895956	-18.6937
1895958	-19.0835
1895960	-19.4336
1895962	-19.5784
1895964	-19.6028
1895966	-19.3952
1895968	-18.8451
1895970	-18.3535
1895972	-18.9712
1895974	-20.5163
1895976	-21.6982
1895978	-21.8872
1895980	-20.9784
1895982	-19.8002
1895984	-19.5421
1895986	-20.5196
1895988	-22.0684
1895990	-22.5687
1895992	-21.7121
1895994	-21.2783
1895996	-21.5917
1895998	-21.2247
1896000	-19.9871
1896002	-18.9831
1896004	-18.9824
1896006	-20.0064
1896008	-20.8756
1896010	-20.7145
1896012	-20.1231
1896014	-19.7285
1896016	-19.4817
1896018	-18.8074
1896020	-17.5879
1896022	-16.7807
1896024	-16.936
1896026	-17.8253
1896028	-18.9342
1896030	-19.3284
1896032	-18.5822
1896034	-17.3987
1896036	-16.3973
1896038	-16.2393
1896040	-17.4112
1896042	-18.961
1896044	-19.815
1896046	-19.6784
1896048	-18.6076
1896050	-17.3133
1896052	-16.1733
1896054	-15.3174
1896056	-15.5864
1896058	-17.1686
1896060	-19.6194
1896062	-21.3646
1896064	-20.6282
1896066	-18.3496
1896068	-16.3224
1896070	-15.0387
1896072	-14.7989
1896074	-16.2109
1896076	-18.5985
1896078	-19.9064
1896080	-19.3392
1896082	-18.0604
1896084	-17.0341
1896086	-16.1123
1896088	-15.7129
1896090	-16.3719
1896092	-17.4313
1896094	-18.2906
1896096	-18.6384
1896098	-18.2775
1896100	-17.4851
1896102	-17.0965
1896104	-18.3352
1896106	-20.7634
1896108	-22.2153
1896110	-22.4184
1896112	-22.0826
1896114	-20.8735
1896116	-18.6879
1896118	-16.4833
1896120	-15.364
1896122	-15.6033
1896124	-16.7034
1896126	-18.2396
1896128	-19.7607
1896130	-20.3442
1896132	-19.6561
1896134	-18.61
1896136	-18.0387
1896138	-18.2283
1896140	-19.0166
1896142	-20.2038
1896144	-21.7843
1896146	-22.6664
1896148	-21.3963
1896150	-18.5864
1896152	-16.5389
1896154	-17.0717
1896156	-19.0312
1896158	-19.8839
1896160	-19.304
1896162	-17.9389
1896164	-16.2678
1896166	-15.2424
1896168	-14.9566
1896170	-14.554
1896172	-14.3275
1896174	-14.9016
1896176	-15.7424
1896178	-15.8661
1896180	-15.3411
1896182	-15.0503
1896184	-14.8633
1896186	-14.5637
1896188	-14.7911
1896190	-15.724
1896192	-16.9186
1896194	-17.7262
1896196	-17.2535
1896198	-15.9163
1896200	-15.0707
1896202	-14.8712
1896204	-15.1963
1896206	-16.281
1896208	-17.641
1896210	-18.2923
1896212	-17.6583
1896214	-16.2337
1896216	-14.9726
1896218	-14.0172
1896220	-13.3057
1896222	-13.3013
1896224	-14.2045
1896226	-15.578
1896228	-16.7119
1896230	-16.7813
1896232	-15.5736
1896234	-13.8914
1896236	-12.8445
1896238	-12.9485
1896240	-14.1536
1896242	-15.7815
1896244	-16.5247
1896246	-15.994
1896248	-15.3705
1896250	-15.3248
1896252	-15.3414
1896254	-15.6944
1896256	-16.8568
1896258	-17.6413
1896260	-17.1119
1896262	-15.8879
1896264	-14.5542
1896266	-13.3026
1896268	-12.2826
1896270	-12.1193
1896272	-13.3595
1896274	-15.1611
1896276	-16.4612
1896278	-17.0038
1896280	-16.6949
1896282	-15.7154
1896284	-14.7303
1896286	-14.6813
1896288	-15.8451
1896290	-17.1312
1896292	-17.4688
1896294	-16.6301
1896296	-14.858
1896298	-13.1173
1896300	-12.2335
1896302	-11.8453
1896304	-11.9714
1896306	-12.9968
1896308	-14.1784
1896310	-14.6913
1896312	-14.426
1896314	-13.3895
1896316	-12.4279
1896318	-12.7022
1896320	-13.8798
1896322	-14.7046
1896324	-15.0386
1896326	-15.6301
1896328	-16.19
1896330	-15.8832
1896332	-14.8735
1896334	-13.8521
1896336	-13.2628
1896338	-13.6668
1896340	-15.0891
1896342	-16.4669
1896344	-16.7104
1896346	-15.9317
1896348	-15.1824
1896350	-15.1066
1896352	-15.5529
1896354	-16.1539
1896356	-16.7174
1896358	-17.3171
1896360	-18.1171
1896362	-18.6415
1896364	-18.1049
1896366	-16.6374
1896368	-15.1566
1896370	-14.6593
1896372	-15.3984
1896374	-16.879
1896376	-18.8232
1896378	-20.3346
1896380	-20.2889
1896382	-19.4773
1896384	-18.9825
1896386	-18.8046
1896388	-19.3233
1896390	-20.3284
1896392	-20.6213
1896394	-19.8961
1896396	-18.6852
1896398	-17.5613
1896400	-16.6525
1896402	-16.1059
1896404	-16.6755
1896406	-18.1759
1896408	-19.4595
1896410	-20.032
1896412	-19.6249
1896414	-18.1318
1896416	-16.4819
1896418	-15.7838
1896420	-16.048
1896422	-16.558
1896424	-16.5417
1896426	-16.057
1896428	-15.6833
1896430	-15.7272
1896432	-16.3599
1896434	-17.2114
1896436	-17.6863
1896438	-17.9313
1896440	-18.4414
1896442	-19.1182
1896444	-19.2771
1896446	-18.6271
1896448	-17.9454
1896450	-17.9059
1896452	-18.5283
1896454	-19.7579
1896456	-21.3654
1896458	-22.8255
1896460	-23.3851
1896462	-22.5009
1896464	-20.3818
1896466	-17.4514
1896468	-14.9014
1896470	-14.5143
1896472	-16.1881
1896474	-18.5159
1896476	-20.5516
1896478	-20.9207
1896480	-19.4504
1896482	-17.8238
1896484	-16.8556
1896486	-16.5066
1896488	-16.9263
1896490	-17.7559
1896492	-18.7606
1896494	-19.7825
1896496	-20.1527
1896498	-19.5412
1896500	-18.1064
1896502	-16.7266
1896504	-16.3196
1896506	-16.7103
1896508	-17.5975
1896510	-18.8055
1896512	-19.4659
1896514	-18.9836
1896516	-17.5963
1896518	-16.4694
1896520	-16.9646
1896522	-18.351
1896524	-19.0833
1896526	-18.9165
1896528	-17.8868
1896530	-16.3533
1896532	-15.1947
1896534	-14.678
1896536	-14.6468
1896538	-15.2535
1896540	-16.2668
1896542	-17.086
1896544	-17.5686
1896546	-17.8472
1896548	-17.9745
1896550	-17.8198
1896552	-17.7311
1896554	-18.2952
1896556	-19.2131
1896558	-19.9339
1896560	-20.0891
1896562	-19.3294
1896564	-17.9523
1896566	-16.4981
1896568	-15.3078
1896570	-14.8049
1896572	-15.1329
1896574	-16.0369
1896576	-17.0642
1896578	-17.5731
1896580	-16.9786
1896582	-15.2621
1896584	-13.5474
1896586	-13.1786
1896588	-14.1865
1896590	-15.7358
1896592	-16.9237
1896594	-16.8722
1896596	-15.6665
1896598	-14.3127
1896600	-13.3055
1896602	-12.8325
1896604	-13.2552
1896606	-14.1706
1896608	-15.2157
1896610	-16.222
1896612	-16.6334
1896614	-16.4376
1896616	-15.8757
1896618	-15.3907
1896620	-16.153
1896622	-18.5745
1896624	-21.4409
1896626	-23.0167
1896628	-22.3856
1896630	-20.5403
1896632	-18.441
1896634	-16.2306
1896636	-15.118
1896638	-15.8969
1896640	-17.7259
1896642	-19.3372
1896644	-19.6731
1896646	-18.6718
1896648	-17.3083
1896650	-16.0256
1896652	-15.3573
1896654	-16.1077
1896656	-17.7441
1896658	-19.4468
1896660	-20.5833
1896662	-20.4997
1896664	-19.6425
1896666	-19.1543
1896668	-19.0883
1896670	-18.8627
1896672	-18.7657
1896674	-18.9827
1896676	-19.2933
1896678	-19.2034
1896680	-17.9859
1896682	-15.9761
1896684	-14.7649
1896686	-15.2804
1896688	-16.8556
1896690	-18.3845
1896692	-19.3828
1896694	-19.6224
1896696	-19.2899
1896698	-18.7921
1896700	-18.0249
1896702	-17.3237
1896704	-17.7763
1896706	-19.8925
1896708	-22.8023
1896710	-24.4393
1896712	-23.7798
1896714	-21.9038
1896716	-19.93
1896718	-18.8008
1896720	-19.4193
1896722	-20.8778
1896724	-21.6483
1896726	-21.731
1896728	-21.4627
1896730	-20.9246
1896732	-19.8559
1896734	-18.2863
1896736	-17.4599
1896738	-18.3864
1896740	-20.1551
1896742	-21.1552
1896744	-20.8466
1896746	-19.9101
1896748	-19.0833
1896750	-18.5383
1896752	-18.9228
1896754	-20.5709
1896756	-22.1473
1896758	-22.4012
1896760	-21.6944
1896762	-20.7005
1896764	-19.9997
1896766	-20.9621
1896768	-24.542
1896770	-27.2813
1896772	-25.9417
1896774	-23.3302
1896776	-21.7333
1896778	-20.7138
1896780	-19.8708
1896782	-18.82
1896784	-17.7274
1896786	-17.8214
1896788	-19.3943
1896790	-20.9994
1896792	-21.4818
1896794	-20.718
1896796	-19.056
1896798	-17.3096
1896800	-16.2735
1896802	-16.4955
1896804	-17.7436
1896806	-18.9692
1896808	-19.5199
1896810	-19.0799
1896812	-17.5328
1896814	-15.8348
1896816	-14.8452
1896818	-14.6399
1896820	-15.3205
1896822	-16.7133
1896824	-18.4152
1896826	-19.8144
1896828	-20.1046
1896830	-19.2289
1896832	-17.5299
1896834	-15.7073
1896836	-15.0058
1896838	-15.6532
1896840	-16.6532
1896842	-17.3671
1896844	-17.5265
1896846	-16.9024
1896848	-15.5748
1896850	-14.1804
1896852	-13.6405
1896854	-14.1045
1896856	-14.7329
1896858	-15.0333
1896860	-15.4543
1896862	-15.852
1896864	-15.8693
1896866	-15.8159
1896868	-16.0354
1896870	-16.844
1896872	-18.0779
1896874	-18.9962
1896876	-19.0284
1896878	-18.2128
1896880	-17.1728
1896882	-16.4318
1896884	-16.2057
1896886	-16.9112
1896888	-18.4628
1896890	-19.6037
1896892	-19.6346
1896894	-19.109
1896896	-18.6921
1896898	-18.3479
1896900	-17.5741
1896902	-16.832
1896904	-16.8884
1896906	-17.5525
1896908	-18.1407
1896910	-17.937
1896912	-16.7229
1896914	-15.4796
1896916	-14.9736
1896918	-15.3228
1896920	-16.6803
1896922	-18.3171
1896924	-19.0141
1896926	-18.5032
1896928	-17.4187
1896930	-16.1383
1896932	-14.9912
1896934	-15.6193
1896936	-18.3861
1896938	-20.2299
1896940	-19.661
1896942	-18.2537
1896944	-17.2904
1896946	-17.3831
1896948	-17.8737
1896950	-17.6278
1896952	-17.3911
1896954	-18.0628
1896956	-18.9762
1896958	-19.3934
1896960	-19.1613
1896962	-18.2886
1896964	-17.1121
1896966	-15.9926
1896968	-15.2564
1896970	-15.2265
1896972	-15.8788
1896974	-16.7874
1896976	-17.1854
1896978	-16.8538
1896980	-16.3389
1896982	-15.7301
1896984	-15.1696
1896986	-15.4035
1896988	-17.0281
1896990	-20.4857
1896992	-24.2205
1896994	-24.6174
1896996	-21.9758
1896998	-19.6385
1897000	-18.7969
1897002	-19.1065
1897004	-19.7574
1897006	-20.1077
1897008	-20.1658
1897010	-19.9624
1897012	-19.0058
1897014	-17.3429
1897016	-16.1431
1897018	-16.2265
1897020	-17.0688
1897022	-17.9977
1897024	-18.7957
1897026	-19.0825
1897028	-19.1124
1897030	-19.6687
1897032	-19.8513
1897034	-18.807
1897036	-17.7579
1897038	-17.5509
1897040	-17.8519
1897042	-17.8622
1897044	-16.9867
1897046	-15.8491
1897048	-15.1416
1897050	-14.6729
1897052	-14.6513
1897054	-15.3638
1897056	-16.5857
1897058	-18.5956
1897060	-20.8396
1897062	-20.7313
1897064	-17.925
1897066	-15.3972
1897068	-15.4588
1897070	-17.2634
1897072	-18.4761
1897074	-18.5308
1897076	-17.7693
1897078	-16.3656
1897080	-14.9956
1897082	-14.092
1897084	-13.6356
1897086	-13.8602
1897088	-14.7109
1897090	-16.3535
1897092	-19.1955
1897094	-21.3284
1897096	-20.5209
1897098	-17.889
1897100	-15.7376
1897102	-15.8183
1897104	-18.031
1897106	-19.7252
1897108	-19.6122
1897110	-18.5548
1897112	-16.7777
1897114	-14.6122
1897116	-13.4311
1897118	-14.0067
1897120	-15.3962
1897122	-16.5144
1897124	-17.2678
1897126	-17.6132
1897128	-17.3417
1897130	-16.3529
1897132	-14.914
1897134	-14.1833
1897136	-15.0433
1897138	-17.2005
1897140	-20.6255
1897142	-24.7215
1897144	-25.8642
1897146	-22.3962
1897148	-18.0301
1897150	-15.7035
1897152	-15.3779
1897154	-16.1877
1897156	-17.2998
1897158	-18.1583
1897160	-18.3353
1897162	-17.5766
1897164	-16.4297
1897166	-15.786
1897168	-15.9324
1897170	-16.6188
1897172	-17.5353
1897174	-18.373
1897176	-18.6043
1897178	-17.8816
1897180	-16.6449
1897182	-15.6081
1897184	-15.8019
1897186	-17.6431
1897188	-19.811
1897190	-21.0121
1897192	-20.8152
1897194	-19.3465
1897196	-17.3565
1897198	-15.6314
1897200	-14.8871
1897202	-15.5771
1897204	-17.1184
1897206	-18.5832
1897208	-18.9492
1897210	-17.7959
1897212	-16.3054
1897214	-15.4591
1897216	-15.1391
1897218	-15.5508
1897220	-16.7477
1897222	-17.8291
1897224	-18.1771
1897226	-17.7957
1897228	-16.7838
1897230	-15.898
1897232	-16.1158
1897234	-17.5917
1897236	-19.6723
1897238	-21.298
1897240	-21.843
1897242	-21.2994
1897244	-19.9409
1897246	-18.2259
1897248	-16.3098
1897250	-14.8078
1897252	-14.7677
1897254	-15.8116
1897256	-16.656
1897258	-16.3438
1897260	-14.7028
1897262	-12.6968
1897264	-11.3766
1897266	-11.0932
1897268	-11.7759
1897270	-12.7329
1897272	-13.6311
1897274	-14.332
1897276	-14.2765
1897278	-13.5994
1897280	-13.017
1897282	-12.7421
1897284	-13.1099
1897286	-14.3267
1897288	-15.7341
1897290	-16.4741
1897292	-15.9816
1897294	-14.8018
1897296	-13.6358
1897298	-12.4232
1897300	-11.5134
1897302	-11.6541
1897304	-12.9698
1897306	-14.7157
1897308	-15.7456
1897310	-15.4452
1897312	-14.2598
1897314	-13.3063
1897316	-13.5728
1897318	-15.0982
1897320	-16.8916
1897322	-18.0845
1897324	-18.3969
1897326	-17.6395
1897328	-16.4039
1897330	-15.5382
1897332	-15.5264
1897334	-16.5887
1897336	-18.1281
1897338	-19.2026
1897340	-19.1711
1897342	-18.1627
1897344	-16.9272
1897346	-15.9496
1897348	-15.4808
1897350	-15.8268
1897352	-16.7617
1897354	-17.6884
1897356	-18.3711
1897358	-18.5429
1897360	-18.0069
1897362	-17.0777
1897364	-16.382
1897366	-16.4065
1897368	-17.0471
1897370	-18.1269
1897372	-19.4589
1897374	-20.5227
1897376	-20.8436
1897378	-20.4749
1897380	-20.2447
1897382	-20.6355
1897384	-21.3884
1897386	-22.188
1897388	-22.7012
1897390	-22.4202
1897392	-21.0255
1897394	-19.2405
1897396	-17.9902
1897398	-17.1851
1897400	-17.0052
1897402	-18.3601
1897404	-20.9377
1897406	-22.8939
1897408	-22.514
1897410	-20.3337
1897412	-18.3993
1897414	-17.3148
1897416	-16.7554
1897418	-17.0178
1897420	-17.8571
1897422	-18.3903
1897424	-17.8231
1897426	-16.0875
1897428	-14.3379
1897430	-13.9361
1897432	-14.8137
1897434	-16.0357
1897436	-17.394
1897438	-18.9133
1897440	-19.7585
1897442	-19.1945
1897444	-17.754
1897446	-16.1609
1897448	-14.9134
1897450	-15.0651
1897452	-16.6272
1897454	-18.2809
1897456	-19.09
1897458	-18.73
1897460	-17.3773
1897462	-15.9683
1897464	-15.5413
1897466	-16.4282
1897468	-18.3543
1897470	-20.3357
1897472	-21.2302
1897474	-20.6137
1897476	-18.9073
1897478	-17.5066
1897480	-17.0272
1897482	-17.0545
1897484	-17.9534
1897486	-19.6171
1897488	-21.3416
1897490	-22.8519
1897492	-23.6981
1897494	-23.4866
1897496	-22.4499
1897498	-21.4242
1897500	-21.1338
1897502	-21.3157
1897504	-21.5247
1897506	-21.457
1897508	-20.3822
1897510	-18.2855
1897512	-15.9396
1897514	-14.2808
1897516	-14.6467
1897518	-17.15
1897520	-19.429
1897522	-19.8005
1897524	-19.1025
1897526	-18.2866
1897528	-17.5659
1897530	-16.4815
1897532	-15.4394
1897534	-15.8343
1897536	-17.5506
1897538	-19.2617
1897540	-20.0934
1897542	-20.1387
1897544	-20.0992
1897546	-19.9148
1897548	-19.535
1897550	-19.6006
1897552	-19.7037
1897554	-19.4649
1897556	-19.0859
1897558	-18.0605
1897560	-16.4525
1897562	-15.0071
1897564	-14.0186
1897566	-14.1322
1897568	-16.4682
1897570	-20.9705
1897572	-24.7077
1897574	-24.3084
1897576	-20.9395
1897578	-17.8304
1897580	-15.7672
1897582	-14.2933
1897584	-13.5712
1897586	-13.7684
1897588	-14.7583
1897590	-16.0461
1897592	-17.4514
1897594	-19.7711
1897596	-21.6164
1897598	-20.6298
1897600	-18.7414
1897602	-18.4291
1897604	-19.0386
1897606	-19.4104
1897608	-19.0304
1897610	-17.9878
1897612	-16.6613
1897614	-15.4155
1897616	-14.9695
1897618	-15.3984
1897620	-16.027
1897622	-16.5077
1897624	-16.8629
1897626	-17.0598
1897628	-16.8873
1897630	-16.3632
1897632	-16.2347
1897634	-16.9897
1897636	-18.0111
1897638	-18.5683
1897640	-18.3458
1897642	-17.6369
1897644	-16.8542
1897646	-15.7972
1897648	-14.7128
1897650	-14.7041
1897652	-15.8239
1897654	-16.9469
1897656	-17.2501
[truncated: 849,322+ more rows]
