# Supplementary material for: Potentiation of neuronal activity by tonic GluD1 current in brain slices
Source: EMBO Rep. 2023 May 8;24(7):e56801. doi: 10.15252/embr.202356801 (PMC10328076; doi:10.15252/embr.202356801)
Supplement: Supplementary file 8 — Source Data for Figure 5 [file EMBR-24-e56801-s009.zip › Figure 5/Figure 5K.xlsx]

## Sheet: Figure 4K
	1.2			4.8 then wash to 1.2
0	111.21	12.7521	7	104.048	7.86	7
1.5	105.96	16.8247	8	97.427	5.011	7
3	114.39	13.0241	9	102.573	5.011	7
4.5	105.859	8.40059	12	91.68	11.57	7
6	100.586	5.69175	13	80.804	8.95	7
7.5	104.486	4.95585	13	70.011	8.747	7
9	100.107	2.53525	14	64.204	8.48	7
10.5	95.728	5.2672	14	65.389	4.888	7
12	46.5313	8.38852	13	54.805	13.749	7
13.5	13.5469	4.85301	14	27.111	10.619	7
15	6.37548	1.99215	14	11.05	4.714	7
16.5	6.16873	2.02031	11	18.317	5.664	7
18	8.36653	2.88915	11	27.908	5.541	7
19.5	12.8287	2.6623	11	36.95	6.388	7
21	20.7067	4.42951	11	57.633	7.743	7
22.5	29.5833	6.03171	10	79.247	11.109	7
24	39.3044	7.91732	9	85.613	13.519	7
25.5	43.4363	8.93096	9	81.663	15.442	7
27	49.8874	10.01	9	101.419	13.432	7
28.5	55.264	11.9528	9	113.83	20.054	6
30	50.5101	11.962	8	109.867	18.746	6
