# Supplementary material for: Potentiation of neuronal activity by tonic GluD1 current in brain slices
Source: EMBO Rep. 2023 May 8;24(7):e56801. doi: 10.15252/embr.202356801 (PMC10328076; doi:10.15252/embr.202356801)
Supplement: Supplementary file 8 — Source Data for Figure 5 [file EMBR-24-e56801-s009.zip › Figure 5/Figure 5G.xlsx]

## Sheet: Sheet1
time (ms)	current (pA)		traces have been post-hoc filtered (60 Hz) and reduced by a factor of 2 to facilitate transfer of traces to excel format
4230148	4.18981
4230150	4.5824
4230152	2.1199
4230154	-1.97484
4230156	-5.73909
4230158	-8.24819
4230160	-8.38855
4230162	-5.37126
4230164	-0.477531
4230166	3.80258
4230168	4.81857
4230170	2.34122
4230172	-1.37142
4230174	-4.55768
4230176	-5.2934
4230178	-2.66814
4230180	1.43715
4230182	5.27516
4230184	7.07505
4230186	4.89462
4230188	0.343409
4230190	-3.27999
4230192	-4.46356
4230194	-3.28574
4230196	-1.23198
4230198	0.650269
4230200	1.87656
4230202	0.623389
4230204	-3.08551
4230206	-6.95008
4230208	-8.81391
4230210	-7.14131
4230212	-2.95504
4230214	1.0229
4230216	3.14907
4230218	2.2483
4230220	-1.79566
4230222	-6.47251
4230224	-9.36261
4230226	-9.39126
4230228	-6.7072
4230230	-2.67832
4230232	1.78412
4230234	3.93609
4230236	0.808178
4230238	-5.16403
4230240	-9.37397
4230242	-9.49981
4230244	-5.4492
4230246	0.563633
4230248	5.4087
4230250	6.76884
4230252	4.44423
4230254	0.654984
4230256	-2.5195
4230258	-3.9845
4230260	-2.59448
4230262	1.17384
4230264	4.70728
4230266	5.3221
4230268	1.93423
4230270	-3.66545
4230272	-8.61676
4230274	-11.2504
4230276	-9.62137
4230278	-3.64807
4230280	2.85241
4230282	6.91944
4230284	7.67407
4230286	4.93444
4230288	0.0992643
4230290	-4.63781
4230292	-6.41993
4230294	-3.76385
4230296	1.15838
4230298	5.88064
4230300	8.19736
4230302	6.48242
4230304	2.71574
4230306	0.138979
4230308	-0.214304
4230310	1.69373
4230312	4.13423
4230314	5.34614
4230316	6.1817
4230318	5.68495
4230320	2.26443
4230322	-2.06353
4230324	-4.24652
4230326	-2.43659
4230328	2.0432
4230330	5.9895
4230332	8.34174
4230334	8.31992
4230336	5.55833
4230338	2.05847
4230340	-0.670442
4230342	-1.63999
4230344	0.352772
4230346	4.61242
4230348	9.29181
4230350	11.2216
4230352	8.20164
4230354	2.80043
4230356	-1.69507
4230358	-3.25558
4230360	-0.514767
4230362	4.71998
4230364	8.93308
4230366	9.73794
4230368	6.56965
4230370	1.37622
4230372	-3.29597
4230374	-5.74313
4230376	-4.67215
4230378	-0.401749
4230380	5.03777
4230382	8.61089
4230384	7.6515
4230386	3.06342
4230388	-2.25863
4230390	-5.93454
4230392	-5.72848
4230394	-1.77323
4230396	2.90438
4230398	5.93936
4230400	6.15731
4230402	3.51843
4230404	-0.635997
4230406	-4.56901
4230408	-6.11057
4230410	-4.19994
4230412	-0.357539
4230414	3.18696
4230416	4.38129
4230418	1.91002
4230420	-2.55577
4230422	-5.95782
4230424	-6.12687
4230426	-2.58617
4230428	2.08898
4230430	5.20808
4230432	6.37976
4230434	4.87137
4230436	0.756539
4230438	-3.88805
4230440	-6.64731
4230442	-5.65657
4230444	-1.81488
4230446	1.93499
4230448	4.18339
4230450	4.28408
4230452	2.26741
4230454	-0.762953
4230456	-3.95037
4230458	-5.66663
4230460	-4.34031
4230462	-0.82205
4230464	3.20238
4230466	5.33308
4230468	3.50208
4230470	-1.13257
4230472	-6.0558
4230474	-8.68863
4230476	-6.7742
4230478	-2.42167
4230480	0.359666
4230482	0.661412
4230484	-1.36349
4230486	-5.08334
4230488	-8.48357
4230490	-9.81277
4230492	-8.26685
4230494	-3.93121
4230496	1.28396
4230498	4.6833
4230500	4.07334
4230502	0.0250194
4230504	-4.47188
4230506	-7.27971
4230508	-7.11102
4230510	-3.58818
4230512	1.75491
4230514	6.77124
4230516	8.50936
4230518	5.2134
4230520	-0.799134
4230522	-6.10595
4230524	-8.21866
4230526	-6.15265
4230528	-1.98794
4230530	1.8073
4230532	4.15344
4230534	3.91822
4230536	0.908121
4230538	-2.95605
4230540	-5.21455
4230542	-3.99989
4230544	0.215185
4230546	4.765
4230548	7.76159
4230550	7.91356
4230552	4.9934
4230554	1.21543
4230556	-1.36386
4230558	-1.86278
4230560	-0.460035
4230562	1.76011
4230564	4.01169
4230566	4.28327
4230568	1.41672
4230570	-2.55768
4230572	-5.26246
4230574	-5.34697
4230576	-3.45234
4230578	-1.51359
4230580	0.279823
4230582	1.8642
4230584	1.53992
4230586	-1.33741
4230588	-5.16259
4230590	-6.93162
4230592	-4.29763
4230594	1.22738
4230596	6.3871
4230598	8.77092
4230600	7.31553
4230602	3.36139
4230604	-1.27725
4230606	-5.15031
4230608	-5.83712
4230610	-2.93391
4230612	1.14139
4230614	4.46157
4230616	5.23303
4230618	2.44381
4230620	-1.69194
4230622	-4.48463
4230624	-4.98589
4230626	-3.0337
4230628	0.201445
4230630	3.08597
4230632	3.55013
4230634	0.277028
4230636	-4.60384
4230638	-8.4092
4230640	-10.1442
4230642	-8.71001
4230644	-4.65691
4230646	-0.0327731
4230648	3.44786
4230650	2.74486
4230652	-2.17411
4230654	-6.9329
4230656	-8.48083
4230658	-6.37351
4230660	-1.28768
4230662	5.28956
4230664	10.7444
4230666	11.3612
4230668	7.04853
4230670	2.21528
4230672	-0.612717
4230674	-1.05846
4230676	0.686498
4230678	3.08918
4230680	5.2325
4230682	5.78544
4230684	2.68962
4230686	-3.29428
4230688	-8.60584
4230690	-9.54762
4230692	-5.46569
4230694	-0.239199
4230696	2.71011
4230698	2.97291
4230700	0.187289
4230702	-5.06585
4230704	-10.4595
4230706	-13.5469
4230708	-12.0406
4230710	-7.05027
4230712	-2.21378
4230714	0.539602
4230716	0.0331631
4230718	-3.78379
4230720	-8.67078
4230722	-12.0139
4230724	-11.9152
4230726	-8.9334
4230728	-5.60755
4230730	-3.25415
4230732	-2.92154
4230734	-5.18372
4230736	-8.51846
4230738	-10.8179
4230740	-10.0326
4230742	-5.58198
4230744	0.173533
4230746	4.39362
4230748	5.4358
4230750	3.15577
4230752	-0.174555
4230754	-2.63236
4230756	-3.75366
4230758	-2.97239
4230760	-1.27037
4230762	-0.506907
4230764	-0.944581
4230766	-2.86339
4230768	-6.34331
4230770	-10.2633
4230772	-12.9757
4230774	-11.6586
4230776	-5.83819
4230778	0.870683
4230780	5.20274
4230782	5.4529
4230784	2.41609
4230786	-1.01668
4230788	-3.63928
4230790	-4.13495
4230792	-1.19057
4230794	3.12578
4230796	6.34895
4230798	6.5849
4230800	2.64858
4230802	-2.86693
4230804	-6.50566
4230806	-6.96594
4230808	-4.17468
4230810	0.131937
4230812	3.76572
4230814	5.65861
4230816	4.44909
4230818	0.804857
4230820	-2.46847
4230822	-4.39416
4230824	-3.91181
4230826	-0.734747
4230828	3.22595
4230830	6.05632
4230832	5.83779
4230834	2.67966
4230836	-0.727113
4230838	-2.56602
4230840	-2.08565
4230842	0.395966
4230844	3.02342
4230846	5.11478
4230848	5.65191
4230850	2.42371
4230852	-3.51825
4230854	-8.42232
4230856	-9.17395
4230858	-5.91612
4230860	-1.73389
4230862	1.30289
4230864	2.5264
4230866	1.07404
4230868	-1.86966
4230870	-4.4242
4230872	-5.8566
4230874	-4.94596
4230876	-2.15687
4230878	0.0622116
4230880	0.34943
4230882	-0.63959
4230884	-1.74285
4230886	-3.29583
4230888	-5.31829
4230890	-5.14964
4230892	-1.52596
4230894	2.93942
4230896	5.88261
4230898	6.0397
4230900	3.12568
4230902	-1.42484
4230904	-5.59731
4230906	-6.71642
4230908	-3.26574
4230910	2.08107
4230912	5.95544
4230914	7.12384
4230916	4.86245
4230918	0.326034
4230920	-3.89743
4230922	-6.09526
4230924	-5.03197
4230926	-1.6112
4230928	1.57153
4230930	2.58367
4230932	0.18768
4230934	-3.66871
4230936	-6.21081
4230938	-7.48254
4230940	-7.03767
4230942	-4.17194
4230944	-0.482902
4230946	2.40585
4230948	2.5726
4230950	-1.19326
4230952	-6.41631
4230954	-10.0032
4230956	-9.97971
4230958	-5.71976
4230960	-0.306075
4230962	3.06853
4230964	3.96966
4230966	1.55946
4230968	-3.20055
4230970	-6.5981
4230972	-6.6943
4230974	-3.40548
4230976	1.47655
4230978	4.75541
4230980	5.38556
4230982	3.55017
4230984	-0.0547488
4230986	-4.03912
4230988	-6.70984
4230990	-6.07825
4230992	-2.72473
4230994	1.04348
4230996	3.61358
4230998	2.77393
4231000	-1.68011
4231002	-6.4307
4231004	-9.63376
4231006	-10.1599
4231008	-7.21318
4231010	-3.39319
4231012	-0.489023
4231014	1.08882
4231016	-0.138304
4231018	-4.301
4231020	-8.84749
4231022	-10.1102
4231024	-6.73162
4231026	-1.51936
4231028	2.28059
4231030	3.20911
4231032	0.872547
4231034	-3.38032
4231036	-7.73122
4231038	-10.0155
4231040	-8.09005
4231042	-3.09953
4231044	1.93736
4231046	5.15566
4231048	4.75446
4231050	0.254896
4231052	-5.2767
4231054	-8.1638
4231056	-7.50675
4231058	-5.0219
4231060	-2.56036
4231062	-0.576741
4231064	-0.377755
4231066	-2.88698
4231068	-6.15219
4231070	-8.28984
4231072	-8.32369
4231074	-5.46552
4231076	-0.973674
4231078	2.5819
4231080	2.90406
4231082	-0.494747
4231084	-4.51397
4231086	-6.92321
4231088	-7.4388
4231090	-4.57825
4231092	0.513969
4231094	4.40752
4231096	5.77579
4231098	4.50952
4231100	1.14337
4231102	-2.22914
4231104	-4.30865
4231106	-4.71083
4231108	-3.20675
4231110	-0.72261
4231112	1.55823
4231114	1.98133
4231116	-0.496308
4231118	-4.05302
4231120	-6.68489
4231122	-7.34382
4231124	-5.30912
4231126	-2.04869
4231128	0.438912
4231130	0.906006
4231132	-1.32774
4231134	-5.1869
4231136	-8.3127
4231138	-8.35916
4231140	-4.76893
4231142	-0.120832
4231144	3.1181
4231146	4.33839
4231148	3.03796
4231150	-0.223201
4231152	-3.54733
4231154	-5.21051
4231156	-3.89737
4231158	-0.12021
4231160	4.31013
4231162	7.70515
4231164	7.75135
4231166	3.82595
4231168	-1.38753
4231170	-5.25442
4231172	-5.88821
4231174	-2.40062
4231176	2.66705
4231178	6.09427
4231180	5.91261
4231182	1.29296
4231184	-4.79265
4231186	-8.37333
4231188	-7.88873
4231190	-3.0148
4231192	4.01835
4231194	9.42947
4231196	11.4287
4231198	9.17326
4231200	3.97637
4231202	-1.01358
4231204	-3.88388
4231206	-3.50206
4231208	0.150743
4231210	5.31961
4231212	8.83513
4231214	7.54209
4231216	1.7857
4231218	-4.45557
4231220	-7.90738
4231222	-7.56757
4231224	-4.39201
4231226	-0.57789
4231228	2.18288
4231230	2.13372
4231232	-1.31379
4231234	-6.03564
4231236	-9.54117
4231238	-10.059
4231240	-6.67589
4231242	-0.842135
4231244	4.49611
4231246	6.59922
4231248	4.07723
4231250	-0.955744
4231252	-4.65879
4231254	-4.86317
4231256	-1.39599
4231258	3.10533
4231260	5.97275
4231262	6.89144
4231264	5.03536
4231266	0.464073
4231268	-4.59791
4231270	-8.12829
4231272	-8.22958
4231274	-4.59899
4231276	-0.378433
4231278	1.87802
4231280	1.82127
4231282	-0.75958
4231284	-4.83712
4231286	-8.46493
4231288	-9.33265
4231290	-5.78615
4231292	-0.183975
4231294	3.51329
4231296	4.00739
4231298	1.43747
4231300	-3.64129
4231302	-9.19519
4231304	-11.5335
4231306	-8.42517
4231308	-2.18545
4231310	3.31762
4231312	5.82663
4231314	4.50293
4231316	0.700723
4231318	-2.62999
4231320	-3.37276
4231322	-0.790867
4231324	3.61012
4231326	7.08583
4231328	8.53569
4231330	7.33511
4231332	4.09714
4231334	0.677175
4231336	-1.89027
4231338	-2.05029
4231340	0.455487
4231342	3.5965
4231344	5.94643
4231346	5.90576
4231348	2.71442
4231350	-1.52427
4231352	-4.09822
4231354	-3.12974
4231356	1.15846
4231358	6.19285
4231360	9.91238
4231362	10.9191
4231364	7.94924
4231366	2.62335
4231368	-2.01751
4231370	-4.13745
4231372	-2.24262
4231374	2.43938
4231376	6.26571
4231378	7.14261
4231380	4.74634
4231382	0.355268
4231384	-3.67941
4231386	-5.80523
4231388	-4.72996
4231390	-0.632968
4231392	3.67309
4231394	6.11966
4231396	5.75236
4231398	2.51174
4231400	-1.06844
4231402	-2.91999
4231404	-2.66582
4231406	-0.552954
4231408	2.54524
4231410	5.53955
4231412	6.25754
4231414	3.14358
4231416	-2.21594
4231418	-7.96196
4231420	-12.2568
4231422	-12.3019
4231424	-8.65599
4231426	-4.31531
4231428	-1.13454
4231430	-0.77157
4231432	-2.57111
4231434	-4.30401
4231436	-4.97621
4231438	-3.5057
4231440	0.453879
4231442	4.87842
4231444	7.27472
4231446	6.2253
4231448	2.75574
4231450	-0.999364
4231452	-4.17745
4231454	-5.08781
4231456	-2.0181
4231458	2.5033
4231460	5.09344
4231462	4.62434
4231464	1.18729
4231466	-2.86668
4231468	-4.96902
4231470	-4.38795
4231472	-1.35921
4231474	2.52686
4231476	5.68764
4231478	7.30804
4231480	6.02163
4231482	2.13174
4231484	-1.372
4231486	-2.15567
4231488	0.275212
4231490	4.12423
4231492	6.88508
4231494	7.84972
4231496	6.48748
4231498	3.09758
4231500	-0.288709
4231502	-2.54595
4231504	-2.48734
4231506	0.845048
4231508	5.19711
4231510	7.54498
4231512	6.87661
4231514	3.50112
4231516	-0.883038
4231518	-3.72995
4231520	-3.06696
4231522	0.841015
4231524	4.86123
4231526	6.84174
4231528	6.74067
4231530	4.1115
4231532	-0.13551
4231534	-4.10959
4231536	-6.37687
4231538	-5.09126
4231540	-0.604967
4231542	4.43273
4231544	7.68544
4231546	6.8985
4231548	2.10705
4231550	-3.58001
4231552	-7.12306
4231554	-6.39585
4231556	-2.01234
4231558	2.42112
4231560	5.01861
4231562	5.23945
4231564	2.85353
4231566	-0.620027
4231568	-3.98156
4231570	-5.59224
4231572	-3.73174
4231574	0.560942
4231576	5.34395
4231578	7.75766
4231580	5.0185
4231582	-0.544413
4231584	-4.40633
4231586	-5.23247
4231588	-2.5306
4231590	2.59388
4231592	6.65066
4231594	8.04122
4231596	6.56259
4231598	2.4812
4231600	-2.71112
4231602	-5.90918
4231604	-4.78888
4231606	-1.01364
4231608	1.85411
4231610	2.20691
4231612	0.0771656
4231614	-3.24096
4231616	-6.07949
4231618	-8.12824
4231620	-8.31278
4231622	-5.83348
4231624	-1.91387
4231626	2.28038
4231628	4.82945
4231630	3.6423
4231632	-0.59938
4231634	-5.22838
4231636	-6.96975
4231638	-4.02994
4231640	1.3484
4231642	6.22561
4231644	8.5786
4231646	6.41505
4231648	1.21336
4231650	-3.50333
4231652	-5.77142
4231654	-4.34038
4231656	0.27869
4231658	5.27535
4231660	7.70787
4231662	5.66804
4231664	0.660678
4231666	-3.16647
4231668	-4.27325
4231670	-3.17119
4231672	-0.411384
4231674	3.02366
4231676	5.94187
4231678	6.00181
4231680	1.99342
4231682	-3.99014
4231684	-8.46562
4231686	-8.72541
4231688	-4.82017
4231690	0.102607
4231692	3.5711
4231694	5.01078
4231696	3.57313
4231698	0.270777
4231700	-2.77816
4231702	-4.52479
4231704	-3.57135
4231706	-0.42129
4231708	2.17966
4231710	3.03943
4231712	1.6083
4231714	-1.96753
4231716	-5.52262
4231718	-7.27817
4231720	-6.59902
4231722	-3.76184
4231724	-0.997477
4231726	-0.186309
4231728	-1.23665
4231730	-3.85513
4231732	-7.5029
4231734	-10.9258
4231736	-11.7747
4231738	-8.76351
4231740	-4.30455
4231742	-1.18025
4231744	-0.813356
4231746	-3.7154
4231748	-7.55016
4231750	-9.59503
4231752	-9.25891
4231754	-6.62555
4231756	-3.33819
4231758	-1.11851
4231760	0.227373
4231762	0.519394
4231764	-0.795945
4231766	-3.06976
4231768	-5.06866
4231770	-5.26167
4231772	-3.31625
4231774	-0.87912
4231776	0.771563
4231778	0.127194
4231780	-3.87527
4231782	-8.879
4231784	-12.0816
4231786	-11.8258
4231788	-7.96116
4231790	-3.225
4231792	0.631847
4231794	2.53383
4231796	0.0725872
4231798	-5.5596
4231800	-9.82439
4231802	-9.97719
4231804	-6.23225
4231806	-1.02926
4231808	3.76936
4231810	6.65606
4231812	5.54896
4231814	1.69927
4231816	-1.71615
4231818	-3.34756
4231820	-2.32478
4231822	0.601213
4231824	3.94657
4231826	6.64229
4231828	5.97513
4231830	1.68956
4231832	-3.05321
4231834	-6.13392
4231836	-6.2748
4231838	-3.25998
4231840	0.663054
4231842	3.58436
4231844	4.50024
4231846	3.03833
4231848	0.559322
4231850	-1.26078
4231852	-1.32807
4231854	1.03998
4231856	4.61541
4231858	7.00291
4231860	6.59036
4231862	2.7631
4231864	-2.74454
4231866	-6.84818
4231868	-7.36032
4231870	-4.06573
4231872	0.805478
4231874	5.17352
4231876	7.72355
4231878	6.67386
4231880	2.62251
4231882	-1.45115
4231884	-3.87415
4231886	-3.29422
4231888	0.756159
4231890	5.30807
4231892	7.03402
4231894	4.81505
4231896	-0.205528
4231898	-5.10935
4231900	-7.73192
4231902	-6.69936
4231904	-1.96644
4231906	3.26711
4231908	6.06261
4231910	5.48685
4231912	1.61072
4231914	-3.03448
4231916	-5.78513
4231918	-5.95624
4231920	-2.70054
4231922	2.32801
4231924	4.88846
4231926	3.72895
4231928	-0.131458
4231930	-4.94743
4231932	-8.58199
4231934	-9.66626
4231936	-7.30918
4231938	-2.57597
4231940	2.19272
4231942	4.98555
4231944	4.20611
4231946	0.65074
4231948	-3.20572
4231950	-6.08414
4231952	-6.83249
4231954	-4.77129
4231956	-1.69639
4231958	0.901996
4231960	1.92853
4231962	0.250534
4231964	-3.30925
4231966	-7.02706
4231968	-8.93196
4231970	-7.16408
4231972	-2.58842
4231974	2.34124
4231976	5.84567
4231978	5.93802
4231980	2.81422
4231982	-1.63043
4231984	-5.53456
4231986	-5.64424
4231988	-1.20602
4231990	3.70427
4231992	5.13914
4231994	2.35791
4231996	-2.18296
4231998	-5.41895
4232000	-6.5535
4232002	-5.10663
4232004	-1.49426
4232006	1.50432
4232008	2.48632
4232010	2.01472
4232012	0.443055
4232014	-1.99195
4232016	-4.52592
4232018	-5.00387
4232020	-1.47637
4232022	4.40115
4232024	8.97557
4232026	9.60263
4232028	5.80653
4232030	0.513636
4232032	-3.32301
4232034	-5.38517
4232036	-5.12322
4232038	-2.24862
4232040	2.21764
4232042	6.09235
4232044	6.06475
4232046	1.82283
4232048	-3.16381
4232050	-6.00974
4232052	-4.97859
4232054	-0.626861
4232056	3.31649
4232058	4.62743
4232060	2.95235
4232062	-1.62326
4232064	-6.62712
4232066	-9.43851
4232068	-8.84226
4232070	-5.15406
4232072	-0.665584
4232074	2.4957
4232076	3.41328
4232078	1.83346
4232080	-1.25381
4232082	-3.90228
4232084	-4.48861
4232086	-1.9197
4232088	2.23927
4232090	5.13501
4232092	6.08137
4232094	5.24899
4232096	3.26102
4232098	0.764117
4232100	-1.14178
4232102	0.306726
4232104	5.88307
4232106	12.2786
4232108	15.5925
4232110	14.1156
4232112	9.08129
4232114	3.58366
4232116	0.0191237
4232118	-0.117169
4232120	3.01613
4232122	7.21639
4232124	10.402
4232126	10.4735
4232128	6.47957
4232130	1.1673
4232132	-2.58833
4232134	-3.64769
4232136	-0.924749
4232138	3.80339
4232140	7.18574
4232142	7.71795
4232144	4.88593
4232146	-0.00830192
4232148	-4.13902
4232150	-5.25089
4232152	-2.33719
4232154	2.86409
4232156	7.31208
4232158	9.84555
4232160	9.66757
4232162	6.1096
4232164	0.350993
4232166	-4.90807
4232168	-5.60986
4232170	-0.475383
4232172	6.14329
4232174	10.0947
4232176	9.97731
4232178	5.87046
4232180	-0.202959
4232182	-5.74665
4232184	-7.83506
4232186	-5.13758
4232188	-0.512844
4232190	3.31224
4232192	5.23775
4232194	4.16076
4232196	1.13332
4232198	-1.62326
4232200	-2.71265
4232202	-0.471764
4232204	3.9122
4232206	7.00437
4232208	7.60502
4232210	6.16104
4232212	3.66107
4232214	1.33426
4232216	-0.110643
4232218	0.447395
4232220	3.32602
4232222	6.04779
4232224	7.05622
4232226	6.35993
4232228	3.48477
4232230	-0.771389
4232232	-4.91194
4232234	-6.96151
4232236	-5.10487
4232238	-0.21446
4232240	5.149
4232242	7.40312
4232244	4.49897
4232246	-0.857658
4232248	-5.04814
4232250	-6.34783
4232252	-4.29492
4232254	-0.831175
4232256	1.48593
4232258	2.09568
4232260	0.435231
4232262	-3.06629
4232264	-6.57186
4232266	-9.12504
4232268	-8.77129
4232270	-3.90165
4232272	2.60529
4232274	6.7406
4232276	6.28016
4232278	2.21744
4232280	-1.75277
4232282	-3.72427
4232284	-2.75514
4232286	1.40627
4232288	6.0575
4232290	9.13719
4232292	9.89799
4232294	7.29013
4232296	2.09852
4232298	-3.68107
4232300	-7.75652
4232302	-7.26202
4232304	-2.75449
4232306	2.1416
4232308	5.35072
4232310	5.66943
4232312	3.39675
4232314	0.778943
4232316	-0.186882
4232318	1.92406
4232320	5.85424
4232322	8.67173
4232324	9.57209
4232326	8.31341
4232328	4.86107
4232330	0.940016
4232332	-1.41166
4232334	-0.41524
4232336	3.85587
4232338	8.11343
4232340	10.0987
4232342	9.7894
4232344	7.42101
4232346	3.81713
4232348	0.674383
4232350	-0.425746
4232352	1.48612
4232354	5.47099
4232356	9.4052
4232358	10.8031
4232360	7.55559
4232362	1.82672
4232364	-2.44839
4232366	-4.14896
4232368	-2.55226
4232370	1.53512
4232372	4.83973
4232374	6.14332
4232376	5.06239
4232378	1.39666
4232380	-2.94522
4232382	-5.8414
4232384	-5.19775
4232386	-0.493143
4232388	5.01436
4232390	8.42977
4232392	8.73368
4232394	5.63164
4232396	1.01602
4232398	-3.24274
4232400	-5.66128
4232402	-3.89617
4232404	1.06376
4232406	5.30355
4232408	6.14839
4232410	3.13914
4232412	-1.4891
4232414	-5.22997
4232416	-6.58069
4232418	-4.04992
4232420	0.514848
4232422	3.87563
4232424	5.28129
4232426	3.97531
4232428	-0.131225
4232430	-4.60337
4232432	-6.17993
4232434	-3.34356
4232436	1.59435
4232438	5.03923
4232440	6.36846
4232442	5.24041
4232444	0.957326
4232446	-3.84795
4232448	-6.22421
4232450	-5.55962
4232452	-2.34817
4232454	1.77509
4232456	5.12464
4232458	6.04877
4232460	3.56773
4232462	-0.834755
4232464	-4.45681
4232466	-5.55544
4232468	-3.39328
4232470	0.58875
4232472	3.46416
4232474	3.4548
4232476	0.675423
4232478	-3.09591
4232480	-5.97362
4232482	-6.93191
4232484	-4.94261
4232486	-0.241945
4232488	4.598
4232490	6.59333
4232492	4.13087
4232494	-1.42602
4232496	-6.34509
4232498	-8.03539
4232500	-6.02395
4232502	-1.90289
4232504	2.30094
4232506	6.26781
4232508	8.7684
4232510	7.63809
4232512	3.5182
4232514	-1.13004
4232516	-3.04964
4232518	0.273734
4232520	6.76614
4232522	12.1898
4232524	13.552
4232526	10.7804
4232528	7.14651
4232530	4.88943
4232532	4.02286
4232534	5.72877
4232536	9.85942
4232538	13.5043
4232540	14.4236
4232542	12.0479
4232544	7.58473
4232546	3.39942
4232548	1.71931
4232550	3.58952
4232552	7.33265
4232554	10.5871
4232556	12.2196
4232558	10.6422
4232560	5.62789
4232562	0.455738
4232564	-1.96995
4232566	-0.928989
4232568	3.15033
4232570	7.68835
4232572	10.0672
4232574	9.32669
4232576	5.18927
4232578	-0.651565
4232580	-4.91341
4232582	-5.78639
4232584	-3.59605
4232586	-0.372997
4232588	2.075
4232590	3.19787
4232592	1.796
4232594	-2.31372
4232596	-7.07471
4232598	-10.0342
4232600	-9.32863
4232602	-5.30145
4232604	-0.53661
4232606	2.79939
4232608	3.31433
4232610	0.809255
4232612	-2.49236
4232614	-4.85896
4232616	-5.04204
4232618	-1.84485
4232620	3.01911
4232622	6.58862
4232624	6.83635
4232626	3.44317
4232628	-1.19927
4232630	-4.55254
4232632	-5.22388
4232634	-2.4114
4232636	2.4151
4232638	6.58155
4232640	8.18409
4232642	6.14021
4232644	2.24285
4232646	-0.837005
4232648	-2.53863
4232650	-1.62079
4232652	2.3108
4232654	5.98234
4232656	6.5314
4232658	3.81382
4232660	-0.438809
4232662	-4.11615
4232664	-5.68575
4232666	-3.27426
4232668	2.5732
4232670	8.08171
4232672	10.7452
4232674	9.86782
4232676	6.29434
4232678	2.42584
4232680	-0.0962387
4232682	-0.124235
4232684	3.08384
4232686	7.52824
4232688	10.6017
4232690	11.1839
4232692	8.68897
4232694	4.7104
4232696	1.89849
4232698	1.10661
4232700	2.69595
4232702	5.78286
4232704	8.50808
4232706	9.80903
4232708	8.38464
4232710	4.4017
4232712	0.644479
4232714	-0.271818
4232716	2.20262
4232718	6.18862
4232720	8.83335
4232722	9.2076
4232724	6.83217
4232726	1.98673
4232728	-2.42176
4232730	-4.96049
4232732	-5.49035
4232734	-3.40593
4232736	0.200624
4232738	3.72785
4232740	5.01786
4232742	2.01288
4232744	-3.12301
4232746	-6.22072
4232748	-5.04834
4232750	-0.168109
4232752	4.69802
4232754	6.77321
4232756	6.05091
4232758	2.42167
4232760	-2.68854
4232762	-6.74429
4232764	-8.46044
4232766	-6.63939
4232768	-1.95406
4232770	2.38575
4232772	4.44718
4232774	3.35882
4232776	-0.483978
4232778	-4.49755
4232780	-6.54191
4232782	-5.34435
4232784	-0.977598
4232786	3.47887
4232788	5.64707
4232790	5.05561
4232792	1.24073
4232794	-4.48525
4232796	-9.06851
4232798	-9.78999
4232800	-6.0153
4232802	-0.162397
4232804	4.73574
4232806	7.24025
4232808	6.12005
4232810	1.89298
4232812	-2.89011
4232814	-6.05344
4232816	-5.88904
4232818	-2.38928
4232820	2.40643
4232822	5.73669
4232824	5.32948
4232826	0.708755
4232828	-5.50222
4232830	-8.76516
4232832	-6.54099
4232834	-1.19271
4232836	2.6219
4232838	3.76918
4232840	3.24088
4232842	1.23609
4232844	-2.10144
4232846	-6.1042
4232848	-7.86462
4232850	-5.17128
4232852	-0.625375
4232854	2.11859
4232856	1.94206
4232858	-0.933647
4232860	-5.15924
4232862	-8.20402
4232864	-7.85737
4232866	-3.77508
4232868	1.77278
4232870	6.40501
4232872	8.81607
4232874	8.02247
4232876	4.7326
4232878	0.775181
4232880	-1.886
4232882	-0.737894
4232884	4.33248
4232886	9.60737
4232888	11.9503
4232890	10.7307
4232892	6.71679
4232894	2.19646
4232896	-0.884583
4232898	-1.27575
4232900	1.43396
4232902	5.11237
4232904	7.31547
4232906	7.00807
4232908	3.9799
4232910	-0.305001
4232912	-3.63212
4232914	-4.84808
4232916	-2.68559
4232918	1.82905
4232920	4.95003
4232922	4.24275
4232924	0.230579
4232926	-4.11707
4232928	-6.85015
4232930	-7.60517
4232932	-5.24167
4232934	-0.584714
4232936	3.66729
4232938	6.12218
4232940	5.13467
4232942	0.546556
4232944	-3.94833
4232946	-5.81499
4232948	-5.1107
4232950	-2.33072
4232952	1.34935
4232954	4.61387
4232956	5.49388
4232958	3.29196
4232960	-0.513565
4232962	-4.44316
4232964	-6.02029
4232966	-3.03358
4232968	2.16042
4232970	5.74747
4232972	6.44282
4232974	4.4462
4232976	1.65427
4232978	-0.67343
4232980	-2.78355
4232982	-2.85782
4232984	0.179722
4232986	4.61509
4232988	8.22806
4232990	8.71173
4232992	5.12359
4232994	-0.799215
4232996	-5.43184
4232998	-4.88326
4233000	0.834616
4233002	6.98527
4233004	10.4863
4233006	10.7295
4233008	7.67446
4233010	3.24488
4233012	-0.286708
4233014	-1.62668
4233016	0.0522172
4233018	3.73241
4233020	7.52813
4233022	9.19603
4233024	7.04472
4233026	2.6926
4233028	-1.46268
4233030	-3.67309
4233032	-2.42028
4233034	1.78755
4233036	6.82268
4233038	10.0976
4233040	9.60478
4233042	6.16493
4233044	1.93939
4233046	-0.802663
4233048	0.243654
4233050	4.4612
4233052	9.05079
4233054	12.0085
4233056	11.7428
4233058	8.14655
4233060	3.92512
4233062	1.32307
4233064	0.930628
4233066	2.73569
4233068	5.62323
4233070	8.51497
4233072	9.58231
4233074	7.45831
4233076	3.47386
4233078	-0.159818
4233080	-1.83446
4233082	-0.953335
4233084	1.32568
4233086	3.47362
4233088	4.53026
4233090	2.99401
4233092	-0.575099
4233094	-3.70348
4233096	-5.39618
4233098	-4.55912
4233100	-1.27533
4233102	1.57629
4233104	2.54947
4233106	1.67726
4233108	-0.916117
4233110	-4.07821
4233112	-6.32403
4233114	-5.62537
4233116	-1.12651
4233118	3.95083
4233120	6.56772
4233122	6.4334
4233124	3.74455
4233126	-0.514027
4233128	-4.45666
4233130	-5.30908
4233132	-1.47341
4233134	4.08919
4233136	7.61357
4233138	8.22443
4233140	5.81648
4233142	1.0732
4233144	-3.50373
4233146	-5.36757
4233148	-3.70335
4233150	0.378146
4233152	4.88061
4233154	7.17445
4233156	5.34744
4233158	0.829015
4233160	-2.72947
4233162	-2.86642
4233164	0.490395
4233166	5.17184
4233168	8.70259
4233170	10.1459
4233172	8.80029
4233174	5.5239
4233176	2.75316
4233178	0.785307
4233180	0.468612
4233182	3.52574
4233184	8.09865
4233186	11.4023
4233188	11.9211
4233190	8.67403
4233192	3.92722
4233194	0.752888
4233196	-0.346733
4233198	1.20257
4233200	4.87519
4233202	8.56008
4233204	10.155
4233206	8.25848
4233208	4.5634
4233210	1.51618
4233212	-0.348665
4233214	0.388088
4233216	3.63305
4233218	6.50721
4233220	7.97956
4233222	7.55815
4233224	4.82013
4233226	1.15367
4233228	-1.84945
4233230	-2.21261
4233232	1.35096
4233234	6.39067
4233236	9.49691
4233238	9.06828
4233240	5.10784
4233242	0.0455262
4233244	-3.53409
4233246	-4.76239
4233248	-3.02147
4233250	0.635675
4233252	4.15679
4233254	5.75922
4233256	3.71507
4233258	-0.3291
4233260	-3.4969
4233262	-4.48499
4233264	-2.41517
4233266	2.24944
4233268	7.13277
4233270	9.97732
4233272	9.15101
4233274	4.75178
4233276	-0.192382
4233278	-3.70879
4233280	-5.09716
4233282	-3.09178
4233284	0.631097
4233286	3.09915
4233288	2.41936
4233290	-1.67862
4233292	-6.50265
4233294	-8.80736
4233296	-6.52202
4233298	0.00795956
4233300	7.17866
4233302	11.8962
4233304	13.8341
4233306	12.8633
4233308	9.53794
4233310	5.56131
4233312	2.73535
4233314	3.033
4233316	5.69359
4233318	8.00893
4233320	8.05804
4233322	4.71504
4233324	-0.710374
4233326	-5.18363
4233328	-6.26402
4233330	-3.09545
4233332	2.16697
4233334	5.99108
4233336	7.25562
4233338	6.08684
4233340	2.47459
4233342	-1.918
4233344	-4.92116
4233346	-4.62601
4233348	-0.512645
4233350	5.05762
4233352	9.4974
4233354	11.2071
4233356	9.11851
4233358	4.78566
4233360	1.58169
4233362	1.47466
4233364	4.39214
4233366	7.78499
4233368	10.0069
4233370	11.3755
4233372	10.5459
4233374	6.80822
4233376	1.67318
4233378	-1.94831
4233380	-1.13276
4233382	2.85758
4233384	6.57925
4233386	8.71668
4233388	8.2936
4233390	4.58678
4233392	-0.739176
4233394	-5.07561
4233396	-6.5094
4233398	-4.37443
4233400	-0.0200842
4233402	4.37888
4233404	5.93026
4233406	2.2222
4233408	-3.93953
4233410	-7.97935
4233412	-8.38609
4233414	-5.46641
4233416	-1.85744
4233418	0.476
4233420	1.41333
4233422	0.0310019
4233424	-3.37317
4233426	-6.6581
4233428	-6.99647
4233430	-3.19181
4233432	2.13909
4233434	5.75973
4233436	6.93611
4233438	5.32132
4233440	1.66454
4233442	-1.42255
4233444	-2.06611
4233446	0.170758
4233448	3.76066
4233450	6.38526
4233452	7.58952
4233454	7.15932
4233456	4.25946
4233458	0.0481132
4233460	-3.12021
4233462	-3.55
4233464	-1.18581
4233466	1.51217
4233468	3.15714
4233470	3.42176
4233472	0.84634
4233474	-3.24529
4233476	-6.22613
4233478	-7.10083
4233480	-4.82683
4233482	-0.272336
4233484	3.81164
4233486	5.73787
4233488	4.4502
4233490	0.225822
4233492	-4.75529
4233494	-7.3583
4233496	-5.38041
4233498	-0.231883
4233500	4.70451
4233502	7.632
4233504	7.30596
4233506	3.71792
4233508	-0.647283
4233510	-3.55617
4233512	-3.68497
4233514	-0.624856
4233516	3.32827
4233518	5.50706
4233520	4.70413
4233522	0.515477
4233524	-5.48373
4233526	-9.83048
4233528	-10.4562
4233530	-7.24218
4233532	-2.26915
4233534	1.33992
4233536	3.56698
4233538	3.67797
4233540	0.249769
4233542	-4.06602
4233544	-6.44492
4233546	-5.01041
4233548	-0.496186
4233550	2.47747
4233552	2.28625
4233554	0.893247
4233556	-0.920015
4233558	-2.89785
4233560	-4.97594
4233562	-5.29266
4233564	-1.59242
4233566	3.99727
4233568	8.5409
4233570	10.0816
4233572	7.44829
4233574	1.85192
4233576	-4.30582
4233578	-7.75437
4233580	-5.23429
4233582	1.45867
4233584	7.44653
4233586	9.90342
4233588	7.92918
4233590	3.01782
4233592	-2.45767
4233594	-6.23961
4233596	-5.73139
4233598	-1.85454
4233600	2.35239
4233602	5.01646
4233604	4.35514
4233606	0.475244
4233608	-3.90826
4233610	-6.7109
4233612	-6.44728
4233614	-2.61585
4233616	2.20963
4233618	5.66942
4233620	6.7361
4233622	4.84807
4233624	1.17491
4233626	-2.25403
4233628	-2.91574
4233630	0.158514
4233632	3.91359
4233634	5.73057
4233636	5.29607
4233638	2.17593
4233640	-2.65109
4233642	-6.55315
4233644	-8.01265
4233646	-6.14896
4233648	-1.60408
4233650	3.37287
4233652	7.16329
4233654	7.48031
4233656	3.86125
4233658	-0.281483
4233660	-2.3637
4233662	-1.72227
4233664	0.874803
4233666	3.08759
4233668	4.37581
4233670	4.74523
4233672	2.7185
4233674	-0.75978
4233676	-3.22252
4233678	-3.51755
4233680	-1.10262
4233682	3.52975
4233684	8.18033
4233686	9.74998
4233688	7.21015
4233690	3.05177
4233692	-0.0799567
4233694	-1.23399
4233696	0.205281
4233698	3.48657
4233700	6.73323
4233702	8.51976
4233704	6.88523
4233706	2.37246
4233708	-1.68914
4233710	-3.8397
4233712	-2.89317
4233714	1.10699
4233716	5.08978
4233718	6.92693
4233720	5.99644
4233722	2.87931
4233724	-0.422433
4233726	-1.97263
4233728	-0.43872
4233730	3.92064
4233732	8.54906
4233734	11.0082
4233736	9.78237
4233738	4.69428
4233740	-0.931874
4233742	-4.22239
4233744	-5.12613
4233746	-3.47914
4233748	0.177254
4233750	3.83134
4233752	5.06394
4233754	2.59976
4233756	-1.43613
4233758	-4.21939
4233760	-5.13856
4233762	-3.52177
4233764	0.358294
4233766	4.23419
4233768	6.52691
4233770	5.52638
4233772	0.915639
4233774	-4.28289
4233776	-7.64796
4233778	-7.75097
4233780	-3.64405
4233782	2.26684
4233784	6.83374
4233786	8.34344
4233788	6.23503
4233790	2.30926
4233792	-0.860004
4233794	-1.48643
4233796	1.19165
4233798	5.29865
4233800	8.33476
4233802	9.55784
4233804	8.06682
4233806	3.57056
4233808	-1.43669
4233810	-3.53763
4233812	-1.22502
4233814	2.75698
4233816	5.35443
4233818	6.67883
4233820	5.95246
4233822	2.74116
4233824	-0.56916
4233826	-2.20175
4233828	-1.31707
4233830	2.04133
4233832	5.70973
4233834	8.0083
4233836	7.72692
4233838	4.88581
4233840	1.88721
4233842	-0.203752
4233844	-0.385895
4233846	2.58572
4233848	6.95946
4233850	10.2936
4233852	10.8088
4233854	7.29519
4233856	1.56153
4233858	-3.04538
4233860	-4.36921
4233862	-1.54175
4233864	3.19515
4233866	7.02326
4233868	9.49964
4233870	9.52534
4233872	6.36971
4233874	1.24291
4233876	-3.376
4233878	-4.16917
4233880	-1.02419
4233882	2.45484
4233884	3.79969
4233886	2.37627
4233888	-1.14609
4233890	-5.02696
4233892	-7.94767
4233894	-8.60572
4233896	-6.70384
4233898	-3.86073
4233900	-1.48821
4233902	-0.484284
4233904	-1.84518
4233906	-5.07346
4233908	-7.90117
4233910	-7.93156
4233912	-4.52358
4233914	-0.658632
4233916	1.21652
4233918	1.48803
4233920	0.553234
4233922	-1.15807
4233924	-3.55011
4233926	-5.74738
4233928	-4.4142
4233930	0.364318
4233932	4.73382
4233934	6.21031
4233936	3.81063
4233938	-1.12789
4233940	-5.60655
4233942	-7.71388
4233944	-6.24274
4233946	-2.09264
4233948	1.15097
4233950	1.80509
4233952	0.522239
4233954	-1.56538
4233956	-3.27598
4233958	-4.18477
4233960	-3.43236
4233962	0.0340218
4233964	4.62676
4233966	7.39896
4233968	6.7272
4233970	2.88503
4233972	-0.962004
4233974	-2.58087
4233976	-2.70029
4233978	-1.16052
4233980	1.98194
4233982	5.38737
4233984	7.42356
4233986	5.79477
4233988	0.772822
4233990	-3.86795
4233992	-5.11976
4233994	-2.25455
4233996	3.48309
4233998	8.97028
4234000	11.6993
4234002	10.0001
4234004	3.73
4234006	-3.47806
4234008	-7.29799
4234010	-6.87947
4234012	-3.38939
4234014	1.16232
4234016	4.29611
4234018	4.82884
4234020	2.60031
4234022	-1.36174
4234024	-4.89744
4234026	-5.94722
4234028	-3.559
4234030	0.142466
4234032	2.54701
4234034	2.64334
4234036	-0.482062
4234038	-5.31083
4234040	-8.51897
4234042	-8.51491
4234044	-4.60031
4234046	1.29385
4234048	6.13035
4234050	9.36328
4234052	9.48293
4234054	5.73229
4234056	0.823479
4234058	-2.9711
4234060	-4.14002
4234062	-1.8291
4234064	2.06911
4234066	5.12598
4234068	5.94709
4234070	4.20312
4234072	1.36823
4234074	-1.14441
4234076	-1.69188
4234078	1.32802
4234080	6.23877
4234082	10.2017
4234084	11.447
4234086	8.57244
4234088	3.11873
4234090	-1.74872
4234092	-4.27295
4234094	-3.13392
4234096	0.805558
4234098	4.50565
4234100	5.88751
4234102	4.34778
4234104	1.16944
4234106	-1.61519
4234108	-3.4762
4234110	-3.70091
4234112	-1.21825
4234114	2.37153
4234116	5.16546
4234118	6.52662
4234120	5.54788
4234122	2.45213
4234124	-0.870489
4234126	-1.68411
4234128	0.965462
4234130	3.92028
4234132	4.85323
4234134	4.09219
4234136	1.6344
4234138	-1.95968
4234140	-5.01408
4234142	-5.76707
4234144	-3.61826
[truncated: 492,814+ more rows]
