# Supplementary material for: Potentiation of neuronal activity by tonic GluD1 current in brain slices
Source: EMBO Rep. 2023 May 8;24(7):e56801. doi: 10.15252/embr.202356801 (PMC10328076; doi:10.15252/embr.202356801)
Supplement: Supplementary file 8 — Source Data for Figure 5 [file EMBR-24-e56801-s009.zip › Figure 5/Figure 5D.xlsx]

## Sheet: Figure 5D
amplitude	1.2	2.4	4.8
-16.4775		-8.7072
-28.1408		11.2535
-5.26595		4.4956
-17.8421		24.9376
-4.33021		5.12424
-10.9187		5.1061
-11.4587		8.78672
-45.1837		7.33073
-39.9337		12.0509
-39.1315		20.4543
-18.9381		11.0911
-29.0854		32.5225
-51.4732		33.8039
-32.0945		28.6524
-24.3905		19.6065
-24.5003		24.2021
-44.9469		37.1454
-15.772		1.225
-21.491		18.5819
-26.218		25.055
-22.7136			20.2855
-3.71671			-1.89103
-5.83994			0.593293
-7.87464			-3.13752
-22.6824			10.2927
-6.57474			-1.90695
-6.36071			-4.36409
-30.3139			-22.0223
-14.9208			-10.1034
-24.2452			1.1048
-15.6154			2.01101
-20.7617			10.728
-13.2434			2.19892
-15.6503			4.64502
-15.0438			7.74651
-17.7055			1.52581
-12.9227			26.7997
-13.7982			4.6255
-8.72537			2.69049
-68.0123			-3.50588
-12.8729			2.88786
-7.13257			-7.19381
-18.6608			10.8232
-9.94869			2.1713
-4.33499			-0.31882
-10.3012			7.026
-18.1695	6.8264
-30.9027	27.9212
-5.78207	10.385
-9.68249	11.0386
-2.83226	5.119
-11.1934	1.37603
-20.9068	19.2684
-19.5679	12.1745
-32.4252	51.4598
-40.6229	36.228
-43.5876	15.7788
-33.9612	9.85391
-19.3494	20.9822
-22.5244	27.497
-17.0543	13.9549
-7.68194	12.1078
-67.1352	61.6211
-13.1026	30.0771
-5.29145	8.60661
-25.842	55.0325
-27.2391	15.4316
-40.8249	78.4249
-24.6896	28.1601
-37.5664	22.5346
-12.4832	18.0127
-24.9897	32.794
-27.4127	28.9098
-45.2308	34.67
-33.347	55.3647
-50.939	78.8774
-19.2486	17.7566
-13.5055	18.4838
-29.3189	19.1545
-49.0787	43.7654
-47.7518	30.6501
-34.3413	26.5354
-25.2374	29.0242
-19.6857	20.2249
-40.7726	65.6872
-65.7672	80.5504
-47.9135	30.9801
-28.0801	33.6897
-38.2007	36.8098
-10.3193	-1.4781
-25.3939	5.67117
-40.1578	89.4652
-6.12477	5.4303
-18.2384	8.28628
-45.673	41.2959
-16.6668	8.03542
-10.9679	23.199
-41.1913	54.9794
-23.6324	25.1592
-17.2425	33.4309
-31.0138	40.5356
-22.3794	27.9517
-30.1476	30.6304
-21.9017	17.2907
-21.1145	22.1934
-25.7596	27.6453
-17.2463	26.6327
-19.4718	10.8799
-24.2205	25.9427
-14.9698	15.2777
-25.1862	28.2534
-20.0347	19.082
-35.5462	22.4472
-23.5804	34.8026
-13.6303	5.59233
-18.4364	28.832
-15.9185	21.0224
-5.36365	1.91114
-19.3524	22.4022
