# Supplementary material for: Potentiation of neuronal activity by tonic GluD1 current in brain slices
Source: EMBO Rep. 2023 May 8;24(7):e56801. doi: 10.15252/embr.202356801 (PMC10328076; doi:10.15252/embr.202356801)
Supplement: Supplementary file 8 — Source Data for Figure 5 [file EMBR-24-e56801-s009.zip › Figure 5/Figure 5H.xlsx]

## Sheet: Figure 5H
0	1.2
50.72	21.2676
81.4	19.2871
55.05	10.5644
26.68	5.2098
23.43	14.0585
17.33	12.6869
16.95	22.7027
44.2	15.5488
24.49	21.8221
-1.1	37.0529
36	19.1946
39.8	21.5997
48.9328	6.5128
8.6	32.3974
	23.6379
	-2.2247
	12.5611
	13.8018
