# Supplementary material for: Potentiation of neuronal activity by tonic GluD1 current in brain slices
Source: EMBO Rep. 2023 May 8;24(7):e56801. doi: 10.15252/embr.202356801 (PMC10328076; doi:10.15252/embr.202356801)
Supplement: Supplementary file 8 — Source Data for Figure 5 [file EMBR-24-e56801-s009.zip › Figure 5/Figure 5I.xlsx]

## Sheet: Figure 4I
1.2	2.4	4.8
5.00788	0	20.7251
5.9685	0	42.5789
0	21.4599	16.8625
9.83227	6.46785	0
17.2381	0.080314	35.272
4.80135	0	27.357
0	12.7701	0
4.36272	0	25.3513
0.131723	11.1664	0
19.1903	0	13.6914
0	4.18841	0
10.893	17.4092	23.9789
9.0651	11.207	4.70868
7.00227	2.6362	23.1565
	19.3801	11.9849
		40.3673
		65.7056
		30.1285
		14.4234
		17.9754
		2.53557
		25.0631
