# Supplementary material for: Potentiation of neuronal activity by tonic GluD1 current in brain slices
Source: EMBO Rep. 2023 May 8;24(7):e56801. doi: 10.15252/embr.202356801 (PMC10328076; doi:10.15252/embr.202356801)
Supplement: Supplementary file 8 — Source Data for Figure 5 [file EMBR-24-e56801-s009.zip › Figure 5/Figure 5E.xlsx]

## Sheet: Sheet1
2.4 mM			4.8 mM
time (ms)	current (pA)		time (ms)	current (pA)		traces have been post-hoc filtered (60 Hz) and reduced by a factor of 2 to facilitate transfer of traces to excel format
4162436	6.44184		3092582	27.3144
4162438	5.53628		3092584	26.9005
4162440	4.77368		3092586	27.0948
4162442	4.70866		3092588	28.0053
4162444	5.23509		3092590	29.3147
4162446	6.61845		3092592	30.5122
4162448	7.64996		3092594	30.8266
4162450	7.39616		3092596	30.2145
4162452	6.11704		3092598	29.2247
4162454	4.13749		3092600	28.4412
4162456	3.12791		3092602	28.3042
4162458	3.90807		3092604	28.7324
4162460	5.37744		3092606	29.5972
4162462	6.93824		3092608	30.6788
4162464	8.04302		3092610	31.0498
4162466	8.2609		3092612	30.3338
4162468	7.8244		3092614	29.155
4162470	6.55221		3092616	28.2438
4162472	5.54944		3092618	28.3511
4162474	6.17793		3092620	29.4414
4162476	7.28802		3092622	30.5685
4162478	8.28459		3092624	31.045
4162480	9.18181		3092626	30.4828
4162482	8.85815		3092628	29.1187
4162484	7.54199		3092630	28.0261
4162486	6.03577		3092632	27.8557
4162488	4.67952		3092634	28.5676
4162490	4.21561		3092636	29.8799
4162492	4.59242		3092638	31.1744
4162494	5.63133		3092640	31.9275
4162496	7.03394		3092642	31.6917
4162498	7.41677		3092644	30.3121
4162500	6.68028		3092646	28.6217
4162502	5.57026		3092648	27.6214
4162504	4.3011		3092650	27.4426
4162506	3.89852		3092652	27.7865
4162508	4.49987		3092654	28.3386
4162510	5.43633		3092656	29.1777
4162512	6.72017		3092658	30.3205
4162514	7.46863		3092660	30.5827
4162516	7.55729		3092662	29.4052
4162518	7.94085		3092664	27.65
4162520	7.89486		3092666	26.5333
4162522	7.27817		3092668	26.8483
4162524	7.22492		3092670	27.9745
4162526	7.55369		3092672	29.1194
4162528	8.16174		3092674	30.1066
4162530	8.81324		3092676	30.2377
4162532	8.64483		3092678	29.5046
4162534	7.76699		3092680	28.8928
4162536	6.28133		3092682	28.6718
4162538	4.98691		3092684	28.8565
4162540	5.09786		3092686	29.4877
4162542	5.8404		3092688	30.1755
4162544	6.62357		3092690	30.6884
4162546	7.61761		3092692	30.7108
4162548	8.08883		3092694	30.0122
4162550	8.04033		3092696	29.0812
4162552	7.48735		3092698	28.4964
4162554	6.12211		3092700	28.6374
4162556	5.10441		3092702	29.3483
4162558	4.79692		3092704	29.8322
4162560	4.7771		3092706	30.1473
4162562	5.57926		3092708	30.5594
4162564	6.53746		3092710	30.4723
4162566	6.68033		3092712	29.6185
4162568	6.05506		3092714	28.3627
4162570	4.52576		3092716	27.3306
4162572	3.00139		3092718	27.2725
4162574	2.52876		3092720	28.1172
4162576	3.07651		3092722	29.0668
4162578	4.78964		3092724	29.529
4162580	6.5472		3092726	29.0754
4162582	6.91813		3092728	27.7316
4162584	6.37971		3092730	26.3237
4162586	5.35551		3092732	25.7436
4162588	4.55224		3092734	26.4211
4162590	4.8172		3092736	27.7919
4162592	5.2929		3092738	28.7934
4162594	5.73755		3092740	29.3898
4162596	6.13938		3092742	29.6696
4162598	5.51668		3092744	29.3046
4162600	4.2602		3092746	28.3558
4162602	2.78626		3092748	27.2454
4162604	1.35013		3092750	26.752
4162606	1.35576		3092752	27.4167
4162608	2.5337		3092754	28.7918
4162610	3.94763		3092756	30.3403
4162612	5.32346		3092758	31.5032
4162614	5.06792		3092760	31.5092
4162616	3.05513		3092762	30.3643
4162618	1.09703		3092764	28.9154
4162620	0.0816834		3092766	28.1294
4162622	0.823151		3092768	28.6502
4162624	2.47022		3092770	29.9451
4162626	3.26076		3092772	31.0583
4162628	3.78284		3092774	31.5665
4162630	4.3735		3092776	31.2002
4162632	4.77341		3092778	30.1242
4162634	5.25499		3092780	28.8592
4162636	4.8677		3092782	28.0984
4162638	3.41999		3092784	28.3711
4162640	2.28842		3092786	29.2436
4162642	2.08412		3092788	30.1039
4162644	3.21938		3092790	30.6367
4162646	5.10673		3092792	30.3377
4162648	6.05602		3092794	29.3331
4162650	5.83902		3092796	28.3605
4162652	4.58898		3092798	27.5446
4162654	2.65452		3092800	27.269
4162656	1.33692		3092802	28.0001
4162658	0.774905		3092804	29.2886
4162660	1.08433		3092806	30.7359
4162662	2.69443		3092808	31.5866
4162664	4.07058		3092810	30.9322
4162666	4.15673		3092812	29.16
4162668	3.28817		3092814	27.5399
4162670	1.77751		3092816	26.9601
4162672	1.00031		3092818	27.5384
4162674	1.38195		3092820	28.4175
4162676	2.23486		3092822	28.9461
4162678	3.83338		3092824	29.2193
4162680	5.26141		3092826	29.0584
4162682	5.63451		3092828	28.6288
4162684	5.50813		3092830	28.1526
4162686	4.75618		3092832	27.8244
4162688	3.91672		3092834	28.4811
4162690	4.18907		3092836	29.8572
4162692	5.0397		3092838	30.9308
4162694	6.00435		3092840	31.6213
4162696	6.64684		3092842	31.7573
4162698	6.17095		3092844	31.0029
4162700	5.27374		3092846	29.664
4162702	4.1021		3092848	28.3375
4162704	2.73463		3092850	27.7907
4162706	2.25621		3092852	28.3585
4162708	2.3481		3092854	29.6466
4162710	2.85215		3092856	31.0709
4162712	4.11911		3092858	31.6326
4162714	5.17119		3092860	30.6499
4162716	5.38381		3092862	28.8956
4162718	4.7211		3092864	27.8169
4162720	3.49282		3092866	27.9156
4162722	3.21052		3092868	28.6333
4162724	3.94983		3092870	29.4158
4162726	4.98466		3092872	30.1872
4162728	6.47113		3092874	30.4847
4162730	7.25608		3092876	29.5021
4162732	7.04831		3092878	28.0389
4162734	6.51826		3092880	27.2929
4162736	5.29705		3092882	27.1592
4162738	4.52566		3092884	27.3515
4162740	5.0279		3092886	27.6807
4162742	5.81771		3092888	28.2447
4162744	7.05815		3092890	29.1269
4162746	8.27118		3092892	29.503
4162748	8.29689		3092894	28.83
4162750	7.74955		3092896	27.5569
4162752	6.81911		3092898	26.4862
4162754	5.67188		3092900	26.5549
4162756	5.35469		3092902	27.6776
4162758	5.76462		3092904	28.7883
4162760	6.7148		3092906	29.5604
4162762	7.66077		3092908	29.8629
4162764	7.25484		3092910	29.3396
4162766	5.9654		3092912	28.1965
4162768	4.8174		3092914	27.0255
4162770	3.76337		3092916	26.5718
4162772	3.27973		3092918	27.0583
4162774	3.28396		3092920	28.0385
4162776	3.7744		3092922	29.2433
4162778	5.34104		3092924	29.9334
4162780	6.60775		3092926	29.3468
4162782	6.52633		3092928	27.9298
4162784	5.72809		3092930	26.5598
4162786	4.88256		3092932	25.9283
4162788	5.02859		3092934	26.5484
4162790	6.05475		3092936	27.8406
4162792	6.6773		3092938	28.9389
4162794	7.20777		3092940	29.5238
4162796	7.88715		3092942	29.2037
4162798	8.06839		3092944	28.1486
4162800	7.78121		3092946	26.9887
4162802	6.66358		3092948	26.4139
4162804	5.37543		3092950	26.9442
4162806	5.17775		3092952	28.0498
4162808	5.29413		3092954	29.1135
4162810	5.58071		3092956	30.1301
4162812	6.18593		3092958	30.3598
4162814	6.0262		3092960	29.2104
4162816	5.34226		3092962	27.5171
4162818	4.32773		3092964	26.1506
4162820	3.02814		3092966	25.5514
4162822	2.67774		3092968	26.228
4162824	3.12901		3092970	27.9461
4162826	4.01471		3092972	29.695
4162828	5.45818		3092974	30.4194
4162830	6.2312		3092976	29.8642
4162832	6.23399		3092978	28.799
4162834	5.97694		3092980	27.9093
4162836	5.17201		3092982	27.5208
4162838	4.97812		3092984	27.8844
4162840	5.95485		3092986	28.6727
4162842	7.11241		3092988	29.4093
4162844	8.11004		3092990	29.7477
4162846	8.24942		3092992	29.1238
4162848	7.4835		3092994	27.8514
4162850	6.82559		3092996	26.7131
4162852	6.01428		3092998	26.0429
4162854	5.28512		3093000	26.2859
4162856	5.53266		3093002	27.2599
4162858	6.18091		3093004	28.2257
4162860	6.88512		3093006	28.94
4162862	7.26131		3093008	29.0136
4162864	6.64998		3093010	28.1532
4162866	5.79508		3093012	26.8965
4162868	4.78465		3093014	25.9443
4162870	3.4995		3093016	25.9981
4162872	3.11141		3093018	27.2908
4162874	3.54873		3093020	29.0563
4162876	4.26483		3093022	30.4132
4162878	5.26028		3093024	30.7087
4162880	5.76476		3093026	29.8818
4162882	5.63052		3093028	28.7446
4162884	4.86656		3093030	27.9493
4162886	3.41614		3093032	27.8644
4162888	2.92108		3093034	28.5262
4162890	3.87348		3093036	29.3302
4162892	5.29595		3093038	29.9888
4162894	6.87394		3093040	30.2891
4162896	7.41767		3093042	29.8462
4162898	6.48772		3093044	28.9754
4162900	5.38112		3093046	27.8067
4162902	4.4432		3093048	26.4457
4162904	3.99698		3093050	26.0814
4162906	4.45193		3093052	26.9502
4162908	5.27137		3093054	28.0224
4162910	6.40601		3093056	28.8491
4162912	7.11403		3093058	29.0576
4162914	6.46659		3093060	28.1265
4162916	5.52822		3093062	26.453
4162918	4.68485		3093064	25.0893
4162920	3.80588		3093066	24.9441
4162922	3.32723		3093068	25.8984
4162924	2.88509		3093070	27.1663
4162926	3.10217		3093072	28.5187
4162928	4.20724		3093074	29.2834
4162930	4.66561		3093076	28.7443
4162932	4.55807		3093078	27.586
4162934	4.1989		3093080	26.7049
4162936	3.04192		3093082	26.506
4162938	2.29832		3093084	27.1232
4162940	2.55766		3093086	28.0192
4162942	3.04104		3093088	28.6799
4162944	3.95739		3093090	28.8254
4162946	4.99679		3093092	28.1317
4162948	5.43298		3093094	27.106
4162950	4.78098		3093096	26.4279
4162952	3.23532		3093098	26.2757
4162954	2.35713		3093100	26.8083
4162956	2.15743		3093102	27.6201
4162958	1.66886		3093104	28.3902
4162960	2.12873		3093106	29.1175
4162962	3.88779		3093108	29.1406
4162964	5.5002		3093110	28.0355
4162966	6.45851		3093112	26.6479
4162968	6.36474		3093114	25.9755
4162970	5.57258		3093116	26.2141
4162972	5.32171		3093118	27.191
4162974	5.77365		3093120	28.6374
4162976	6.88203		3093122	29.9238
4162978	7.92982		3093124	30.0958
4162980	7.79		3093126	29.0527
4162982	6.87386		3093128	27.7552
4162984	5.45341		3093130	26.85
4162986	4.08079		3093132	26.6639
4162988	4.24195		3093134	27.3477
4162990	5.34205		3093136	28.4123
4162992	6.50545		3093138	29.389
4162994	7.60864		3093140	29.7013
4162996	7.42461		3093142	28.82
4162998	6.38053		3093144	27.3161
4163000	5.62536		3093146	26.345
4163002	4.80783		3093148	26.4619
4163004	4.60428		3093150	27.4344
4163006	5.45269		3093152	28.724
4163008	6.52362		3093154	29.9188
4163010	7.59518		3093156	30.4698
4163012	7.97079		3093158	30.0064
4163014	7.16685		3093160	29.126
4163016	5.84263		3093162	28.2125
4163018	4.28764		3093164	27.4122
4163020	3.59377		3093166	27.5301
4163022	4.47518		3093168	28.4502
4163024	5.54085		3093170	29.3735
4163026	6.50495		3093172	30.1376
4163028	7.37596		3093174	30.3561
4163030	7.46751		3093176	29.7667
4163032	7.18588		3093178	28.8064
4163034	6.20861		3093180	28.0554
4163036	4.4362		3093182	28.3607
4163038	3.20513		3093184	30.0267
4163040	2.7219		3093186	32.0415
4163042	2.97832		3093188	33.5199
4163044	4.06684		3093190	33.9285
4163046	4.84207		3093192	33.0153
4163048	4.91369		3093194	31.3053
4163050	4.26598		3093196	29.5229
4163052	2.80643		3093198	28.4878
4163054	2.01284		3093200	28.5378
4163056	2.41015		3093202	29.3831
4163058	3.27729		3093204	30.793
4163060	4.90339		3093206	31.8411
4163062	6.44909		3093208	31.4492
4163064	6.66598		3093210	30.2027
4163066	5.90114		3093212	29.2001
4163068	4.54593		3093214	28.839
4163070	3.42322		3093216	29.0978
4163072	3.12897		3093218	29.5913
4163074	3.10922		3093220	30.2802
4163076	3.60807		3093222	31.2341
4163078	4.21786		3093224	31.8284
4163080	3.75086		3093226	31.4597
4163082	2.88508		3093228	30.4619
4163084	2.44297		3093230	29.4285
4163086	2.67765		3093232	29.0598
4163088	3.8716		3093234	29.9175
4163090	5.10584		3093236	31.5868
4163092	5.97389		3093238	33.1752
4163094	6.66402		3093240	33.4465
4163096	6.43078		3093242	31.975
4163098	5.40593		3093244	29.8855
4163100	4.17037		3093246	28.0752
4163102	3.07945		3093248	27.2776
4163104	3.09171		3093250	28.0895
4163106	4.02253		3093252	29.6269
4163108	5.36767		3093254	30.6556
4163110	7.09912		3093256	30.5546
4163112	8.02616		3093258	29.3926
4163114	7.82765		3093260	27.8892
4163116	7.04848		3093262	26.7327
4163118	5.85135		3093264	26.4872
4163120	5.51946		3093266	27.2724
4163122	6.1735		3093268	28.2523
4163124	6.70612		3093270	29.0548
4163126	7.69304		3093272	29.9492
4163128	8.88704		3093274	30.5358
4163130	9.11936		3093276	30.2773
4163132	8.50539		3093278	29.2672
4163134	7.23799		3093280	28.1906
4163136	6.18134		3093282	28.1418
4163138	6.28593		3093284	29.1025
4163140	6.92423		3093286	30.0213
4163142	7.88513		3093288	30.3342
4163144	8.75694		3093290	29.6459
4163146	8.33166		3093292	28.0865
4163148	7.19015		3093294	26.6192
4163150	6.40684		3093296	25.8454
4163152	5.98263		3093298	26.0918
4163154	5.99305		3093300	27.3277
4163156	5.81631		3093302	28.6607
4163158	5.50354		3093304	29.7421
4163160	6.01967		3093306	30.3386
4163162	6.45948		3093308	29.6515
4163164	6.11748		3093310	27.991
4163166	5.24101		3093312	26.7069
4163168	3.86093		3093314	26.7388
4163170	3.03747		3093316	27.9017
4163172	2.99161		3093318	29.2112
4163174	3.21824		3093320	30.1178
4163176	4.56108		3093322	30.615
4163178	6.28307		3093324	30.2172
4163180	6.77856		3093326	28.9533
4163182	6.34662		3093328	27.6232
4163184	5.24409		3093330	26.9823
4163186	4.14138		3093332	27.9029
4163188	3.91366		3093334	30.0032
4163190	4.05717		3093336	31.6891
4163192	4.49025		3093338	32.1962
4163194	4.92564		3093340	31.6119
4163196	4.96491		3093342	30.3459
4163198	5.20957		3093344	28.9727
4163200	5.20499		3093346	27.7726
4163202	4.62597		3093348	27.2353
4163204	4.59205		3093350	27.5562
4163206	5.09829		3093352	28.1563
4163208	5.86453		3093354	28.6823
4163210	7.00555		3093356	28.7944
4163212	7.51802		3093358	28.1172
4163214	7.16055		3093360	26.9914
4163216	6.12409		3093362	26.0444
4163218	4.32538		3093364	26.0398
4163220	3.35763		3093366	27.3855
4163222	4.07736		3093368	29.1887
4163224	5.27283		3093370	30.3331
4163226	6.1398		3093372	30.4812
4163228	6.14349		3093374	29.7516
4163230	5.74383		3093376	28.5563
4163232	5.8168		3093378	27.396
4163234	5.38558		3093380	26.8198
4163236	4.20656		3093382	27.2392
4163238	3.02579		3093384	28.1896
4163240	1.93021		3093386	29.1452
4163242	1.83962		3093388	29.9075
4163244	2.64613		3093390	29.8267
4163246	2.88255		3093392	28.8284
4163248	2.51454		3093394	27.5896
4163250	1.87426		3093396	26.6243
4163252	1.5642		3093398	26.5516
4163254	2.17102		3093400	27.4213
4163256	2.46455		3093402	28.3818
4163258	2.38735		3093404	28.9423
4163260	3.23118		3093406	28.78
4163262	4.26906		3093408	27.8063
4163264	4.83963		3093410	26.6055
4163266	4.87831		3093412	25.5613
4163268	4.53531		3093414	25.2233
4163270	4.94685		3093416	26.0833
4163272	5.81473		3093418	27.4027
4163274	6.47229		3093420	28.3764
4163276	7.13808		3093422	28.4625
4163278	7.04144		3093424	27.4255
4163280	6.18714		3093426	25.9916
4163282	5.27422		3093428	24.9856
4163284	4.09466		3093430	24.9596
4163286	3.41908		3093432	26.1884
4163288	3.7663		3093434	28.0155
4163290	4.27237		3093436	29.5183
4163292	4.94826		3093438	30.1983
4163294	5.62378		3093440	29.6144
4163296	5.70298		3093442	28.0484
4163298	5.51015		3093444	26.5588
4163300	4.85383		3093446	26.0034
4163302	3.98978		3093448	26.5543
4163304	3.85348		3093450	27.634
4163306	4.0299		3093452	28.4519
4163308	4.63677		3093454	28.7896
4163310	5.69771		3093456	28.5719
4163312	5.80819		3093458	27.8641
4163314	4.67854		3093460	27.0256
4163316	2.583		3093462	26.2571
4163318	0.481064		3093464	26.107
4163320	0.573437		3093466	26.8297
4163322	2.39814		3093468	27.832
4163324	4.26721		3093470	28.8217
4163326	5.86866		3093472	29.3887
4163328	6.48822		3093474	28.8637
4163330	6.41195		3093476	27.3658
4163332	6.10064		3093478	25.6974
4163334	4.95191		3093480	24.8909
4163336	4.00415		3093482	25.3699
4163338	4.22092		3093484	26.3509
4163340	5.13996		3093486	27.2509
4163342	6.61928		3093488	27.8964
4163344	7.54997		3093490	27.8272
4163346	7.19757		3093492	27.183
4163348	6.4799		3093494	26.4273
4163350	5.58044		3093496	25.8721
4163352	4.81676		3093498	26.1807
4163354	4.94967		3093500	27.3474
4163356	5.45584		3093502	28.8066
4163358	6.40428		3093504	30.1667
4163360	7.53955		3093506	30.5579
4163362	7.61293		3093508	29.5131
4163364	6.95635		3093510	27.9277
4163366	5.96291		3093512	26.9843
4163368	4.66133		3093514	27.3471
4163370	3.89991		3093516	28.6621
4163372	3.64631		3093518	29.8862
4163374	3.76589		3093520	30.5349
4163376	4.71343		3093522	30.4074
4163378	5.61518		3093524	29.4946
4163380	6.09548		3093526	28.2416
4163382	6.20072		3093528	27.0218
4163384	5.55016		3093530	26.4311
4163386	5.42134		3093532	27.0025
4163388	6.31415		3093534	28.0096
4163390	7.1597		3093536	28.8193
4163392	7.94556		3093538	29.4287
4163394	8.14568		3093540	29.2028
4163396	7.38566		3093542	27.8775
4163398	6.37449		3093544	26.3294
4163400	5.0858		3093546	25.626
4163402	4.14224		3093548	26.1646
4163404	4.14481		3093550	27.269
4163406	4.32017		3093552	28.3795
4163408	4.90844		3093554	29.3783
4163410	5.86359		3093556	29.5621
4163412	6.12259		3093558	28.5385
4163414	5.68779		3093560	26.8965
4163416	4.6563		3093562	25.6098
4163418	3.8579		3093564	25.6232
4163420	4.49813		3093566	26.7754
4163422	5.76601		3093568	27.7862
4163424	6.99751		3093570	28.1091
4163426	8.25019		3093572	28.1401
4163428	8.553		3093574	28.0848
4163430	7.78732		3093576	27.7476
4163432	5.99623		3093578	27.2498
4163434	3.26447		3093580	27.4272
4163436	1.86188		3093582	28.3748
4163438	2.56209		3093584	29.0945
4163440	3.83879		3093586	29.5091
4163442	4.9865		3093588	29.619
4163444	5.31437		3093590	28.8237
4163446	4.95329		3093592	27.5084
4163448	4.48354		3093594	26.4519
4163450	3.66913		3093596	26.3305
4163452	3.3237		3093598	27.5783
4163454	3.90141		3093600	29.3702
4163456	4.21891		3093602	30.7494
4163458	4.41529		3093604	31.2305
4163460	4.54063		3093606	30.482
4163462	4.07997		3093608	29.0897
4163464	3.76607		3093610	27.8446
4163466	3.32467		3093612	27.3487
4163468	2.89245		3093614	28.1057
4163470	3.69466		3093616	29.4423
4163472	5.17804		3093618	30.1608
4163474	6.90233		3093620	30.0409
4163476	8.53448		3093622	29.1412
4163478	8.84573		3093624	27.6603
4163480	8.17527		3093626	26.2252
4163482	7.23511		3093628	25.1981
4163484	6.10597		3093630	25.1919
4163486	5.62293		3093632	26.5068
4163488	5.83276		3093634	28.1748
4163490	6.66097		3093636	29.3317
4163492	8.13414		3093638	29.7131
4163494	8.43287		3093640	29.2772
4163496	7.05649		3093642	28.19
4163498	5.46061		3093644	26.8064
4163500	4.34682		3093646	26.0447
4163502	4.23159		3093648	26.5492
4163504	4.81254		3093650	27.8459
4163506	5.2108		3093652	29.2979
4163508	5.95916		3093654	30.6133
4163510	6.76248		3093656	31.1691
4163512	6.43062		3093658	30.6735
4163514	5.37344		3093660	29.6654
4163516	4.37102		3093662	28.8309
4163518	4.19516		3093664	28.7707
4163520	5.20035		3093666	29.5516
4163522	6.55069		3093668	30.6186
4163524	7.95125		3093670	31.3552
4163526	8.87642		3093672	31.1896
4163528	8.4365		3093674	30.1627
4163530	7.22287		3093676	28.9168
4163532	5.49646		3093678	28.2846
4163534	3.51281		3093680	29.0383
4163536	2.78575		3093682	30.6818
4163538	3.23385		3093684	31.8584
4163540	4.48507		3093686	32.3862
4163542	6.53313		3093688	32.4657
4163544	7.54221		3093690	31.718
4163546	6.93329		3093692	30.3469
4163548	5.44477		3093694	28.9801
4163550	3.20433		3093696	28.244
4163552	1.72801		3093698	28.676
4163554	1.53467		3093700	29.9731
4163556	1.84174		3093702	31.3078
4163558	2.99518		3093704	31.8758
4163560	4.07675		3093706	31.3886
4163562	4.06199		3093708	30.3288
4163564	3.28108		3093710	29.0592
4163566	1.63687		3093712	28.0407
4163568	0.440793		3093714	28.0391
4163570	0.836425		3093716	28.7359
4163572	1.81975		3093718	29.4168
4163574	3.18167		3093720	29.7796
4163576	4.60065		3093722	29.3942
4163578	4.99037		3093724	28.3518
4163580	4.47869		3093726	27.37
4163582	3.45889		3093728	26.9449
4163584	2.82756		3093730	27.4031
4163586	3.52737		3093732	28.4345
4163588	4.56677		3093734	29.2451
4163590	5.40421		3093736	29.6086
4163592	6.2132		3093738	29.4653
4163594	6.36754		3093740	28.9749
4163596	6.07747		3093742	28.3435
4163598	5.32477		3093744	27.1729
4163600	4.05533		3093746	25.9375
4163602	3.69567		3093748	25.9405
4163604	4.38432		3093750	27.3114
4163606	5.50084		3093752	29.001
4163608	7.11681		3093754	29.7756
4163610	8.11609		3093756	29.2547
4163612	7.88278		3093758	28.2132
4163614	6.97295		3093760	27.3998
4163616	5.44865		3093762	27.142
4163618	4.16214		3093764	27.9205
4163620	3.79361		3093766	29.2906
4163622	3.69087		3093768	30.2716
4163624	4.15387		3093770	30.4512
4163626	4.96254		3093772	29.5977
4163628	4.92587		3093774	28.3042
4163630	4.09638		3093776	27.3276
4163632	2.64466		3093778	26.9996
4163634	1.59593		3093780	27.9226
4163636	2.12649		3093782	29.6082
4163638	3.19537		3093784	30.6747
4163640	4.44408		3093786	30.9312
4163642	5.94058		3093788	30.6902
4163644	6.70708		3093790	29.7553
4163646	6.78342		3093792	28.4089
4163648	6.07539		3093794	27.5536
4163650	4.626		3093796	27.8712
4163652	3.78057		3093798	28.9927
4163654	3.578		3093800	29.9915
4163656	3.6063		3093802	30.6979
4163658	4.40702		3093804	31.0789
4163660	5.1739		3093806	30.854
4163662	5.03831		3093808	30.0907
4163664	4.02497		3093810	29.0114
4163666	2.37307		3093812	28.3145
4163668	1.61658		3093814	28.5955
4163670	2.35282		3093816	29.441
4163672	3.50134		3093818	30.5396
4163674	4.91092		3093820	31.5621
4163676	6.03928		3093822	31.7917
4163678	6.42745		3093824	31.2339
4163680	6.3486		3093826	30.3763
4163682	5.32235		3093828	29.702
4163684	4.10921		3093830	29.8354
4163686	4.04926		3093832	30.4469
4163688	4.7721		3093834	30.8441
4163690	6.3242		3093836	31.1542
4163692	8.11442		3093838	31.0056
4163694	8.32319		3093840	29.8047
4163696	7.11808		3093842	28.1031
4163698	5.60649		3093844	26.8709
4163700	4.48807		3093846	26.8554
4163702	4.38634		3093848	27.8776
4163704	4.77819		3093850	28.7333
4163706	5.57917		3093852	29.2404
4163708	6.93194		3093854	29.7047
4163710	7.4096		3093856	29.4445
4163712	6.97849		3093858	28.2605
4163714	6.43224		3093860	26.9824
4163716	5.45008		3093862	26.6711
4163718	4.70156		3093864	27.5915
4163720	4.51349		3093866	28.8736
4163722	4.90231		3093868	29.9204
4163724	6.49228		3093870	30.1982
4163726	7.77198		3093872	28.9835
4163728	7.62988		3093874	27.0094
4163730	7.21839		3093876	25.6135
4163732	6.70725		3093878	25.2111
4163734	6.06103		3093880	25.9567
4163736	5.88072		3093882	27.3839
4163738	6.1101		3093884	28.5715
4163740	7.14532		3093886	28.9974
4163742	8.26823		3093888	28.4112
4163744	8.0285		3093890	27.1496
4163746	7.25813		3093892	25.6907
4163748	6.3209		3093894	24.6673
4163750	5.11384		3093896	24.93
4163752	4.74056		3093898	26.3185
4163754	5.15054		3093900	27.9293
4163756	6.0647		3093902	29.1587
4163758	7.41919		3093904	29.4819
4163760	7.89073		3093906	28.7806
4163762	7.36856		3093908	27.5812
4163764	6.63722		3093910	26.6283
4163766	5.74202		3093912	26.9707
4163768	5.47975		3093914	28.5912
4163770	5.97093		3093916	30.1569
4163772	6.71844		3093918	31.0088
4163774	7.90489		3093920	31.0074
4163776	8.67278		3093922	29.9043
4163778	8.23961		3093924	28.1883
4163780	6.90559		3093926	26.7679
4163782	4.9085		3093928	26.3373
4163784	3.28464		3093930	27.091
4163786	3.11015		3093932	28.2581
4163788	4.13706		3093934	29.2804
4163790	6.03471		3093936	29.9635
4163792	7.63212		3093938	29.7888
4163794	7.63291		3093940	28.9038
4163796	6.71739		3093942	27.8224
4163798	5.36015		3093944	26.9818
4163800	4.24611		3093946	27.0691
4163802	4.25676		3093948	28.1278
4163804	4.55686		3093950	29.4191
4163806	5.33619		3093952	30.1352
4163808	6.94866		3093954	29.6646
4163810	7.88298		3093956	28.4388
4163812	7.86853		3093958	27.3314
4163814	7.20799		3093960	26.5259
4163816	5.84842		3093962	26.2499
4163818	5.10982		3093964	26.5854
4163820	5.34819		3093966	27.2045
4163822	6.05363		3093968	27.9966
4163824	7.25293		3093970	28.3395
4163826	7.66593		3093972	27.6606
4163828	6.84635		3093974	26.4385
4163830	5.81251		3093976	25.1086
4163832	4.8588		3093978	24.2429
4163834	4.71928		3093980	24.7372
4163836	5.28902		3093982	26.2703
4163838	5.51631		3093984	27.7336
4163840	5.853		3093986	28.5272
4163842	6.21698		3093988	28.3228
4163844	5.79187		3093990	27.4292
4163846	4.94455		3093992	26.5579
4163848	3.85554		3093994	26.2275
4163850	3.13379		3093996	26.868
4163852	3.67065		3093998	28.0955
4163854	4.68863		3094000	29.2539
4163856	5.9761		3094002	30.1802
4163858	7.49989		3094004	30.3964
4163860	8.09911		3094006	29.7193
4163862	7.8762		3094008	28.7121
4163864	7.28043		3094010	27.8292
4163866	6.50645		3094012	27.5554
4163868	6.06162		3094014	27.976
4163870	5.52079		3094016	28.4016
4163872	5.35167		3094018	28.702
4163874	6.26072		3094020	29.1297
4163876	6.81287		3094022	29.35
4163878	6.54514		3094024	29.0543
4163880	5.87045		3094026	28.4396
4163882	4.85398		3094028	28.3585
4163884	4.76814		3094030	29.5077
4163886	5.68211		3094032	31.1609
4163888	6.60446		3094034	32.4908
4163890	7.70233		3094036	33.0801
4163892	8.07954		3094038	32.3878
4163894	7.17659		3094040	30.8857
4163896	5.95143		3094042	29.7025
4163898	4.57732		3094044	29.3765
4163900	3.96483		3094046	29.8968
4163902	4.73879		3094048	30.6373
4163904	5.72837		3094050	31.0474
4163906	6.868		3094052	31.1184
4163908	7.95409		3094054	30.4474
4163910	8.08708		3094056	28.9505
4163912	7.69294		3094058	27.3781
4163914	6.99993		3094060	26.2594
4163916	6.05473		3094062	26.1083
4163918	5.45804		3094064	27.1934
4163920	5.17457		3094066	28.9412
4163922	5.71336		3094068	30.4022
4163924	7.29019		3094070	30.7159
4163926	8.1703		3094072	29.847
4163928	7.93919		3094074	28.5641
4163930	7.16521		3094076	27.4977
4163932	5.8505		3094078	27.183
4163934	5.21479		3094080	27.7451
4163936	5.49689		3094082	28.5813
4163938	5.77209		3094084	29.3202
4163940	6.06046		3094086	29.5
4163942	5.94272		3094088	28.6257
4163944	5.47102		3094090	27.2178
4163946	5.26176		3094092	26.3154
4163948	4.75902		3094094	26.5622
4163950	4.26173		3094096	27.8026
4163952	4.42718		3094098	29.1798
4163954	4.68066		3094100	30.241
4163956	5.42624		3094102	30.9547
4163958	6.44582		3094104	30.6367
4163960	6.47547		3094106	28.9938
4163962	6.00579		3094108	26.9633
4163964	5.25737		3094110	25.729
4163966	4.36758		3094112	25.908
4163968	4.08186		3094114	27.079
4163970	4.204		3094116	28.4962
4163972	5.04302		3094118	29.6345
4163974	6.4782		3094120	29.8167
4163976	6.94323		3094122	29.1091
4163978	6.45335		3094124	28.1911
4163980	5.67314		3094126	27.2686
4163982	4.76806		3094128	26.9401
4163984	4.70483		3094130	27.5182
4163986	5.29217		3094132	28.245
4163988	5.82875		3094134	28.8223
4163990	6.77547		3094136	29.186
4163992	7.38796		3094138	28.9134
4163994	6.96969		3094140	28.1985
4163996	5.97784		3094142	27.5095
4163998	4.42921		3094144	27.3576
4164000	3.26353		3094146	28.1402
4164002	3.38511		3094148	29.3208
4164004	4.40299		3094150	30.0796
4164006	6.2229		3094152	29.9248
4164008	7.93732		3094154	28.732
4164010	8.32449		3094156	27.2866
4164012	7.69102		3094158	26.4178
4164014	5.96717		3094160	26.2175
4164016	4.00984		3094162	26.9613
4164018	3.62907		3094164	28.2909
4164020	4.54515		3094166	29.2405
4164022	6.21727		3094168	29.6041
4164024	7.81288		3094170	29.521
4164026	8.08511		3094172	28.9834
4164028	7.55518		3094174	28.0578
4164030	6.68483		3094176	27.038
4164032	5.69598		3094178	26.8267
4164034	5.48068		3094180	27.8364
4164036	5.79034		3094182	29.2403
4164038	6.5338		3094184	30.145
4164040	7.86722		3094186	30.0402
4164042	8.40411		3094188	28.9762
4164044	7.78527		3094190	27.5632
4164046	6.61523		3094192	26.4098
4164048	5.0615		3094194	26.2588
4164050	4.23276		3094196	27.3736
4164052	4.64628		3094198	29.0497
4164054	5.60164		3094200	30.5383
4164056	6.7753		3094202	31.2646
4164058	7.23176		3094204	30.8937
4164060	6.45521		3094206	29.7518
4164062	5.30764		3094208	28.3511
4164064	4.26211		3094210	27.3667
4164066	4.05689		3094212	27.7192
4164068	4.94085		3094214	29.0531
4164070	5.99577		3094216	30.2364
4164072	7.24328		3094218	30.8838
4164074	8.30818		3094220	30.7635
4164076	8.30819		3094222	29.8236
4164078	7.7227		3094224	28.2751
4164080	6.65305		3094226	26.8682
4164082	5.59737		3094228	26.9972
4164084	5.78902		3094230	28.5752
4164086	6.50407		3094232	30.2506
4164088	6.87128		3094234	31.2449
4164090	7.1072		3094236	31.1723
4164092	7.06847		3094238	30.2236
4164094	6.9937		3094240	29.078
4164096	6.58887		3094242	27.9118
4164098	5.30064		3094244	27.0926
4164100	4.18533		3094246	27.24
4164102	3.8233		3094248	28.3059
4164104	4.28702		3094250	29.7041
4164106	5.88137		3094252	30.3523
4164108	7.11774		3094254	29.6998
4164110	7.05535		3094256	28.5331
4164112	6.86274		3094258	27.8471
4164114	6.87679		3094260	28.0253
4164116	7.00876		3094262	29.0948
4164118	7.42023		3094264	30.5463
4164120	7.79783		3094266	31.7176
4164122	8.33845		3094268	32.253
4164124	8.54498		3094270	31.8732
4164126	7.81599		3094272	30.8902
4164128	7.02782		3094274	29.6808
4164130	5.93551		3094276	28.3575
4164132	4.91866		3094278	27.5898
4164134	5.46055		3094280	27.7079
4164136	6.56956		3094282	28.4421
4164138	7.28909		3094284	29.3996
4164140	8.11866		3094286	29.5574
4164142	8.67284		3094288	28.5845
4164144	8.79066		3094290	27.4347
4164146	8.27376		3094292	26.885
4164148	6.84427		3094294	27.2043
4164150	5.99874		3094296	28.1673
4164152	6.37068		3094298	29.0578
4164154	7.14169		3094300	29.625
4164156	7.9083		3094302	29.6786
4164158	7.53959		3094304	28.882
4164160	6.08296		3094306	27.7563
4164162	5.10064		3094308	26.9408
4164164	4.58748		3094310	26.7385
4164166	4.51884		3094312	27.4655
4164168	5.02664		3094314	28.7765
4164170	5.53902		3094316	30.0722
4164172	6.5193		3094318	31.0343
4164174	7.41706		3094320	30.8933
4164176	6.94128		3094322	29.4898
4164178	5.74136		3094324	27.7435
4164180	4.30894		3094326	26.6204
4164182	3.12586		3094328	26.8413
4164184	3.34026		3094330	28.0525
4164186	4.55214		3094332	29.4473
4164188	6.02941		3094334	30.5189
4164190	7.22799		3094336	30.7173
4164192	7.0314		3094338	29.9572
4164194	5.61632		3094340	28.7263
4164196	4.11452		3094342	27.8028
4164198	3.41076		3094344	28.0502
4164200	3.97007		3094346	29.3115
4164202	4.75643		3094348	30.31
4164204	5.28706		3094350	30.7291
4164206	6.22195		3094352	30.7198
4164208	6.56682		3094354	30.0307
4164210	5.65956		3094356	28.8126
4164212	4.107		3094358	27.3465
4164214	2.35073		3094360	26.2814
4164216	1.58273		3094362	26.4159
4164218	2.17276		3094364	27.3534
4164220	3.3476		3094366	28.3208
4164222	4.98817		3094368	28.9982
4164224	6.11089		3094370	28.9038
4164226	5.77795		3094372	27.979
4164228	4.60242		3094374	26.8149
4164230	2.98141		3094376	26.2036
4164232	2.10355		3094378	26.6365
4164234	2.87378		3094380	27.6693
4164236	3.84008		3094382	28.7958
4164238	4.76318		3094384	29.8108
4164240	5.8346		3094386	30.0658
4164242	6.02771		3094388	29.4142
4164244	5.65277		3094390	28.2804
4164246	4.88186		3094392	27.0067
4164248	3.84518		3094394	26.3996
4164250	3.61253		3094396	26.7967
4164252	4.00188		3094398	27.9722
4164254	5.26937		3094400	29.6091
4164256	7.46866		3094402	30.4672
4164258	8.49877		3094404	29.9371
4164260	7.95324		3094406	28.8104
4164262	6.70322		3094408	27.3784
4164264	5.00134		3094410	26.2131
4164266	4.40792		3094412	26.4848
4164268	5.29059		3094414	27.8759
4164270	6.53512		3094416	29.2543
4164272	7.92633		3094418	29.75
4164274	8.74321		3094420	29.0076
4164276	8.71015		3094422	27.6638
4164278	8.30866		3094424	26.3986
4164280	7.20141		3094426	25.7331
4164282	6.05978		3094428	26.1613
4164284	5.68891		3094430	27.3047
4164286	5.58949		3094432	28.5741
4164288	6.17075		3094434	29.4487
4164290	7.02826		3094436	29.0986
4164292	6.91146		3094438	27.7647
4164294	6.16265		3094440	26.4891
4164296	5.0908		3094442	25.8404
4164298	4.27754		3094444	26.2422
4164300	4.83736		3094446	27.6557
4164302	5.93195		3094448	29.3805
4164304	6.65204		3094450	30.5257
4164306	6.91543		3094452	30.5281
4164308	6.30131		3094454	29.7643
4164310	5.45082		3094456	28.7874
4164312	4.6482		3094458	27.742
4164314	3.75789		3094460	27.3076
4164316	3.88703		3094462	28.1754
4164318	5.01359		3094464	29.8354
4164320	6.41247		3094466	31.2093
4164322	7.86805		3094468	31.4261
4164324	8.05524		3094470	30.4063
4164326	6.9461		3094472	28.9247
4164328	5.72239		3094474	27.7014
4164330	4.36395		3094476	27.3678
4164332	3.68359		3094478	28.1159
4164334	4.20036		3094480	29.1584
4164336	4.87224		3094482	29.9162
4164338	5.696		3094484	30.0405
4164340	6.7467		3094486	29.0427
4164342	7.46252		3094488	27.5222
4164344	7.65445		3094490	26.4262
4164346	6.85378		3094492	25.8699
4164348	5.81044		3094494	26.1619
4164350	5.75324		3094496	27.6392
4164352	6.01805		3094498	29.7146
4164354	6.23218		3094500	31.3205
4164356	6.52616		3094502	31.5947
4164358	6.56865		3094504	30.6201
4164360	6.6496		3094506	29.3239
4164362	6.41518		3094508	28.4022
4164364	5.62601		3094510	28.391
4164366	5.46688		3094512	29.4397
4164368	5.76232		3094514	30.7656
4164370	6.14282		3094516	31.5839
4164372	7.21349		3094518	31.456
4164374	7.97675		3094520	30.3237
4164376	7.69209		3094522	28.7514
4164378	6.70922		3094524	27.1471
4164380	5.18978		3094526	26.1607
4164382	4.35626		3094528	26.5743
4164384	4.78955		3094530	27.8607
4164386	5.59634		3094532	29.0159
4164388	6.58788		3094534	29.2598
4164390	7.32617		3094536	28.201
4164392	7.44253		3094538	26.659
4164394	7.13975		3094540	25.5948
4164396	5.90267		3094542	25.2339
4164398	4.61817		3094544	25.5486
4164400	4.67826		3094546	26.21
4164402	5.53621		3094548	26.9752
4164404	6.96923		3094550	27.8333
4164406	8.55344		3094552	28.4294
4164408	9.00401		3094554	28.4388
4164410	8.49448		3094556	28.0285
4164412	7.07377		3094558	27.5499
4164414	4.94306		3094560	27.6629
4164416	3.7382		3094562	28.6615
4164418	3.63705		3094564	29.8566
4164420	4.34171		3094566	30.5561
4164422	5.84472		3094568	30.2971
4164424	6.72499		3094570	28.978
4164426	6.62173		3094572	27.2979
4164428	6.09965		3094574	25.9853
4164430	5.141		3094576	25.7315
4164432	4.74474		3094578	26.7215
4164434	5.14376		3094580	28.1453
4164436	5.58917		3094582	29.3161
4164438	6.11646		3094584	29.9001
4164440	6.18033		3094586	29.6779
4164442	5.72864		3094588	28.8265
4164444	5.43215		3094590	27.6157
4164446	4.86436		3094592	26.6836
4164448	4.31224		3094594	26.8871
4164450	4.45597		3094596	27.689
4164452	4.83725		3094598	28.3653
4164454	5.80989		3094600	28.9663
4164456	7.02635		3094602	29.074
4164458	7.06084		3094604	28.3172
4164460	6.20466		3094606	26.9264
4164462	4.64696		3094608	25.625
4164464	2.76777		3094610	25.5918
4164466	2.32196		3094612	26.9837
4164468	3.34315		3094614	28.8026
4164470	4.75109		3094616	30.1506
4164472	5.9654		3094618	30.4184
4164474	6.34148		3094620	29.636
4164476	6.25893		3094622	28.4007
4164478	5.66932		3094624	27.3238
4164480	4.22873		3094626	27.0362
4164482	3.4836		3094628	27.5965
4164484	3.8257		3094630	28.3044
4164486	4.43495		3094632	28.8035
4164488	5.38527		3094634	28.9122
4164490	5.71601		3094636	28.6829
4164492	4.80439		3094638	28.5415
4164494	3.4043		3094640	28.3833
4164496	1.74043		3094642	28.1708
4164498	0.824295		3094644	28.4598
4164500	1.15508		3094646	29.3287
4164502	1.60315		3094648	30.4993
4164504	2.39206		3094650	31.2933
4164506	3.43194		3094652	30.7808
4164508	3.67497		3094654	29.4192
4164510	3.63116		3094656	28.277
4164512	3.34293		3094658	27.8928
4164514	2.89476		3094660	28.6332
4164516	3.11493		3094662	29.892
4164518	3.4272		3094664	30.8397
4164520	3.83155		3094666	31.3772
4164522	4.67655		3094668	31.2094
4164524	5.10138		3094670	30.1256
4164526	5.13684		3094672	28.7717
4164528	4.60483		3094674	28.0105
4164530	3.23201		3094676	28.2847
4164532	2.20752		3094678	29.2449
4164534	2.12128		3094680	30.1523
4164536	3.04777		3094682	30.5745
4164538	4.77468		3094684	29.9975
4164540	5.65882		3094686	28.4535
4164542	5.10829		3094688	27.0991
4164544	3.71899		3094690	26.3991
4164546	2.18057		3094692	26.2923
4164548	2.03274		3094694	26.9769
4164550	3.30508		3094696	28.2098
4164552	4.57228		3094698	29.4562
4164554	5.73011		3094700	29.9912
4164556	6.60347		3094702	29.3743
4164558	6.79798		3094704	28.167
4164560	6.59722		3094706	26.9382
4164562	5.65777		3094708	26.1186
4164564	4.47404		3094710	26.5134
4164566	4.10329		3094712	27.9866
4164568	4.03982		3094714	29.5306
4164570	4.43576		3094716	30.4912
4164572	5.2411		3094718	30.4153
4164574	5.29844		3094720	29.361
4164576	4.65478		3094722	27.9729
4164578	3.55559		3094724	27.0946
4164580	2.55931		3094726	27.3411
4164582	2.70855		3094728	28.4786
4164584	3.16831		3094730	29.6768
4164586	3.44491		3094732	30.3187
4164588	4.36682		3094734	29.9342
4164590	5.10829		3094736	28.6457
4164592	5.01011		3094738	27.2963
4164594	4.31845		3094740	26.3662
4164596	3.38539		3094742	26.2773
4164598	3.40362		3094744	27.1467
4164600	4.14402		3094746	28.3294
4164602	4.64044		3094748	29.4734
4164604	5.20129		3094750	29.984
4164606	5.28784		3094752	29.3507
4164608	4.35027		3094754	28.1912
4164610	3.141		3094756	27.0885
4164612	1.98913		3094758	26.5803
4164614	1.42105		3094760	27.2252
4164616	1.90697		3094762	28.3475
4164618	2.64295		3094764	29.085
4164620	3.56503		3094766	29.2699
4164622	4.33957		3094768	28.722
4164624	4.07506		3094770	27.7881
4164626	3.54574		3094772	27.0257
4164628	2.90928		3094774	26.8316
4164630	1.79752		3094776	27.6578
4164632	1.14102		3094778	29.0815
4164634	1.10019		3094780	30.3272
4164636	1.69478		3094782	31.1361
4164638	3.05725		3094784	31.1461
4164640	3.99675		3094786	30.3593
4164642	4.03779		3094788	29.4458
4164644	3.25734		3094790	28.6895
4164646	1.96114		3094792	28.2911
4164648	1.65966		3094794	28.7142
4164650	2.39568		3094796	29.781
4164652	3.27343		3094798	30.9593
4164654	4.363		3094800	31.4997
4164656	4.73838		3094802	30.7742
4164658	4.03349		3094804	29.238
4164660	3.05572		3094806	27.8038
4164662	1.58605		3094808	27.3373
4164664	0.292857		3094810	28.2317
4164666	0.20048		3094812	29.6409
4164668	0.835902		3094814	31.0156
4164670	2.38841		3094816	32.2075
4164672	4.34415		3094818	32.288
4164674	5.0629		3094820	31.2018
4164676	4.71743		3094822	29.977
4164678	3.72616		3094824	29.3019
4164680	2.58903		3094826	29.4765
4164682	2.31827		3094828	30.0712
4164684	2.56267		3094830	30.803
4164686	3.20471		3094832	31.7563
4164688	3.95392		3094834	31.9465
4164690	3.73666		3094836	30.7731
4164692	3.08258		3094838	29.2243
4164694	1.66572		3094840	28.179
4164696	-0.974731		3094842	28.0717
4164698	-2.16698		3094844	28.8817
4164700	-0.649353		3094846	29.9348
4164702	1.88418		3094848	30.773
4164704	3.82252		3094850	30.8795
4164706	4.04807		3094852	29.9856
4164708	3.50841		3094854	28.7177
4164710	3.28402		3094856	27.3349
4164712	2.74912		3094858	26.2456
4164714	2.66024		3094860	26.4274
4164716	3.59829		3094862	27.5247
4164718	4.80655		3094864	28.2856
4164720	6.30114		3094866	28.1012
4164722	7.20794		3094868	27.0983
4164724	6.78933		3094870	26.0902
4164726	5.90815		3094872	25.6911
4164728	4.47267		3094874	25.9302
4164730	2.89702		3094876	26.7541
4164732	2.60176		3094878	27.5344
4164734	3.40984		3094880	27.7927
4164736	5.0244		3094882	27.9721
4164738	6.56043		3094884	27.9762
4164740	6.52604		3094886	27.3904
4164742	5.66998		3094888	26.5034
4164744	4.67403		3094890	25.9385
4164746	3.83317		3094892	26.3768
4164748	4.16568		3094894	27.6556
4164750	4.98136		3094896	28.8737
4164752	5.50572		3094898	29.6716
4164754	6.09598		3094900	29.5827
4164756	6.18362		3094902	28.4445
4164758	5.80216		3094904	27.2581
4164760	5.38564		3094906	26.775
4164762	4.76426		3094908	26.9287
4164764	4.77675		3094910	27.7257
4164766	5.4413		3094912	29.2111
4164768	5.90347		3094914	30.9088
4164770	6.44912		3094916	31.8056
4164772	6.76808		3094918	31.3655
4164774	6.48749		3094920	30.203
4164776	6.01012		3094922	29.1816
4164778	5.03576		3094924	28.6818
4164780	3.91937		3094926	28.5567
4164782	3.09924		3094928	28.3657
4164784	2.52072		3094930	28.2415
4164786	3.16297		3094932	28.5291
4164788	4.408		3094934	28.7461
4164790	4.45501		3094936	28.6472
4164792	3.64347		3094938	28.5474
4164794	2.63328		3094940	28.7691
4164796	1.88368		3094942	29.5216
4164798	2.24884		3094944	30.2915
4164800	3.35571		3094946	30.5795
4164802	4.89805		3094948	30.6571
4164804	6.39977		3094950	30.3777
4164806	6.32813		3094952	29.387
4164808	5.19221		3094954	28.2641
4164810	4.07264		3094956	27.8234
4164812	2.63946		3094958	28.3655
4164814	1.83028		3094960	29.4812
4164816	2.19273		3094962	30.2091
4164818	3.13456		3094964	30.6071
4164820	4.62764		3094966	31.0573
4164822	5.33852		3094968	30.9248
4164824	4.5136		3094970	29.8992
4164826	3.27162		3094972	28.4083
4164828	1.83492		3094974	27.3096
4164830	0.788107		3094976	27.2956
4164832	0.501603		3094978	28.0885
4164834	0.470168		3094980	29.268
4164836	1.799		3094982	30.2643
4164838	4.12486		3094984	30.1778
4164840	5.41631		3094986	29.1256
4164842	5.64447		3094988	27.8659
4164844	4.90399		3094990	26.8558
4164846	3.32626		3094992	26.6312
4164848	2.21611		3094994	27.2442
4164850	2.01489		3094996	28.2072
4164852	2.66527		3094998	28.9916
4164854	3.88602		3095000	28.9321
4164856	4.66423		3095002	27.965
4164858	5.07925		3095004	26.7518
4164860	5.13974		3095006	26.0413
4164862	4.52009		3095008	26.4832
4164864	4.29889		3095010	27.7913
4164866	4.70196		3095012	29.127
4164868	5.46209		3095014	30.3128
4164870	6.61302		3095016	31.1091
4164872	6.72858		3095018	31.0116
4164874	5.45272		3095020	29.8937
4164876	3.29562		3095022	28.1233
4164878	0.498906		3095024	26.908
4164880	-1.06232		3095026	27.2248
4164882	-0.705705		3095028	28.4477
4164884	0.434637		3095030	29.6231
4164886	2.38049		3095032	30.1271
4164888	4.28011		3095034	29.4619
4164890	5.06615		3095036	28.1374
4164892	5.26557		3095038	27.0944
4164894	4.65304		3095040	26.8149
4164896	3.45898		3095042	27.5578
4164898	2.97705		3095044	28.7836
4164900	3.19478		3095046	29.8903
4164902	3.96585		3095048	30.7393
4164904	4.9202		3095050	30.6964
4164906	4.98506		3095052	29.6528
4164908	4.29542		3095054	28.5122
4164910	3.16541		3095056	27.8341
4164912	1.79041		3095058	27.8294
4164914	1.07492		3095060	28.509
4164916	1.18814		3095062	29.3129
4164918	2.00166		3095064	29.7834
4164920	3.19075		3095066	29.708
4164922	3.56386		3095068	28.9814
4164924	2.79797		3095070	27.8511
4164926	1.33099		3095072	26.6118
4164928	-0.435207		3095074	25.904
4164930	-1.09072		3095076	26.2773
4164932	-0.268026		3095078	27.3047
4164934	1.05375		3095080	28.5121
4164936	2.86485		3095082	29.4151
4164938	4.3404		3095084	29.3528
4164940	4.64736		3095086	28.2443
4164942	4.55588		3095088	26.6701
4164944	4.19422		3095090	25.6994
4164946	3.66916		3095092	26.2178
4164948	3.56598		3095094	27.7466
4164950	3.77947		3095096	29.1954
4164952	4.66658		3095098	29.8467
4164954	5.69963		3095100	29.2329
4164956	5.63987		3095102	27.9013
4164958	4.8269		3095104	26.8663
4164960	3.49713		3095106	26.5366
4164962	1.94709		3095108	27.1073
4164964	1.20426		3095110	28.177
4164966	1.27571		3095112	29.0507
4164968	1.96048		3095114	29.6513
4164970	2.90516		3095116	29.72
4164972	3.0629		3095118	29.0481
4164974	2.57206		3095120	28.1761
4164976	1.68404		3095122	27.6834
4164978	0.503868		3095124	28.0151
4164980	0.31133		3095126	28.8243
4164982	1.147		3095128	29.2946
4164984	2.14493		3095130	29.5996
4164986	3.31141		3095132	29.7064
4164988	3.96521		3095134	29.0917
4164990	3.74365		3095136	28.1004
4164992	3.0444		3095138	27.1015
4164994	1.80084		3095140	26.4408
4164996	0.752213		3095142	26.807
4164998	0.430983		3095144	27.8547
4165000	0.723853		3095146	28.9627
4165002	2.44659		3095148	29.6876
4165004	4.77138		3095150	29.3655
4165006	5.79525		3095152	28.4429
4165008	5.45969		3095154	27.8132
4165010	3.99457		3095156	27.7391
4165012	2.46501		3095158	28.4842
4165014	2.24261		3095160	29.7783
4165016	2.63807		3095162	31.071
4165018	3.34165		3095164	32.1292
4165020	4.4503		3095166	32.2583
4165022	5.09845		3095168	31.1196
4165024	5.22731		3095170	29.3818
4165026	4.58657		3095172	28.1931
4165028	2.99071		3095174	28.3376
4165030	2.08458		3095176	29.0491
4165032	2.39622		3095178	29.3803
4165034	3.20795		3095180	29.4616
4165036	4.30492		3095182	29.1498
4165038	4.71783		3095184	28.4024
4165040	4.26141		3095186	27.5789
4165042	3.63144		3095188	26.615
4165044	2.70058		3095190	26.0434
4165046	2.31412		3095192	26.8378
4165048	3.01669		3095194	28.6376
4165050	3.8901		3095196	30.2395
4165052	4.88295		3095198	30.5634
4165054	5.55074		3095200	29.6182
4165056	5.22672		3095202	28.4276
4165058	4.48982		3095204	27.4439
4165060	3.28185		3095206	26.9461
4165062	2.34711		3095208	27.5107
4165064	2.8996		3095210	28.825
4165066	3.83222		3095212	30.0241
4165068	4.52433		3095214	30.6616
4165070	5.02377		3095216	30.4284
4165072	4.60107		3095218	29.4303
4165074	3.82663		3095220	28.2424
4165076	3.1252		3095222	27.4121
4165078	2.46951		3095224	27.5471
4165080	2.50425		3095226	28.567
4165082	2.50538		3095228	29.6571
4165084	2.33715		3095230	30.3883
4165086	3.03719		3095232	30.2419
4165088	3.77411		3095234	28.9205
4165090	3.70889		3095236	27.3076
4165092	2.95247		3095238	26.255
4165094	1.7378		3095240	26.1416
4165096	1.28898		3095242	27.0428
4165098	1.99287		3095244	28.3825
4165100	3.01289		3095246	29.5482
4165102	4.24259		3095248	30.0515
4165104	5.01376		3095250	29.6585
4165106	4.90574		3095252	28.6333
4165108	4.53845		3095254	27.534
4165110	3.77394		3095256	27.0439
4165112	2.94881		3095258	27.6513
4165114	2.60781		3095260	28.9349
4165116	2.37615		3095262	30.1159
4165118	2.78521		3095264	30.5302
4165120	3.49964		3095266	29.5426
4165122	3.2285		3095268	27.7183
4165124	2.45205		3095270	26.3178
4165126	1.56721		3095272	25.8565
4165128	0.732475		3095274	26.4522
4165130	0.911363		3095276	27.4393
4165132	1.46824		3095278	28.14
4165134	1.91146		3095280	28.806
4165136	3.08516		3095282	29.1064
4165138	4.20144		3095284	28.5664
4165140	4.71044		3095286	27.6971
4165142	4.68829		3095288	27.1099
4165144	3.71585		3095290	27.3516
4165146	2.75229		3095292	28.4159
4165148	2.31653		3095294	29.2747
4165150	2.32599		3095296	29.8564
4165152	3.19973		3095298	30.6172
4165154	3.8376		3095300	30.9705
4165156	3.41502		3095302	30.3472
4165158	2.88916		3095304	28.9328
4165160	2.54335		3095306	27.8813
4165162	2.50583		3095308	28.1214
4165164	2.80529		3095310	29.2195
4165166	2.8543		3095312	30.3577
4165168	3.38968		3095314	30.7475
4165170	4.25587		3095316	29.9285
4165172	4.11176		3095318	28.3219
4165174	3.58822		3095320	26.6954
4165176	2.913		3095322	25.7735
4165178	1.9634		3095324	26.1697
4165180	1.80888		3095326	27.5395
4165182	2.22696		3095328	29.0905
4165184	2.94064		3095330	30.1969
4165186	4.04351		3095332	30.2644
4165188	4.62146		3095334	29.5065
4165190	4.74204		3095336	28.4815
4165192	4.44707		3095338	27.5338
4165194	3.39293		3095340	27.4358
4165196	2.58868		3095342	28.3404
4165198	2.4513		3095344	29.4125
4165200	3.08052		3095346	30.2639
4165202	4.86823		3095348	30.5637
4165204	6.43101		3095350	30.0779
4165206	6.62351		3095352	29.2888
4165208	5.84414		3095354	28.6019
4165210	4.57454		3095356	28.5138
4165212	3.9714		3095358	29.4402
4165214	4.49646		3095360	30.6712
4165216	5.53298		3095362	31.5374
4165218	7.09612		3095364	31.7235
4165220	8.31024		3095366	30.8025
4165222	8.10293		3095368	29.256
4165224	6.97983		3095370	28.0654
4165226	5.16612		3095372	27.6601
4165228	3.4333		3095374	28.0452
4165230	2.97866		3095376	28.7013
4165232	3.30938		3095378	29.3313
4165234	4.30503		3095380	29.8727
4165236	5.73905		3095382	29.7455
4165238	6.41336		3095384	28.9271
4165240	6.25622		3095386	28.105
4165242	5.48193		3095388	27.6894
4165244	4.63504		3095390	27.9484
4165246	4.70244		3095392	28.6934
4165248	5.23799		3095394	29.3399
4165250	5.97438		3095396	29.9529
4165252	7.17747		3095398	30.238
4165254	7.53544		3095400	29.5647
4165256	6.58046		3095402	28.3619
4165258	5.21751		3095404	27.2686
4165260	3.75823		3095406	26.7273
4165262	3.18001		3095408	27.0829
4165264	3.67215		3095410	27.757
4165266	4.53394		3095412	28.1644
4165268	6.17069		3095414	28.3271
4165270	7.53759		3095416	28.1728
4165272	7.59712		3095418	27.7664
4165274	7.27898		3095420	27.2948
4165276	6.52429		3095422	27.3312
4165278	5.48552		3095424	28.4604
4165280	5.00879		3095426	29.8096
4165282	4.6722		3095428	30.3911
4165284	4.62981		3095430	30.1346
4165286	5.02871		3095432	29.1367
4165288	5.0961		3095434	27.8242
4165290	4.89634		3095436	26.8034
4165292	4.15756		3095438	26.3947
4165294	2.69261		3095440	26.8354
4165296	1.84956		3095442	28.153
4165298	2.10084		3095444	29.8526
4165300	3.13586		3095446	31.0762
4165302	4.71904		3095448	30.989
4165304	5.49677		3095450	29.7874
4165306	5.26728		3095452	28.5254
4165308	4.72946		3095454	27.6282
4165310	3.96539		3095456	27.2242
4165312	3.889		3095458	27.4857
4165314	4.54594		3095460	28.0751
4165316	5.18314		3095462	28.8653
4165318	5.91419		3095464	29.6094
4165320	5.79772		3095466	29.4935
4165322	4.54874		3095468	28.4885
4165324	3.49416		3095470	27.3154
4165326	2.84666		3095472	26.7855
4165328	2.57071		3095474	27.3726
4165330	2.64831		3095476	28.3122
4165332	2.67457		3095478	28.8233
4165334	3.32869		3095480	28.9395
4165336	4.51753		3095482	28.4123
4165338	4.97179		3095484	27.4839
4165340	4.66121		3095486	26.7622
4165342	3.47317		3095488	26.5083
4165344	2.02466		3095490	27.1515
4165346	1.80829		3095492	28.4284
4165348	2.28913		3095494	29.6188
4165350	3.2374		3095496	30.4439
4165352	5.00163		3095498	30.3214
4165354	6.24933		3095500	29.1705
4165356	6.32945		3095502	27.9291
4165358	5.14475		3095504	27.3197
4165360	2.55584		3095506	27.532
4165362	0.549004		3095508	28.3032
4165364	0.701812		3095510	29.2656
4165366	2.55174		3095512	30.4381
4165368	5.01508		3095514	31.1289
4165370	6.22959		3095516	30.4
4165372	5.75479		3095518	28.7448
4165374	4.56912		3095520	27.2536
4165376	3.15443		3095522	26.7465
4165378	2.59809		3095524	27.2327
4165380	3.04821		3095526	28.0247
4165382	3.30277		3095528	28.7441
4165384	3.88164		3095530	28.848
4165386	5.01074		3095532	28.0785
4165388	5.69175		3095534	27.0874
4165390	5.82887		3095536	26.0944
4165392	4.99992		3095538	25.2655
4165394	3.81153		3095540	25.4904
4165396	3.71857		3095542	26.6592
4165398	4.31835		3095544	27.866
4165400	5.27842		3095546	28.5974
4165402	6.27879		3095548	28.4314
4165404	6.28321		3095550	27.6109
4165406	5.43024		3095552	26.9525
4165408	4.05205		3095554	26.9582
4165410	2.72776		3095556	27.8256
4165412	2.75057		3095558	28.9965
4165414	3.60581		3095560	29.6745
4165416	4.3326		3095562	29.9655
4165418	5.36163		3095564	29.7883
4165420	6.02232		3095566	28.8455
4165422	5.86654		3095568	27.6126
4165424	5.23623		3095570	26.737
4165426	3.91615		3095572	26.7299
4165428	3.10341		3095574	27.7279
4165430	3.56879		3095576	29.0448
4165432	4.46563		3095578	30.1199
4165434	5.72882		3095580	30.4151
4165436	6.51411		3095582	29.4982
4165438	5.61745		3095584	28.0387
4165440	3.25251		3095586	27.0339
4165442	0.150113		3095588	27.0847
4165444	-2.03578		3095590	28.1945
4165446	-1.78769		3095592	29.4771
4165448	0.141504		3095594	30.3453
4165450	2.53574		3095596	30.7478
4165452	4.37478		3095598	30.288
4165454	4.79902		3095600	28.949
4165456	4.53365		3095602	27.4448
4165458	3.90246		3095604	26.5363
4165460	3.09037		3095606	26.6473
4165462	3.17382		3095608	27.4902
4165464	3.80044		3095610	28.2709
4165466	4.88038		3095612	28.4968
4165468	6.79029		3095614	28.0017
4165470	8.0162		3095616	26.8897
4165472	7.93035		3095618	25.8275
4165474	7.07013		3095620	25.5903
4165476	5.58299		3095622	26.2313
4165478	4.62465		3095624	27.2175
4165480	4.59701		3095626	28.1493
4165482	4.71148		3095628	28.9351
4165484	4.90626		3095630	29.0902
4165486	4.71146		3095632	28.2942
4165488	4.12847		3095634	27.1846
4165490	3.77581		3095636	26.3471
4165492	3.13625		3095638	26.2822
4165494	2.34847		3095640	27.1641
4165496	1.98981		3095642	28.4163
4165498	1.94565		3095644	29.7912
4165500	2.90581		3095646	30.8099
4165502	4.45318		3095648	30.5793
4165504	5.12053		3095650	29.3118
4165506	4.94959		3095652	27.7978
4165508	4.02114		3095654	26.7113
4165510	2.84338		3095656	26.8525
4165512	2.46968		3095658	27.9469
4165514	2.47024		3095660	29.2418
4165516	3.01566		3095662	30.567
4165518	4.61557		3095664	31.204
4165520	5.70636		3095666	30.6651
4165522	5.5691		3095668	29.5279
4165524	4.60169		3095670	28.4905
4165526	3.13125		3095672	28.2836
4165528	2.42626		3095674	28.922
4165530	2.51639		3095676	29.4938
4165532	2.99543		3095678	29.6143
4165534	4.33678		3095680	29.3377
4165536	5.44189		3095682	28.6407
4165538	5.66196		3095684	27.6699
4165540	5.629		3095686	26.6853
4165542	5.10644		3095688	26.2039
4165544	4.5031		3095690	26.8582
4165546	4.31204		3095692	28.2065
4165548	4.35459		3095694	29.5089
4165550	5.20536		3095696	30.4537
4165552	6.37995		3095698	30.405
4165554	6.44987		3095700	29.2426
4165556	5.46651		3095702	27.5977
4165558	3.77525		3095704	26.3692
4165560	2.09406		3095706	26.4052
4165562	1.6215		3095708	27.5024
4165564	2.46581		3095710	28.7673
4165566	4.29666		3095712	29.8108
4165568	6.01342		3095714	30.3374
4165570	6.17584		3095716	29.868
4165572	5.61221		3095718	28.4938
4165574	5.29623		3095720	27.1031
4165576	4.87595		3095722	26.9212
4165578	4.83049		3095724	27.8982
4165580	5.12011		3095726	28.814
4165582	5.29974		3095728	29.4158
4165584	5.7883		3095730	29.7401
4165586	6.11357		3095732	29.6658
4165588	5.9685		3095734	29.3285
4165590	5.57146		3095736	28.5201
4165592	4.6952		3095738	27.9032
4165594	4.14479		3095740	28.5158
4165596	4.35739		3095742	29.8097
4165598	4.75475		3095744	30.5392
4165600	5.69301		3095746	30.0674
4165602	6.67998		3095748	28.8328
4165604	6.71921		3095750	27.6653
4165606	6.05715		3095752	26.9078
4165608	4.74944		3095754	26.8845
4165610	3.46304		3095756	27.705
4165612	3.28802		3095758	28.6194
4165614	3.97209		3095760	29.1776
4165616	5.37549		3095762	29.5986
4165618	6.62025		3095764	29.8523
4165620	6.08539		3095766	29.7835
4165622	4.5348		3095768	29.3634
4165624	3.23949		3095770	28.9618
4165626	2.41507		3095772	29.3766
4165628	2.54639		3095774	30.3499
4165630	3.07988		3095776	30.9779
4165632	3.6239		3095778	31.0536
4165634	4.80931		3095780	30.5443
4165636	5.61784		3095782	29.6434
4165638	5.3722		3095784	28.5354
4165640	4.66219		3095786	27.3334
4165642	3.70083		3095788	26.8764
4165644	3.44367		3095790	27.5332
4165646	4.18164		3095792	28.5526
4165648	5.21582		3095794	29.3577
4165650	6.51134		3095796	29.4384
4165652	7.17473		3095798	28.598
4165654	6.87857		3095800	27.4364
4165656	6.51438		3095802	26.5136
4165658	5.68972		3095804	26.4302
4165660	4.69908		3095806	27.4892
4165662	4.55624		3095808	28.9529
4165664	4.88619		3095810	30.088
4165666	5.75622		3095812	30.34
4165668	6.66055		3095814	29.3417
4165670	6.18981		3095816	27.8035
4165672	4.97099		3095818	26.6765
4165674	4.02728		3095820	26.3446
4165676	3.39008		3095822	26.995
4165678	3.26324		3095824	28.1379
4165680	3.5505		3095826	29.1494
4165682	4.51863		3095828	29.8951
4165684	6.11462		3095830	30.0905
4165686	6.90229		3095832	29.4613
4165688	6.75171		3095834	28.1229
4165690	6.01354		3095836	26.8618
4165692	4.30698		3095838	26.7986
4165694	3.158		3095840	27.7759
4165696	3.68107		3095842	28.653
4165698	5.16082		3095844	28.9755
4165700	6.98531		3095846	28.5213
4165702	7.91913		3095848	27.415
4165704	7.57516		3095850	26.4607
4165706	6.71177		3095852	25.946
4165708	5.62146		3095854	25.9905
4165710	5.21424		3095856	26.7495
4165712	5.82043		3095858	27.8169
4165714	6.48461		3095860	28.9294
4165716	7.27121		3095862	29.6375
4165718	7.81743		3095864	29.3171
4165720	7.29583		3095866	28.1275
4165722	6.03727		3095868	26.9345
4165724	4.27581		3095870	26.7179
4165726	2.91952		3095872	27.5347
4165728	2.81144		3095874	28.3694
4165730	3.16089		3095876	28.7811
4165732	4.18117		3095878	29.0687
4165734	5.89699		3095880	29.0519
4165736	6.59018		3095882	28.3659
4165738	6.26901		3095884	27.1258
4165740	5.67105		3095886	25.9892
4165742	4.85135		3095888	26.0155
4165744	4.82957		3095890	27.2738
4165746	5.63006		3095892	28.6055
4165748	6.56827		3095894	29.4298
4165750	7.76246		3095896	29.584
4165752	8.29315		3095898	29.1292
4165754	7.70232		3095900	28.4311
4165756	6.64058		3095902	27.5773
4165758	5.29351		3095904	27.3576
4165760	4.48621		3095906	28.5659
4165762	4.70411		3095908	30.371
4165764	5.49161		3095910	31.8095
4165766	6.87742		3095912	32.4244
4165768	8.06152		3095914	32.0254
4165770	8.19757		3095916	30.964
4165772	7.68936		3095918	29.7087
4165774	6.34876		3095920	29.0681
4165776	4.89265		3095922	29.6459
4165778	4.57038		3095924	30.763
4165780	4.89222		3095926	31.714
4165782	5.96131		3095928	32.1248
4165784	7.49268		3095930	31.3877
4165786	7.89671		3095932	29.6732
4165788	7.24485		3095934	28.0343
4165790	6.0861		3095936	27.4275
4165792	4.92421		3095938	28.177
4165794	4.92184		3095940	29.287
4165796	5.64736		3095942	30.0259
4165798	6.49141		3095944	30.6429
4165800	7.62369		3095946	30.5985
4165802	8.06808		3095948	29.3877
4165804	7.65596		3095950	27.4478
4165806	6.88445		3095952	25.5485
4165808	5.49705		3095954	24.6164
4165810	4.39767		3095956	25.1882
4165812	4.33728		3095958	26.7535
4165814	4.75092		3095960	28.3539
4165816	5.09914		3095962	29.228
4165818	4.77538		3095964	29.0508
4165820	4.38602		3095966	28.1229
4165822	4.79688		3095968	26.9406
4165824	4.67163		3095970	26.3106
4165826	3.82293		3095972	26.7656
4165828	3.71977		3095974	27.5624
4165830	4.29805		3095976	28.1735
4165832	5.35554		3095978	28.5474
4165834	6.11337		3095980	27.982
4165836	5.53467		3095982	26.5309
4165838	4.70318		3095984	25.2836
4165840	4.14333		3095986	24.9725
4165842	3.78607		3095988	25.7716
4165844	4.41452		3095990	27.0262
4165846	5.51853		3095992	28.1177
4165848	6.44244		3095994	28.9106
4165850	7.29279		3095996	28.9124
4165852	7.25453		3095998	28.0292
4165854	6.22724		3096000	26.7622
4165856	4.8761		3096002	25.6452
4165858	3.68114		3096004	25.5095
4165860	3.81259		3096006	26.4972
4165862	4.8628		3096008	27.6811
4165864	5.732		3096010	28.6522
4165866	6.6013		3096012	29.1707
4165868	6.82384		3096014	28.8692
4165870	6.21757		3096016	27.941
4165872	5.55855		3096018	26.9095
4165874	4.75223		3096020	26.5994
4165876	4.38659		3096022	27.301
4165878	5.07514		3096024	28.2997
4165880	5.95966		3096026	29.0249
4165882	7.08418		3096028	29.1399
4165884	8.0253		3096030	28.5073
4165886	7.62241		3096032	27.6714
4165888	6.16862		3096034	26.9142
4165890	4.03288		3096036	26.2015
4165892	2.363		3096038	26.0202
4165894	2.73769		3096040	26.3153
4165896	4.35248		3096042	26.9114
4165898	6.13721		3096044	27.9589
4165900	7.62228		3096046	28.6835
4165902	7.75791		3096048	28.5017
4165904	6.89821		3096050	27.7395
4165906	5.46645		3096052	26.9335
4165908	3.51908		3096054	26.799
4165910	2.52086		3096056	27.505
4165912	2.74732		3096058	28.5603
4165914	3.64071		3096060	29.4669
4165916	5.36018		3096062	29.608
4165918	6.56486		3096064	28.7489
4165920	6.51336		3096066	27.6103
4165922	6.05423		3096068	26.938
4165924	5.28501		3096070	27.0379
4165926	4.70413		3096072	27.7793
4165928	4.62978		3096074	28.7382
4165930	4.54138		3096076	29.5453
4165932	5.00968		3096078	29.5678
4165934	5.78055		3096080	28.3188
4165936	5.83198		3096082	26.5906
4165938	5.24352		3096084	25.4914
4165940	3.79805		3096086	25.7333
4165942	2.29578		3096088	27.415
4165944	2.0947		3096090	29.2126
4165946	2.71736		3096092	30.0855
4165948	3.85558		3096094	30.2007
4165950	5.17692		3096096	29.5454
4165952	5.46453		3096098	28.4219
4165954	5.19351		3096100	27.551
4165956	4.95195		3096102	27.2755
4165958	4.52976		3096104	27.8769
4165960	4.3714		3096106	28.9684
4165962	4.12367		3096108	29.8045
4165964	3.94315		3096110	30.256
4165966	4.59295		3096112	29.9233
4165968	5.00655		3096114	28.7547
4165970	4.74486		3096116	27.4986
4165972	4.25326		3096118	26.6389
4165974	3.3677		3096120	26.8023
4165976	2.96715		3096122	27.9488
4165978	3.54325		3096124	29.0065
4165980	4.53827		3096126	29.7211
4165982	5.92683		3096128	30.0874
4165984	6.93395		3096130	29.6928
4165986	6.92568		3096132	28.5946
4165988	6.40258		3096134	27.323
4165990	5.08593		3096136	26.7984
4165992	3.3984		3096138	27.4571
4165994	2.63444		3096140	28.4177
4165996	2.73064		3096142	28.9803
4165998	3.67266		3096144	29.15
4166000	4.72349		3096146	28.6397
4166002	4.56114		3096148	27.5805
4166004	3.68891		3096150	26.5257
4166006	2.42928		3096152	25.9659
4166008	0.875357		3096154	26.4958
4166010	-0.136118		3096156	27.674
4166012	-0.49664		3096158	28.7042
4166014	0.505702		3096160	29.4425
4166016	2.87676		3096162	29.1438
4166018	4.71321		3096164	27.6368
4166020	5.53622		3096166	26.0072
4166022	5.45195		3096168	25.1335
4166024	4.31268		3096170	25.5873
4166026	3.44805		3096172	27.1571
4166028	3.61498		3096174	28.8906
4166030	4.47468		3096176	30.3605
4166032	5.67436		3096178	30.9207
4166034	6.094		3096180	30.0891
4166036	5.70158		3096182	28.5199
4166038	5.1765		3096184	26.7761
4166040	3.6978		3096186	25.5912
4166042	1.82746		3096188	25.6705
4166044	1.1819		3096190	26.473
4166046	1.59577		3096192	27.5759
4166048	2.72931		3096194	28.4797
4166050	3.87144		3096196	28.1276
4166052	4.12654		3096198	26.6554
4166054	3.86645		3096200	25.0906
4166056	2.99696		3096202	24.3793
4166058	1.96918		3096204	24.8814
4166060	2.09823		3096206	25.9901
4166062	3.01708		3096208	27.3019
4166064	4.41198		3096210	28.4317
4166066	5.94169		3096212	28.3748
4166068	6.20424		3096214	27.1272
4166070	5.51135		3096216	25.7798
4166072	4.78844		3096218	25.088
4166074	3.95838		3096220	25.523
4166076	3.87836		3096222	26.8483
4166078	4.61531		3096224	28.1272
4166080	5.50587		3096226	28.7673
4166082	6.66813		3096228	28.5874
4166084	7.07727		3096230	27.7704
4166086	6.08629		3096232	26.8045
4166088	4.3496		3096234	25.8443
4166090	2.45509		3096236	25.4672
4166092	1.42524		3096238	26.3669
4166094	1.37858		3096240	27.6469
4166096	1.66354		3096242	28.5378
4166098	2.85091		3096244	29.1327
4166100	4.34143		3096246	29.1746
4166102	4.89454		3096248	28.4471
4166104	4.87875		3096250	27.1067
4166106	4.33219		3096252	25.9889
4166108	3.60888		3096254	26.2114
4166110	3.50181		3096256	27.5393
4166112	3.68112		3096258	28.8438
4166114	4.28937		3096260	29.3764
4166116	4.95664		3096262	28.8468
4166118	4.79252		3096264	27.642
4166120	4.65478		3096266	26.3558
4166122	4.63346		3096268	25.5043
4166124	4.09022		3096270	25.9031
4166126	3.83201		3096272	27.5038
4166128	3.92113		3096274	29.0528
4166130	4.19869		3096276	29.7434
4166132	5.03922		3096278	29.4627
4166134	5.47123		3096280	28.6494
4166136	5.18886		3096282	27.979
4166138	4.63129		3096284	27.4998
4166140	3.76837		3096286	27.5137
4166142	3.50195		3096288	28.1261
4166144	4.05575		3096290	28.6523
4166146	4.84289		3096292	29.0497
4166148	6.09575		3096294	29.363
4166150	6.86726		3096296	29.238
4166152	6.30078		3096298	28.8096
4166154	5.11531		3096300	28.1665
4166156	3.5428		3096302	27.701
4166158	2.1919		3096304	28.1303
4166160	1.86618		3096306	29.3855
4166162	2.12512		3096308	31.0065
4166164	3.02008		3096310	32.2397
4166166	4.03824		3096312	32.2409
4166168	4.09811		3096314	31.0953
4166170	3.65555		3096316	29.5599
4166172	2.98306		3096318	28.6006
4166174	2.51094		3096320	28.8945
4166176	3.13246		3096322	29.9413
4166178	3.95629		3096324	30.9298
4166180	4.5555		3096326	31.4654
4166182	5.61754		3096328	31.1832
4166184	6.24729		3096330	30.3394
4166186	6.07362		3096332	29.5513
4166188	5.39666		3096334	29.1012
4166190	3.99716		3096336	29.3123
4166192	2.80661		3096338	30.0844
4166194	2.31153		3096340	30.7464
4166196	2.64784		3096342	31.1028
4166198	4.56666		3096344	30.7823
4166200	6.66625		3096346	29.3473
4166202	7.28064		3096348	27.4217
4166204	6.58236		3096350	25.9121
4166206	4.82238		3096352	25.7114
4166208	3.45568		3096354	26.88
4166210	3.67812		3096356	28.1521
4166212	4.52547		3096358	28.8665
4166214	5.6349		3096360	29.0054
4166216	6.49962		3096362	28.3872
4166218	6.06997		3096364	27.3472
4166220	4.98581		3096366	26.36
4166222	3.7399		3096368	26.0048
4166224	2.42411		3096370	26.6256
4166226	1.85991		3096372	27.5155
4166228	2.0577		3096374	28.25
4166230	2.81077		3096376	28.8545
4166232	3.7419		3096378	28.5852
4166234	3.99194		3096380	27.2942
4166236	3.87259		3096382	25.8772
4166238	3.46121		3096384	25.2619
4166240	2.50419		3096386	25.9336
4166242	2.26767		3096388	27.4706
4166244	3.03576		3096390	29.0794
4166246	4.06596		3096392	30.1412
4166248	5.33795		3096394	30.1098
4166250	6.04867		3096396	29.0424
4166252	5.86869		3096398	27.6188
4166254	5.31262		3096400	26.5521
4166256	4.28856		3096402	26.6668
4166258	3.35781		3096404	27.9065
4166260	2.77647		3096406	29.121
4166262	2.28822		3096408	29.8283
4166264	3.06706		3096410	30.088
4166266	5.02354		3096412	29.8062
4166268	6.37943		3096414	29.1089
4166270	6.76107		3096416	28.3098
4166272	6.09949		3096418	27.9717
4166274	4.74754		3096420	28.6233
4166276	3.68916		3096422	29.7332
4166278	2.83137		3096424	30.4063
4166280	2.44835		3096426	30.3523
4166282	2.83063		3096428	29.5615
4166284	3.12831		3096430	28.5087
4166286	3.248		3096432	27.8017
4166288	3.15837		3096434	27.641
4166290	2.64283		3096436	28.3637
4166292	2.33643		3096438	29.883
4166294	2.11175		3096440	31.2755
4166296	2.09732		3096442	32.1967
4166298	3.08102		3096444	32.3308
4166300	4.07007		3096446	31.2085
4166302	4.12311		3096448	29.6098
4166304	3.30989		3096450	28.7037
4166306	1.93584		3096452	28.9025
4166308	1.3945		3096454	29.7186
4166310	2.08468		3096456	30.6688
4166312	2.99452		3096458	31.6778
4166314	4.14582		3096460	32.0342
4166316	5.42587		3096462	31.2464
4166318	6.1767		3096464	30.1051
4166320	6.37522		3096466	29.1562
4166322	5.8778		3096468	28.4822
4166324	5.23714		3096470	28.5118
4166326	5.31619		3096472	29.06
4166328	5.83031		3096474	29.694
4166330	6.7379		3096476	30.0973
4166332	7.20714		3096478	29.5917
4166334	6.28391		3096480	28.4452
4166336	5.11999		3096482	27.6115
4166338	4.16359		3096484	27.491
4166340	3.19007		3096486	28.1765
4166342	2.80817		3096488	29.336
4166344	2.73801		3096490	30.5386
4166346	3.02795		3096492	31.0073
4166348	4.06566		3096494	30.0075
4166350	4.65932		3096496	28.4026
4166352	4.38597		3096498	27.2449
4166354	3.56326		3096500	26.5957
4166356	2.20935		3096502	26.5484
4166358	1.45224		3096504	27.1371
4166360	1.68752		3096506	27.9783
4166362	2.32216		3096508	28.7114
4166364	3.37435		3096510	28.776
4166366	3.84718		3096512	28.0587
4166368	2.97419		3096514	27.2143
4166370	1.65718		3096516	26.6477
4166372	0.486652		3096518	26.8597
4166374	-0.138495		3096520	28.1555
4166376	-0.350976		3096522	29.5962
4166378	-0.634611		3096524	30.3284
4166380	0.0295218		3096526	30.3572
4166382	1.53318		3096528	29.6992
4166384	2.50146		3096530	28.7665
4166386	2.91828		3096532	28.062
4166388	2.49543		3096534	27.8052
4166390	1.53566		3096536	28.4463
4166392	1.31807		3096538	29.7697
4166394	1.70881		3096540	30.8014
4166396	2.56282		3096542	31.0213
4166398	3.9466		3096544	30.444
4166400	4.79183		3096546	29.4478
4166402	4.89627		3096548	28.4117
4166404	4.21817		3096550	27.6744
4166406	2.61178		3096552	27.8558
4166408	1.75557		3096554	28.7536
4166410	2.09489		3096556	29.7151
4166412	2.69977		3096558	30.5807
4166414	3.46734		3096560	30.759
4166416	3.71058		3096562	29.9277
4166418	3.23884		3096564	28.7406
4166420	2.70087		3096566	27.7289
4166422	2.03041		3096568	27.3294
4166424	1.87681		3096570	27.5832
4166426	2.38469		3096572	27.9206
4166428	2.5742		3096574	28.3427
4166430	2.95069		3096576	28.9028
[truncated: 491,029+ more rows]
