# Supplementary material for: Potentiation of neuronal activity by tonic GluD1 current in brain slices
Source: EMBO Rep. 2023 May 8;24(7):e56801. doi: 10.15252/embr.202356801 (PMC10328076; doi:10.15252/embr.202356801)
Supplement: Supplementary file 8 — Source Data for Figure 5 [file EMBR-24-e56801-s009.zip › Figure 5/Figure 5B.xlsx]

## Sheet: Sheet1
	1.2 mM	4.8 mM
time (ms)	current (pA)	current (pA)		traces have been post-hoc filtered (60 Hz) and reduced by a factor of 2 to facilitate transfer of traces to excel format
2236.56	-0.594525	-0.334304
2236.68	-0.543858	-0.254252
2236.8	-0.491178	-0.173277
2236.92	-0.436748	-0.0919095
2237.04	-0.380746	-0.0106141
2237.16	-0.323452	0.070137
2237.28	-0.265087	0.149974
2237.4	-0.205797	0.228484
2237.52	-0.145721	0.305364
2237.64	-0.0851344	0.380206
2237.76	-0.0241115	0.452901
2237.88	0.0371911	0.523168
2238	0.098705	0.590902
2238.12	0.160332	0.655995
2238.24	0.221974	0.718396
2238.36	0.283701	0.778095
2238.48	0.345416	0.835224
2238.6	0.407143	0.889751
2238.72	0.468914	0.941888
2238.84	0.530743	0.991718
2238.96	0.592725	1.03948
2239.08	0.654868	1.08531
2239.2	0.717284	1.1295
2239.32	0.780014	1.17225
2239.44	0.843174	1.21376
2239.56	0.90682	1.25432
2239.68	0.970979	1.29403
2239.8	1.0358	1.33317
2239.92	1.10133	1.37188
2240.04	1.16762	1.41028
2240.16	1.23463	1.44857
2240.28	1.30245	1.48674
2240.4	1.37108	1.52494
2240.52	1.44044	1.56307
2240.64	1.51056	1.60119
2240.76	1.58131	1.6392
2240.88	1.6526	1.67696
2241	1.72442	1.71435
2241.12	1.79652	1.75117
2241.24	1.86878	1.78719
2241.36	1.94104	1.82214
2241.48	2.01311	1.85576
2241.6	2.08473	1.88775
2241.72	2.15568	1.91777
2241.84	2.22572	1.94548
2241.96	2.29458	1.97049
2242.08	2.36189	1.99254
2242.2	2.42742	2.01124
2242.32	2.49087	2.02629
2242.44	2.55196	2.0374
2242.56	2.61038	2.04428
2242.68	2.66584	2.04659
2242.8	2.71806	2.04426
2242.92	2.76678	2.03709
2243.04	2.81175	2.0249
2243.16	2.85264	2.00763
2243.28	2.88919	1.98524
2243.4	2.92126	1.95771
2243.52	2.94861	1.92516
2243.64	2.97107	1.88767
2243.76	2.98844	1.84542
2243.88	3.00064	1.79864
2244	3.00757	1.74755
2244.12	3.00909	1.69251
2244.24	3.00518	1.63383
2244.36	2.99575	1.57188
2244.48	2.9809	1.50703
2244.6	2.96051	1.4397
2244.72	2.93462	1.37032
2244.84	2.90336	1.29938
2244.96	2.86682	1.22724
2245.08	2.82505	1.15433
2245.2	2.77815	1.08113
2245.32	2.72625	1.00789
2245.44	2.6695	0.935129
2245.56	2.60805	0.863104
2245.68	2.54204	0.792096
2245.8	2.47167	0.722427
2245.92	2.39714	0.654217
2246.04	2.31859	0.587758
2246.16	2.23625	0.523108
2246.28	2.15035	0.46033
2246.4	2.06105	0.399513
2246.52	1.96857	0.340575
2246.64	1.87313	0.28351
2246.76	1.77496	0.228157
2246.88	1.67426	0.174427
2247	1.57127	0.122084
2247.12	1.46617	0.0710117
2247.24	1.35918	0.0209616
2247.36	1.25057	-0.0282989
2247.48	1.14057	-0.0770133
2247.6	1.02933	-0.125418
2247.72	0.917108	-0.173709
2247.84	0.804147	-0.222197
2247.96	0.690714	-0.270998
2248.08	0.576999	-0.320347
2248.2	0.463275	-0.370385
2248.32	0.349755	-0.421185
2248.44	0.236738	-0.472792
2248.56	0.124402	-0.525328
2248.68	0.0130572	-0.578671
2248.8	-0.097054	-0.632782
2248.92	-0.205691	-0.687555
2249.04	-0.312525	-0.74277
2249.16	-0.417376	-0.798281
2249.28	-0.519887	-0.853803
2249.4	-0.61984	-0.908946
2249.52	-0.716938	-0.963459
2249.64	-0.81094	-1.01688
2249.76	-0.901535	-1.06884
2249.88	-0.988463	-1.11889
2250	-1.07149	-1.16658
2250.12	-1.15041	-1.21147
2250.24	-1.22496	-1.25309
2250.36	-1.29491	-1.29101
2250.48	-1.36002	-1.32471
2250.6	-1.42009	-1.35384
2250.72	-1.47497	-1.37803
2250.84	-1.5245	-1.3969
2250.96	-1.56858	-1.41018
2251.08	-1.6071	-1.41758
2251.2	-1.63999	-1.41892
2251.32	-1.66724	-1.41404
2251.44	-1.68882	-1.40301
2251.56	-1.7047	-1.38557
2251.68	-1.71491	-1.36195
2251.8	-1.71951	-1.33215
2251.92	-1.71856	-1.29644
2252.04	-1.71227	-1.25497
2252.16	-1.70073	-1.20813
2252.28	-1.68413	-1.15622
2252.4	-1.66268	-1.09966
2252.52	-1.63662	-1.03894
2252.64	-1.60612	-0.974498
2252.76	-1.57149	-0.906899
2252.88	-1.53296	-0.836639
2253	-1.49083	-0.764327
2253.12	-1.4454	-0.690484
2253.24	-1.39692	-0.615695
2253.36	-1.34573	-0.540553
2253.48	-1.2921	-0.465559
2253.6	-1.23634	-0.391243
2253.72	-1.1787	-0.318102
2253.84	-1.11949	-0.24656
2253.96	-1.05891	-0.177014
2254.08	-0.997217	-0.109821
2254.2	-0.934651	-0.0452632
2254.32	-0.871449	0.0162855
2254.44	-0.807696	0.0747676
2254.56	-0.743704	0.129978
2254.68	-0.679447	0.181829
2254.8	-0.61515	0.230323
2254.92	-0.550885	0.275488
2255.04	-0.48679	0.317398
2255.16	-0.422823	0.356262
2255.28	-0.359097	0.392147
2255.4	-0.295595	0.425347
2255.52	-0.232353	0.456079
2255.64	-0.169351	0.484607
2255.76	-0.106586	0.511234
2255.88	-0.0440176	0.536278
2256	0.0183859	0.560045
2256.12	0.0806619	0.582853
2256.24	0.142785	0.604947
2256.36	0.204825	0.626692
2256.48	0.266803	0.648234
2256.6	0.328737	0.669877
2256.72	0.390581	0.691752
2256.84	0.452359	0.714014
2256.96	0.51409	0.736824
2257.08	0.575648	0.760213
2257.2	0.637048	0.784246
2257.32	0.698125	0.808869
2257.44	0.758843	0.833998
2257.56	0.819073	0.859535
2257.68	0.878667	0.885288
2257.8	0.937459	0.911053
2257.92	0.995288	0.936558
2258.04	1.05199	0.9616
2258.16	1.10735	0.985791
2258.28	1.16113	1.00884
2258.4	1.21314	1.03045
2258.52	1.26313	1.05017
2258.64	1.31088	1.06769
2258.76	1.35609	1.08263
2258.88	1.39854	1.0947
2259	1.43802	1.10351
2259.12	1.47433	1.10877
2259.24	1.50722	1.11026
2259.36	1.53651	1.10768
2259.48	1.56202	1.10088
2259.6	1.5836	1.08971
2259.72	1.6011	1.07402
2259.84	1.61429	1.05376
2259.96	1.62319	1.02896
2260.08	1.62764	0.999559
2260.2	1.6276	0.965825
2260.32	1.62302	0.927733
2260.44	1.61394	0.885544
2260.56	1.60033	0.839512
2260.68	1.58229	0.78986
2260.8	1.55988	0.73695
2260.92	1.5331	0.681144
2261.04	1.50215	0.622728
2261.16	1.46713	0.562104
2261.28	1.42817	0.499651
2261.4	1.38541	0.4358
2261.52	1.33905	0.370937
2261.64	1.28931	0.305391
2261.76	1.23636	0.239607
2261.88	1.18038	0.173869
2262	1.12158	0.108502
2262.12	1.06023	0.0438042
2262.24	0.99647	-0.020021
2262.36	0.930513	-0.0828018
2262.48	0.86256	-0.144362
2262.6	0.792869	-0.204576
2262.72	0.721595	-0.263436
2262.84	0.649004	-0.32078
2262.96	0.575211	-0.376849
2263.08	0.500452	-0.43164
2263.2	0.424856	-0.485232
2263.32	0.348605	-0.537935
2263.44	0.271876	-0.589814
2263.56	0.194821	-0.64118
2263.68	0.117579	-0.692271
2263.8	0.0402616	-0.743329
2263.92	-0.0369913	-0.794661
2264.04	-0.114043	-0.8465
2264.16	-0.19079	-0.89919
2264.28	-0.26712	-0.952965
2264.4	-0.342961	-1.0081
2264.52	-0.418162	-1.06479
2264.64	-0.49262	-1.12319
2264.76	-0.566235	-1.18349
2264.88	-0.638921	-1.24575
2265	-0.710601	-1.31002
2265.12	-0.781135	-1.37628
2265.24	-0.850424	-1.44452
2265.36	-0.918367	-1.51455
2265.48	-0.98488	-1.5862
2265.6	-1.04986	-1.65926
2265.72	-1.11312	-1.73339
2265.84	-1.1746	-1.80824
2265.96	-1.23417	-1.88342
2266.08	-1.29165	-1.95841
2266.2	-1.34699	-2.03277
2266.32	-1.40001	-2.10593
2266.44	-1.45055	-2.17735
2266.56	-1.49858	-2.24648
2266.68	-1.54388	-2.31263
2266.8	-1.58639	-2.3753
2266.92	-1.62598	-2.4339
2267.04	-1.66249	-2.48779
2267.16	-1.69583	-2.53653
2267.28	-1.72585	-2.57946
2267.4	-1.75256	-2.61626
2267.52	-1.77586	-2.64642
2267.64	-1.79564	-2.66963
2267.76	-1.81192	-2.68556
2267.88	-1.8247	-2.69405
2268	-1.83396	-2.69487
2268.12	-1.83973	-2.68806
2268.24	-1.84204	-2.67346
2268.36	-1.84091	-2.65123
2268.48	-1.83645	-2.62153
2268.6	-1.82872	-2.58454
2268.72	-1.81788	-2.54061
2268.84	-1.80403	-2.49013
2268.96	-1.78733	-2.43342
2269.08	-1.76801	-2.37115
2269.2	-1.74619	-2.30374
2269.32	-1.72208	-2.23187
2269.44	-1.69589	-2.15607
2269.56	-1.66776	-2.07699
2269.68	-1.638	-1.99535
2269.8	-1.60672	-1.91175
2269.92	-1.57419	-1.82693
2270.04	-1.54063	-1.7415
2270.16	-1.50621	-1.65608
2270.28	-1.47112	-1.57129
2270.4	-1.43551	-1.48773
2270.52	-1.39959	-1.40585
2270.64	-1.36342	-1.32615
2270.76	-1.3272	-1.24905
2270.88	-1.29098	-1.17488
2271	-1.25488	-1.10398
2271.12	-1.21894	-1.03659
2271.24	-1.18321	-0.972859
2271.36	-1.1477	-0.912888
2271.48	-1.11241	-0.856719
2271.6	-1.07733	-0.804311
2271.72	-1.04238	-0.755608
2271.84	-1.00749	-0.710421
2271.96	-0.972672	-0.668633
2272.08	-0.93774	-0.629981
2272.2	-0.902707	-0.594186
2272.32	-0.867362	-0.561036
2272.44	-0.831647	-0.530151
2272.56	-0.79542	-0.501211
2272.68	-0.758563	-0.473891
2272.8	-0.720972	-0.447863
2272.92	-0.682554	-0.422829
2273.04	-0.643202	-0.39845
2273.16	-0.602829	-0.374471
2273.28	-0.56132	-0.350604
2273.4	-0.518698	-0.326722
2273.52	-0.474885	-0.302559
2273.64	-0.429886	-0.278069
2273.76	-0.383612	-0.253052
2273.88	-0.3362	-0.227575
2274	-0.287629	-0.201572
2274.12	-0.237979	-0.175151
2274.24	-0.187362	-0.148379
2274.36	-0.13585	-0.121448
2274.48	-0.0836562	-0.0945936
2274.6	-0.0308252	-0.0680172
2274.72	0.0223538	-0.0419999
2274.84	0.0757875	-0.016878
2274.96	0.129234	0.00706402
2275.08	0.182449	0.0294586
2275.2	0.235264	0.0499465
2275.32	0.287399	0.0681282
2275.44	0.338568	0.0836975
2275.56	0.388591	0.0962156
2275.68	0.437189	0.10545
2275.8	0.4842	0.111005
2275.92	0.529348	0.112681
2276.04	0.57241	0.110181
2276.16	0.613222	0.103379
2276.28	0.651627	0.0920535
2276.4	0.687413	0.0761714
2276.52	0.720386	0.05567
2276.64	0.750432	0.0305558
2276.76	0.777483	0.00086534
2276.88	0.801375	-0.0332056
2277	0.822129	-0.0715099
2277.12	0.839629	-0.113869
2277.24	0.853922	-0.159928
2277.36	0.865007	-0.209354
2277.48	0.872817	-0.261803
2277.6	0.877471	-0.316827
2277.72	0.878976	-0.374046
2277.84	0.87743	-0.432994
2277.96	0.872872	-0.493211
2278.08	0.865404	-0.554194
2278.2	0.855208	-0.615443
2278.32	0.842279	-0.676536
2278.44	0.826748	-0.73705
2278.56	0.808756	-0.796469
2278.68	0.788349	-0.854511
2278.8	0.76567	-0.910717
2278.92	0.7408	-0.964854
2279.04	0.713771	-1.0167
2279.16	0.684706	-1.06597
2279.28	0.653644	-1.11251
2279.4	0.620654	-1.15628
2279.52	0.585765	-1.19714
2279.64	0.548987	-1.23521
2279.76	0.510362	-1.27048
2279.88	0.469867	-1.30312
2280	0.427499	-1.33331
2280.12	0.383253	-1.36128
2280.24	0.337134	-1.38731
2280.36	0.289035	-1.41169
2280.48	0.239024	-1.43475
2280.6	0.187012	-1.4568
2280.72	0.132993	-1.47827
2280.84	0.0768808	-1.49948
2280.96	0.0186968	-1.52084
2281.08	-0.0415978	-1.5427
2281.2	-0.104019	-1.56541
2281.32	-0.168476	-1.58925
2281.44	-0.23497	-1.61452
2281.56	-0.30348	-1.64149
2281.68	-0.373943	-1.67029
2281.8	-0.446257	-1.7011
2281.92	-0.52029	-1.73399
2282.04	-0.596018	-1.76903
2282.16	-0.673139	-1.80619
2282.28	-0.75161	-1.84537
2282.4	-0.831132	-1.88642
2282.52	-0.911482	-1.92918
2282.64	-0.992443	-1.97337
2282.76	-1.07372	-2.01869
2282.88	-1.15504	-2.06476
2283	-1.23615	-2.11122
2283.12	-1.31659	-2.15757
2283.24	-1.39614	-2.20338
2283.36	-1.47438	-2.24824
2283.48	-1.55103	-2.29159
2283.6	-1.62571	-2.33296
2283.72	-1.69801	-2.37181
2283.84	-1.76759	-2.40773
2283.96	-1.83414	-2.44015
2284.08	-1.89724	-2.46867
2284.2	-1.95666	-2.49291
2284.32	-2.01206	-2.51247
2284.44	-2.06314	-2.52707
2284.56	-2.1097	-2.53648
2284.68	-2.1515	-2.54041
2284.8	-2.18833	-2.53882
2284.92	-2.21994	-2.5315
2285.04	-2.2462	-2.51849
2285.16	-2.26705	-2.49978
2285.28	-2.28234	-2.47556
2285.4	-2.292	-2.44585
2285.52	-2.29609	-2.41099
2285.64	-2.29457	-2.37117
2285.76	-2.2875	-2.3268
2285.88	-2.27496	-2.27815
2286	-2.25705	-2.22566
2286.12	-2.23389	-2.16977
2286.24	-2.2056	-2.11087
2286.36	-2.17236	-2.04945
2286.48	-2.13437	-1.98597
2286.6	-2.09183	-1.92093
2286.72	-2.04499	-1.85474
2286.84	-1.99404	-1.78787
2286.96	-1.9392	-1.72071
2287.08	-1.88071	-1.65371
2287.2	-1.81881	-1.58715
2287.32	-1.7537	-1.52135
2287.44	-1.68564	-1.45665
2287.56	-1.61479	-1.39318
2287.68	-1.54137	-1.33122
2287.8	-1.46564	-1.27082
2287.92	-1.3877	-1.21207
2288.04	-1.30774	-1.15505
2288.16	-1.22592	-1.09972
2288.28	-1.14236	-1.04598
2288.4	-1.05721	-0.99372
2288.52	-0.970528	-0.942752
2288.64	-0.882479	-0.892969
2288.76	-0.793125	-0.844064
2288.88	-0.702517	-0.795884
2289	-0.610748	-0.748125
2289.12	-0.517881	-0.700594
2289.24	-0.423962	-0.652918
2289.36	-0.32905	-0.604878
2289.48	-0.233187	-0.556187
2289.6	-0.136446	-0.506642
2289.72	-0.0389339	-0.455993
2289.84	0.0593292	-0.404009
2289.96	0.158225	-0.350582
2290.08	0.257693	-0.295603
2290.2	0.357504	-0.238949
2290.32	0.45763	-0.180642
2290.44	0.557935	-0.120583
2290.56	0.658174	-0.0589329
2290.68	0.758205	0.00431585
2290.8	0.857818	0.0689466
2290.92	0.956831	0.134802
2291.04	1.05497	0.201675
2291.16	1.15202	0.269242
2291.28	1.24766	0.337179
2291.4	1.3417	0.405156
2291.52	1.43379	0.472825
2291.64	1.52361	0.539775
2291.76	1.61099	0.6056
2291.88	1.69552	0.669876
2292	1.77693	0.732213
2292.12	1.85491	0.792142
2292.24	1.92924	0.849304
2292.36	1.99962	0.903274
2292.48	2.06579	0.953662
2292.6	2.12754	1.00017
2292.72	2.18463	1.04242
2292.84	2.2369	1.08024
2292.96	2.28423	1.11329
2293.08	2.32641	1.14151
2293.2	2.3633	1.16461
2293.32	2.39487	1.18263
2293.44	2.42103	1.19539
2293.56	2.44173	1.20304
2293.68	2.45701	1.20555
2293.8	2.46689	1.20307
2293.92	2.47146	1.19569
2294.04	2.47077	1.18367
2294.16	2.46495	1.16722
2294.28	2.45413	1.14666
2294.4	2.43844	1.12218
2294.52	2.41804	1.09418
2294.64	2.3931	1.06296
2294.76	2.3638	1.02893
2294.88	2.33039	0.992382
2295	2.29312	0.953723
2295.12	2.25212	0.913226
2295.24	2.20761	0.871349
2295.36	2.15983	0.828287
2295.48	2.109	0.784424
2295.6	2.05526	0.739896
2295.72	1.99881	0.695046
2295.84	1.93986	0.649989
2295.96	1.87866	0.604995
2296.08	1.81525	0.560083
2296.2	1.74982	0.515446
2296.32	1.68254	0.470999
2296.44	1.61352	0.426826
2296.56	1.54284	0.382928
2296.68	1.47058	0.339144
2296.8	1.39685	0.295375
2296.92	1.32173	0.251526
2297.04	1.24525	0.20744
2297.16	1.16751	0.162944
2297.28	1.0885	0.117886
2297.4	1.0083	0.0720843
2297.52	0.926896	0.0253293
2297.64	0.844332	-0.0226006
2297.76	0.760577	-0.0717841
2297.88	0.675773	-0.122461
2298	0.589841	-0.174624
2298.12	0.502882	-0.228497
2298.24	0.414931	-0.284059
2298.36	0.326077	-0.341338
2298.48	0.23638	-0.400299
2298.6	0.145888	-0.460855
2298.72	0.054722	-0.522913
2298.84	-0.0370093	-0.586257
2298.96	-0.129225	-0.650765
2299.08	-0.221722	-0.716059
2299.2	-0.314327	-0.781922
2299.32	-0.406885	-0.847954
2299.44	-0.499167	-0.913769
2299.56	-0.590923	-0.978981
2299.68	-0.68203	-1.04306
2299.8	-0.772103	-1.10559
2299.92	-0.860976	-1.1661
2300.04	-0.948333	-1.22404
2300.16	-1.03386	-1.27897
2300.28	-1.11733	-1.33038
2300.4	-1.19839	-1.37777
2300.52	-1.27667	-1.42076
2300.64	-1.35196	-1.45888
2300.76	-1.42396	-1.49178
2300.88	-1.49237	-1.51909
2301	-1.55688	-1.54052
2301.12	-1.61729	-1.55588
2301.24	-1.67337	-1.565
2301.36	-1.72487	-1.56773
2301.48	-1.77159	-1.56404
2301.6	-1.8134	-1.55402
2301.72	-1.85002	-1.53761
2301.84	-1.88146	-1.51509
2301.96	-1.90758	-1.48658
2302.08	-1.92832	-1.45237
2302.2	-1.94362	-1.41284
2302.32	-1.95355	-1.36831
2302.44	-1.95814	-1.31926
2302.56	-1.95745	-1.26614
2302.68	-1.95153	-1.20947
2302.8	-1.94053	-1.14968
2302.92	-1.92458	-1.08737
2303.04	-1.90381	-1.0231
2303.16	-1.87844	-0.957377
2303.28	-1.84863	-0.890729
2303.4	-1.81467	-0.82372
2303.52	-1.77668	-0.756775
2303.64	-1.73496	-0.690421
2303.76	-1.68969	-0.625093
2303.88	-1.64114	-0.561101
2304	-1.58947	-0.498825
2304.12	-1.53492	-0.43852
2304.24	-1.47771	-0.380447
2304.36	-1.41801	-0.324701
2304.48	-1.35603	-0.271514
2304.6	-1.29192	-0.220877
2304.72	-1.22583	-0.172786
2304.84	-1.15789	-0.12718
2304.96	-1.08821	-0.0839116
2305.08	-1.01691	-0.0428813
2305.2	-0.944064	-0.0037926
2305.32	-0.869699	0.0335016
2305.44	-0.793927	0.0693335
2305.56	-0.71676	0.104022
2305.68	-0.638249	0.137831
2305.8	-0.558376	0.171097
2305.92	-0.477193	0.204206
2306.04	-0.394725	0.237439
2306.16	-0.31091	0.271208
2306.28	-0.225865	0.30571
2306.4	-0.139581	0.341264
2306.52	-0.0520587	0.378118
2306.64	0.0366002	0.41651
2306.76	0.126367	0.456531
2306.88	0.217161	0.498339
2307	0.308904	0.54205
2307.12	0.401424	0.587611
2307.24	0.494659	0.635095
2307.36	0.588367	0.684335
2307.48	0.68246	0.73524
2307.6	0.776614	0.787652
2307.72	0.870716	0.84132
2307.84	0.964417	0.896019
2307.96	1.05748	0.951349
2308.08	1.14968	1.00704
2308.2	1.24061	1.06266
2308.32	1.33002	1.11785
2308.44	1.41752	1.17223
2308.56	1.50286	1.22529
2308.68	1.58557	1.27668
2308.8	1.66533	1.32598
2308.92	1.7418	1.37273
2309.04	1.81466	1.41664
2309.16	1.88359	1.45724
2309.28	1.94824	1.49425
2309.4	2.0083	1.5274
2309.52	2.06354	1.55641
2309.64	2.11364	1.58106
2309.76	2.15838	1.60129
2309.88	2.19751	1.61688
2310	2.23088	1.62784
2310.12	2.25832	1.63415
2310.24	2.27972	1.63587
2310.36	2.29494	1.63309
2310.48	2.30393	1.62601
2310.6	2.30673	1.61472
2310.72	2.30331	1.59963
2310.84	2.29367	1.58087
2310.96	2.27793	1.55884
2311.08	2.25618	1.53381
2311.2	2.22853	1.50613
2311.32	2.19511	1.47618
2311.44	2.15607	1.44437
2311.56	2.11172	1.41101
2311.68	2.0622	1.37649
2311.8	2.0077	1.34111
2311.92	1.94854	1.30524
2312.04	1.88494	1.26912
2312.16	1.81717	1.23305
2312.28	1.74548	1.19717
2312.4	1.67011	1.16173
2312.52	1.59137	1.12683
2312.64	1.50954	1.09258
2312.76	1.4249	1.059
2312.88	1.33764	1.02614
2313	1.24811	0.99392
2313.12	1.1565	0.962259
2313.24	1.06305	0.930974
2313.36	0.968029	0.899931
2313.48	0.871605	0.868897
2313.6	0.774005	0.83762
2313.72	0.675465	0.805855
2313.84	0.576148	0.773374
2313.96	0.476221	0.739853
2314.08	0.375894	0.705023
2314.2	0.275304	0.668589
2314.32	0.174607	0.630301
2314.44	0.0739278	0.589901
2314.56	-0.0265391	0.54716
2314.68	-0.126674	0.501889
2314.8	-0.22635	0.453935
2314.92	-0.325409	0.403188
2315.04	-0.423735	0.349666
2315.16	-0.521174	0.293275
2315.28	-0.617528	0.234116
2315.4	-0.712786	0.172251
2315.52	-0.806633	0.107869
2315.64	-0.89903	0.0411866
2315.76	-0.989775	-0.0275074
2315.88	-1.0787	-0.097893
2316	-1.16568	-0.169597
2316.12	-1.25042	-0.242243
2316.24	-1.33283	-0.315291
2316.36	-1.4127	-0.388267
2316.48	-1.48979	-0.460617
2316.6	-1.56397	-0.531867
2316.72	-1.63502	-0.601387
2316.84	-1.70276	-0.668659
2316.96	-1.76702	-0.733115
2317.08	-1.82757	-0.794163
2317.2	-1.88419	-0.851315
2317.32	-1.93674	-0.904066
2317.44	-1.98506	-0.951908
2317.56	-2.02905	-0.994454
2317.68	-2.06856	-1.03129
2317.8	-2.10348	-1.0621
2317.92	-2.13372	-1.08667
2318.04	-2.15929	-1.10472
2318.16	-2.18011	-1.11611
2318.28	-2.19608	-1.12081
2318.4	-2.20726	-1.11873
2318.52	-2.21364	-1.10996
2318.64	-2.21529	-1.09458
2318.76	-2.21229	-1.07278
2318.88	-2.20475	-1.04478
2319	-2.19279	-1.01088
2319.12	-2.17655	-0.971402
2319.24	-2.15623	-0.926779
2319.36	-2.13194	-0.877357
2319.48	-2.10391	-0.823583
2319.6	-2.07235	-0.765934
2319.72	-2.03744	-0.704883
2319.84	-1.99948	-0.640918
2319.96	-1.95864	-0.57457
2320.08	-1.91519	-0.506255
2320.2	-1.86935	-0.43646
2320.32	-1.82137	-0.365633
2320.44	-1.77146	-0.294212
2320.56	-1.71984	-0.222508
2320.68	-1.6667	-0.150868
2320.8	-1.61223	-0.0796765
2320.92	-1.5566	-0.00910258
2321.04	-1.49995	0.0606242
2321.16	-1.44249	0.12929
2321.28	-1.38425	0.196882
2321.4	-1.32539	0.26323
2321.52	-1.26598	0.328379
2321.64	-1.20606	0.392332
2321.76	-1.14569	0.4552
2321.88	-1.0849	0.517024
2322	-1.0237	0.577997
2322.12	-0.962088	0.638244
2322.24	-0.899987	0.697961
2322.36	-0.837462	0.757287
2322.48	-0.774379	0.816487
2322.6	-0.710764	0.875785
2322.72	-0.646511	0.935307
2322.84	-0.58159	0.995338
2322.96	-0.515918	1.05594
2323.08	-0.449493	1.11732
2323.2	-0.382218	1.17964
2323.32	-0.314091	1.24291
2323.44	-0.245066	1.30715
2323.56	-0.175154	1.37245
2323.68	-0.104395	1.43866
2323.8	-0.0327368	1.50578
2323.92	0.0397714	1.57368
2324.04	0.112956	1.64214
2324.16	0.186855	1.71096
2324.28	0.261294	1.77985
2324.4	0.336146	1.84852
2324.52	0.411257	1.91658
2324.64	0.486477	1.98367
2324.76	0.561586	2.04935
2324.88	0.636368	2.11321
2325	0.710579	2.17483
2325.12	0.784004	2.23372
2325.24	0.856395	2.28938
2325.36	0.92738	2.34135
2325.48	0.996673	2.38921
2325.6	1.06401	2.43249
2325.72	1.12913	2.4708
2325.84	1.19169	2.50373
2325.96	1.25141	2.53095
2326.08	1.30795	2.55215
2326.2	1.36114	2.5671
2326.32	1.41065	2.57553
2326.44	1.45619	2.57737
2326.56	1.49755	2.57234
2326.68	1.53447	2.56057
2326.8	1.56673	2.54199
2326.92	1.59415	2.51666
2327.04	1.6166	2.48473
2327.16	1.63395	2.44636
2327.28	1.64603	2.40175
2327.4	1.65282	2.35123
2327.52	1.65421	2.29511
2327.64	1.65018	2.23375
2327.76	1.64072	2.16752
2327.88	1.62582	2.09681
2328	1.60555	2.02207
2328.12	1.57993	1.9438
2328.24	1.5491	1.86239
2328.36	1.51315	1.77836
2328.48	1.47215	1.69208
2328.6	1.42625	1.60405
2328.72	1.37558	1.51466
2328.84	1.32034	1.42432
2328.96	1.26068	1.33332
2329.08	1.19676	1.2421
2329.2	1.12875	1.15085
2329.32	1.05691	1.05991
2329.44	0.981415	0.969459
2329.56	0.902424	0.879705
2329.68	0.820224	0.790768
2329.8	0.73493	0.702726
2329.92	0.646807	0.615631
2330.04	0.556031	0.52952
2330.16	0.462762	0.444372
2330.28	0.367297	0.360082
2330.4	0.269773	0.276637
2330.52	0.170384	0.193916
2330.64	0.0693855	0.111863
2330.76	-0.0330705	0.030352
2330.88	-0.136763	-0.0507434
2331	-0.241521	-0.131547
2331.12	-0.347096	-0.212126
2331.24	-0.453333	-0.292616
2331.36	-0.559962	-0.37303
2331.48	-0.666769	-0.453398
2331.6	-0.773577	-0.533784
2331.72	-0.880101	-0.614053
2331.84	-0.986135	-0.69424
2331.96	-1.0914	-0.774112
2332.08	-1.19571	-0.853652
2332.2	-1.29872	-0.932537
2332.32	-1.4002	-1.01062
2332.44	-1.49985	-1.08758
2332.56	-1.59736	-1.16312
2332.68	-1.69247	-1.23688
2332.8	-1.78486	-1.30844
2332.92	-1.87421	-1.37741
2333.04	-1.9602	-1.44335
2333.16	-2.04252	-1.50576
2333.28	-2.12082	-1.56428
2333.4	-2.19484	-1.61841
2333.52	-2.26423	-1.66768
2333.64	-2.32872	-1.7117
2333.76	-2.38796	-1.74997
2333.88	-2.44166	-1.78223
2334	-2.48959	-1.80804
2334.12	-2.53151	-1.8271
2334.24	-2.56719	-1.83921
2334.36	-2.59642	-1.84409
2334.48	-2.6191	-1.84169
2334.6	-2.63509	-1.83189
2334.72	-2.64434	-1.81474
2334.84	-2.64672	-1.79016
2334.96	-2.64229	-1.75843
2335.08	-2.63095	-1.7196
2335.2	-2.61283	-1.67403
2335.32	-2.58805	-1.62201
2335.44	-2.55672	-1.56387
2335.56	-2.51901	-1.5001
2335.68	-2.47519	-1.4312
2335.8	-2.42552	-1.35761
2335.92	-2.37025	-1.27998
2336.04	-2.30976	-1.19888
2336.16	-2.24432	-1.11489
2336.28	-2.17433	-1.02861
2336.4	-2.10019	-0.940753
2336.52	-2.0223	-0.851853
2336.64	-1.94107	-0.762558
2336.76	-1.85698	-0.673394
2336.88	-1.77043	-0.585
2337	-1.68183	-0.497766
2337.12	-1.59163	-0.412259
2337.24	-1.50023	-0.328829
2337.36	-1.40801	-0.247928
2337.48	-1.31533	-0.169703
2337.6	-1.22258	-0.0945541
2337.72	-1.13004	-0.0225521
2337.84	-1.03808	0.0460979
2337.96	-0.946892	0.111364
2338.08	-0.856761	0.173265
2338.2	-0.767904	0.231866
2338.32	-0.680482	0.287318
2338.44	-0.594623	0.339735
2338.56	-0.510465	0.389374
2338.68	-0.428026	0.436533
2338.8	-0.347471	0.48145
2338.92	-0.26873	0.524462
2339.04	-0.191846	0.565926
2339.16	-0.116794	0.606193
2339.28	-0.0435291	0.645581
2339.4	0.0279912	0.684485
2339.52	0.0978461	0.723281
2339.64	0.166048	0.762254
2339.76	0.232704	0.801685
2339.88	0.297925	0.84189
2340	0.361701	0.883019
2340.12	0.424154	0.925278
2340.24	0.485315	0.968828
2340.36	0.545208	1.01372
2340.48	0.603829	1.06002
2340.6	0.661279	1.1077
2340.72	0.717438	1.15664
2340.84	0.77234	1.20674
2340.96	0.825886	1.25781
2341.08	0.878044	1.3096
2341.2	0.928752	1.36182
2341.32	0.977827	1.41415
2341.44	1.02513	1.46616
2341.56	1.07062	1.51752
2341.68	1.11408	1.56781
2341.8	1.15537	1.61657
2341.92	1.19429	1.6633
2342.04	1.23062	1.70753
2342.16	1.26422	1.74889
2342.28	1.2949	1.78686
2342.4	1.32251	1.82102
2342.52	1.34684	1.85094
2342.64	1.36776	1.87623
2342.76	1.38514	1.89663
2342.88	1.39888	1.91182
2343	1.40887	1.9215
2343.12	1.415	1.92555
2343.24	1.41723	1.92376
2343.36	1.41548	1.91602
2343.48	1.4098	1.90234
2343.6	1.40019	1.88274
2343.72	1.38666	1.8573
2343.84	1.36933	1.82616
2343.96	1.34833	1.78949
2344.08	1.32374	1.74761
2344.2	1.2957	1.70072
2344.32	1.26443	1.64918
2344.44	1.2301	1.59335
2344.56	1.19293	1.53355
2344.68	1.15304	1.47024
2344.8	1.11076	1.40386
2344.92	1.06636	1.33481
2345.04	1.02004	1.26352
2345.16	0.97203	1.19041
2345.28	0.922619	1.11585
2345.4	0.872066	1.0403
2345.52	0.820581	0.964102
2345.64	0.768342	0.887485
2345.76	0.71565	0.810822
2345.88	0.662652	0.734344
2346	0.609568	0.658275
2346.12	0.556609	0.582783
2346.24	0.503889	0.507987
2346.36	0.451571	0.433955
2346.48	0.399728	0.360736
2346.6	0.348517	0.288257
2346.72	0.297994	0.216516
2346.84	0.248212	0.145361
2346.96	0.199182	0.0747394
2347.08	0.150986	0.00444206
2347.2	0.103573	-0.0656921
2347.32	0.0569928	-0.135799
2347.44	0.0111713	-0.206123
2347.56	-0.0339348	-0.276898
2347.68	-0.0782981	-0.348247
2347.8	-0.122122	-0.420439
2347.92	-0.165282	-0.493559
2348.04	-0.207938	-0.56783
2348.16	-0.250141	-0.643297
2348.28	-0.291948	-0.720075
2348.4	-0.333407	-0.798171
2348.52	-0.374551	-0.877607
2348.64	-0.415447	-0.958261
2348.76	-0.456096	-1.04005
2348.88	-0.49659	-1.12284
2349	-0.536826	-1.2064
2349.12	-0.576878	-1.29041
2349.24	-0.616668	-1.37463
2349.36	-0.656169	-1.45862
2349.48	-0.695323	-1.54203
2349.6	-0.734012	-1.62438
2349.72	-0.772207	-1.70519
2349.84	-0.809759	-1.78396
2349.96	-0.846538	-1.86016
2350.08	-0.882426	-1.93328
2350.2	-0.917269	-2.00274
2350.32	-0.950907	-2.06808
2350.44	-0.983136	-2.12872
2350.56	-1.01382	-2.18416
2350.68	-1.0427	-2.23399
2350.8	-1.06968	-2.27769
2350.92	-1.09454	-2.31492
2351.04	-1.11713	-2.34534
2351.16	-1.13728	-2.36867
2351.28	-1.15486	-2.3847
2351.4	-1.16971	-2.39335
2351.52	-1.18174	-2.3944
2351.64	-1.19071	-2.38798
2351.76	-1.19664	-2.37404
2351.88	-1.19938	-2.35278
2352	-1.19884	-2.32433
2352.12	-1.19501	-2.28902
2352.24	-1.18787	-2.24714
2352.36	-1.17748	-2.19919
2352.48	-1.16371	-2.14548
2352.6	-1.14671	-2.0866
2352.72	-1.1265	-2.02302
2352.84	-1.1031	-1.95533
2352.96	-1.07662	-1.88411
2353.08	-1.04716	-1.81001
2353.2	-1.0148	-1.73357
2353.32	-0.97968	-1.65551
2353.44	-0.941932	-1.57631
2353.56	-0.901692	-1.49659
2353.68	-0.859069	-1.41693
2353.8	-0.81421	-1.3378
2353.92	-0.76723	-1.2597
2354.04	-0.718254	-1.18305
2354.16	-0.667393	-1.1082
2354.28	-0.61484	-1.03556
2354.4	-0.560608	-0.965242
2354.52	-0.504872	-0.897662
2354.64	-0.447691	-0.83278
2354.76	-0.389127	-0.770746
2354.88	-0.329297	-0.711542
2355	-0.268248	-0.655173
2355.12	-0.206024	-0.601485
2355.24	-0.142711	-0.550352
2355.36	-0.0782849	-0.501552
2355.48	-0.0128435	-0.454841
2355.6	0.0536437	-0.41004
2355.72	0.121152	-0.366774
2355.84	0.189685	-0.324729
2355.96	0.259199	-0.28356
2356.08	0.329706	-0.242954
2356.2	0.401173	-0.202609
2356.32	0.473646	-0.162178
2356.44	0.547067	-0.121349
2356.56	0.621445	-0.0799031
2356.68	0.696692	-0.0375953
2356.8	0.772813	0.00581058
2356.92	0.849812	0.0504375
2357.04	0.927555	0.0963768
2357.16	1.00597	0.143696
2357.28	1.08507	0.192415
2357.4	1.16464	0.242466
2357.52	1.24468	0.293759
2357.64	1.32499	0.346135
2357.76	1.40543	0.399372
2357.88	1.48589	0.453185
2358	1.5662	0.5073
2358.12	1.64613	0.561299
2358.24	1.72558	0.614859
2358.36	1.80429	0.667572
2358.48	1.88207	0.719
2358.6	1.95867	0.768639
2358.72	2.03386	0.816097
2358.84	2.10747	0.860901
2358.96	2.17923	0.902565
2359.08	2.24888	0.940701
2359.2	2.31627	0.974844
2359.32	2.3811	1.00468
2359.44	2.44323	1.02987
2359.56	2.50245	1.05012
2359.68	2.55853	1.06511
2359.8	2.61129	1.07474
2359.92	2.66053	1.07884
2360.04	2.7061	1.0773
2360.16	2.74786	1.07014
2360.28	2.78562	1.05737
2360.4	2.81934	1.0391
2360.52	2.84888	1.01553
2360.64	2.87418	0.986775
2360.76	2.89516	0.953213
2360.88	2.91178	0.915154
2361	2.92397	0.872897
2361.12	2.93177	0.826839
2361.24	2.93512	0.777398
2361.36	2.93402	0.725034
2361.48	2.92854	0.670225
2361.6	2.91871	0.613381
2361.72	2.90459	0.555019
2361.84	2.88616	0.495512
2361.96	2.86353	0.435361
2362.08	2.83675	0.37499
2362.2	2.80592	0.31473
2362.32	2.77106	0.254885
2362.44	2.73225	0.195848
2362.56	2.68963	0.137807
2362.68	2.6432	0.0809965
2362.8	2.59312	0.0256549
2362.92	2.53938	-0.0282212
2363.04	2.48215	-0.0805012
2363.16	2.42147	-0.131177
2363.28	2.35739	-0.180333
2363.4	2.29004	-0.228051
2363.52	2.21949	-0.274424
2363.64	2.14577	-0.319673
2363.76	2.06899	-0.363961
2363.88	1.98922	-0.407484
2364	1.90658	-0.450514
2364.12	1.82109	-0.493281
2364.24	1.73289	-0.536081
2364.36	1.64203	-0.57914
2364.48	1.54866	-0.622739
2364.6	1.45288	-0.667019
2364.72	1.35481	-0.712251
2364.84	1.25459	-0.758576
2364.96	1.15235	-0.806126
2365.08	1.04826	-0.854922
2365.2	0.942481	-0.905071
2365.32	0.835273	-0.956444
2365.44	0.72667	-1.00907
2365.56	0.617039	-1.06277
2365.68	0.506595	-1.11738
2365.8	0.395515	-1.17265
2365.92	0.284123	-1.22824
2366.04	0.172664	-1.28381
2366.16	0.06146	-1.33903
2366.28	-0.0491811	-1.3934
2366.4	-0.15899	-1.44643
2366.52	-0.267618	-1.49766
2366.64	-0.374679	-1.54655
2366.76	-0.47992	-1.59259
2366.88	-0.582959	-1.63522
2367	-0.683487	-1.67392
2367.12	-0.781127	-1.70808
2367.24	-0.875519	-1.73727
2367.36	-0.966384	-1.76104
2367.48	-1.05343	-1.77888
2367.6	-1.13636	-1.79049
2367.72	-1.21489	-1.79544
2367.84	-1.28882	-1.79357
2367.96	-1.35788	-1.78457
2368.08	-1.42194	-1.76843
2368.2	-1.48076	-1.74489
2368.32	-1.53419	-1.7141
2368.44	-1.58211	-1.6761
2368.56	-1.62444	-1.63103
2368.68	-1.66118	-1.5791
2368.8	-1.69225	-1.52066
2368.92	-1.71772	-1.45597
2369.04	-1.73761	-1.3856
2369.16	-1.75203	-1.30992
2369.28	-1.76103	-1.22951
2369.4	-1.76482	-1.1449
2369.52	-1.76351	-1.05671
2369.64	-1.7573	-0.965545
2369.76	-1.74635	-0.872109
2369.88	-1.73092	-0.776968
2370	-1.7113	-0.680826
2370.12	-1.68765	-0.5843
2370.24	-1.66028	-0.488019
2370.36	-1.62945	-0.392472
2370.48	-1.59538	-0.298309
2370.6	-1.55839	-0.205931
2370.72	-1.51868	-0.115899
2370.84	-1.47654	-0.0284301
2370.96	-1.43219	0.0559574
2371.08	-1.38585	0.137086
2371.2	-1.33777	0.214711
2371.32	-1.28818	0.288698
2371.44	-1.23721	0.359007
2371.56	-1.18508	0.425551
2371.68	-1.13195	0.488436
2371.8	-1.07791	0.547795
2371.92	-1.02316	0.603719
2372.04	-0.96776	0.656478
2372.16	-0.911824	0.70629
2372.28	-0.855472	0.753444
2372.4	-0.798694	0.798236
2372.52	-0.741597	0.840981
2372.64	-0.684214	0.882074
2372.76	-0.626578	0.921779
2372.88	-0.568712	0.960511
2373	-0.510697	0.998546
2373.12	-0.452538	1.03622
2373.24	-0.394227	1.07378
2373.36	-0.335878	1.11141
2373.48	-0.277451	1.14941
2373.6	-0.219032	1.1878
2373.72	-0.160619	1.22682
2373.84	-0.102377	1.26642
2373.96	-0.0442603	1.30666
2374.08	0.0135823	1.34745
2374.2	0.0710758	1.38873
2374.32	0.12814	1.43026
2374.44	0.184594	1.47186
2374.56	0.240402	1.51324
2374.68	0.295391	1.55411
2374.8	0.349385	1.59411
2374.92	0.402262	1.63284
2375.04	0.453825	1.66998
2375.16	0.503965	1.70504
2375.28	0.552495	1.73759
2375.4	0.599191	1.7672
2375.52	0.643887	1.79348
2375.64	0.68647	1.81601
2375.76	0.726722	1.8344
2375.88	0.764506	1.84829
2376	0.799674	1.85733
2376.12	0.832105	1.86131
2376.24	0.861687	1.85998
2376.36	0.888264	1.85309
2376.48	0.911768	1.84062
2376.6	0.932112	1.82248
2376.72	0.949215	1.79862
2376.84	0.962976	1.76914
2376.96	0.973451	1.73416
2377.08	0.980529	1.69381
2377.2	0.984321	1.64843
2377.32	0.984756	1.59823
2377.44	0.981925	1.54357
2377.56	0.975862	1.48486
2377.68	0.966587	1.42247
2377.8	0.954195	1.35687
2377.92	0.938721	1.28849
2378.04	0.92027	1.21787
2378.16	0.898929	1.14551
2378.28	0.87482	1.07182
2378.4	0.848008	0.997294
2378.52	0.818597	0.922449
2378.64	0.78662	0.847632
2378.76	0.752209	0.773294
2378.88	0.715436	0.699755
2379	0.676313	0.627305
2379.12	0.634928	0.556251
2379.24	0.591419	0.486768
2379.36	0.545729	0.419078
2379.48	0.497958	0.353242
2379.6	0.448095	0.289324
2379.72	0.396203	0.227286
2379.84	0.342271	0.167115
2379.96	0.286294	0.108648
2380.08	0.228305	0.0517657
2380.2	0.168362	-0.00375803
2380.32	0.106391	-0.0581566
2380.44	0.042458	-0.111683
2380.56	-0.0234859	-0.164632
2380.68	-0.0913628	-0.21728
2380.8	-0.161225	-0.269957
2380.92	-0.233016	-0.322979
2381.04	-0.306716	-0.376615
2381.16	-0.382236	-0.431224
2381.28	-0.459497	-0.486979
2381.4	-0.538436	-0.544176
2381.52	-0.618934	-0.602959
2381.64	-0.700924	-0.663467
2381.76	-0.784211	-0.725819
2381.88	-0.868643	-0.790039
2382	-0.954051	-0.856128
2382.12	-1.04019	-0.924062
2382.24	-1.12694	-0.993685
2382.36	-1.21399	-1.0648
2382.48	-1.30111	-1.13719
2382.6	-1.388	-1.2106
2382.72	-1.47438	-1.28464
2382.84	-1.56004	-1.35894
2382.96	-1.64451	-1.43308
2383.08	-1.72762	-1.50656
2383.2	-1.80901	-1.57889
2383.32	-1.88829	-1.64961
2383.44	-1.96523	-1.71821
2383.56	-2.03948	-1.78413
2383.68	-2.11076	-1.84679
2383.8	-2.17875	-1.90575
2383.92	-2.2431	-1.96049
2384.04	-2.30367	-2.01051
2384.16	-2.36018	-2.05542
2384.28	-2.41244	-2.09477
2384.4	-2.46024	-2.12829
2384.52	-2.50343	-2.15564
2384.64	-2.54192	-2.17659
2384.76	-2.57564	-2.19106
2384.88	-2.60445	-2.19874
2385	-2.6283	-2.19973
2385.12	-2.64728	-2.19393
2385.24	-2.66133	-2.18147
2385.36	-2.67056	-2.16244
2385.48	-2.67508	-2.13708
2385.6	-2.67496	-2.10558
2385.72	-2.67046	-2.06831
2385.84	-2.6617	-2.02555
2385.96	-2.64886	-1.97767
2386.08	-2.63219	-1.92516
2386.2	-2.61186	-1.86836
2386.32	-2.58816	-1.80779
2386.44	-2.56132	-1.7439
2386.56	-2.53162	-1.67714
2386.68	-2.49932	-1.60801
2386.8	-2.46466	-1.53694
2386.92	-2.42788	-1.46444
2387.04	-2.38924	-1.39089
2387.16	-2.34896	-1.31666
2387.28	-2.30725	-1.24207
2387.4	-2.26426	-1.16756
2387.52	-2.22018	-1.09326
2387.64	-2.17522	-1.01957
2387.76	-2.12938	-0.946547
2387.88	-2.08282	-0.874491
2388	-2.03567	-0.803384
2388.12	-1.98788	-0.733337
2388.24	-1.93951	-0.66433
2388.36	-1.89054	-0.59645
2388.48	-1.84096	-0.529552
2388.6	-1.79073	-0.463534
2388.72	-1.73971	-0.398323
2388.84	-1.68787	-0.333793
2388.96	-1.63509	-0.269803
2389.08	-1.58125	-0.206152
2389.2	-1.5262	-0.14269
2389.32	-1.46982	-0.0792495
2389.44	-1.41196	-0.0156803
2389.56	-1.3525	0.0481356
2389.68	-1.29134	0.112364
2389.8	-1.2283	0.177074
2389.92	-1.16331	0.242363
2390.04	-1.09627	0.308268
2390.16	-1.02711	0.374766
2390.28	-0.95578	0.441854
2390.4	-0.882252	0.509441
2390.52	-0.80649	0.577431
2390.64	-0.728598	0.645719
2390.76	-0.648611	0.714036
2390.88	-0.566576	0.782245
2391	-0.482687	0.850029
2391.12	-0.397049	0.917113
2391.24	-0.309882	0.983153
2391.36	-0.221321	1.04781
2391.48	-0.131718	1.1107
2391.6	-0.0412641	1.17146
2391.72	0.0497511	1.22971
2391.84	0.141005	1.28506
2391.96	0.232137	1.33704
2392.08	0.322768	1.38534
2392.2	0.412617	1.4296
2392.32	0.501234	1.46942
2392.44	0.588354	1.50452
2392.56	0.673535	1.53456
2392.68	0.756428	1.55931
2392.8	0.836735	1.57863
2392.92	0.914099	1.59229
2393.04	0.988192	1.60015
2393.16	1.05864	1.60215
2393.28	1.12522	1.5983
2393.4	1.18767	1.58856
2393.52	1.24574	1.57307
2393.64	1.29919	1.55191
2393.76	1.3479	1.52526
2393.88	1.39169	1.49336
2394	1.43046	1.45647
2394.12	1.46413	1.41487
2394.24	1.49263	1.36894
2394.36	1.516	1.31897
2394.48	1.53418	1.26538
2394.6	1.54721	1.20856
2394.72	1.55512	1.14892
2394.84	1.55807	1.08693
2394.96	1.55616	1.02293
2395.08	1.54945	0.957378
2395.2	1.53817	0.890663
2395.32	1.52243	0.823161
2395.44	1.50238	0.755203
2395.56	1.47822	0.687095
2395.68	1.45012	0.619148
2395.8	1.41825	0.551632
2395.92	1.38288	0.484801
2396.04	1.34412	0.41876
2396.16	1.30224	0.3538
2396.28	1.25737	0.289895
2396.4	1.20969	0.227158
2396.52	1.15943	0.165635
2396.64	1.1067	0.105235
2396.76	1.05168	0.04598
2396.88	0.994573	-0.0122594
2397	0.935504	-0.0695509
2397.12	0.874635	-0.126051
2397.24	0.812095	-0.181824
2397.36	0.748033	-0.237068
2397.48	0.68257	-0.291947
2397.6	0.615826	-0.346636
2397.72	0.547931	-0.401281
2397.84	0.478995	-0.456003
2397.96	0.409238	-0.510943
2398.08	0.338729	-0.566158
2398.2	0.267623	-0.621772
2398.32	0.196074	-0.677772
2398.44	0.124227	-0.734184
2398.56	0.0522381	-0.790988
2398.68	-0.019719	-0.84806
2398.8	-0.0915428	-0.905347
2398.92	-0.162981	-0.962684
2399.04	-0.233861	-1.01984
2399.16	-0.303927	-1.07664
2399.28	-0.373044	-1.13271
2399.4	-0.440987	-1.18786
2399.52	-0.507529	-1.24167
2399.64	-0.572493	-1.29378
2399.76	-0.635564	-1.34375
2399.88	-0.696584	-1.39129
2400	-0.755301	-1.43591
2400.12	-0.811538	-1.47723
2400.24	-0.865066	-1.51485
2400.36	-0.915621	-1.54837
2400.48	-0.963129	-1.57739
2400.6	-1.00726	-1.60157
2400.72	-1.04793	-1.62066
2400.84	-1.08504	-1.63429
2400.96	-1.11845	-1.64229
2401.08	-1.14809	-1.64446
2401.2	-1.17382	-1.64076
2401.32	-1.19568	-1.63102
2401.44	-1.21367	-1.61533
2401.56	-1.22768	-1.59366
2401.68	-1.2378	-1.5662
2401.8	-1.24406	-1.53309
2401.92	-1.24655	-1.49453
2402.04	-1.24541	-1.45086
2402.16	-1.24079	-1.40248
2402.28	-1.23276	-1.34965
2402.4	-1.22163	-1.293
2402.52	-1.20751	-1.23285
2402.64	-1.19056	-1.16978
2402.76	-1.17111	-1.10433
2402.88	-1.14928	-1.03697
2403	-1.12537	-0.968328
2403.12	-1.0996	-0.898928
2403.24	-1.0722	-0.829277
2403.36	-1.04343	-0.759941
2403.48	-1.01351	-0.691324
2403.6	-0.98265	-0.62393
2403.72	-0.951036	-0.55818
2403.84	-0.918899	-0.494392
2403.96	-0.886385	-0.432895
2404.08	-0.853652	-0.373989
2404.2	-0.820835	-0.317756
2404.32	-0.788065	-0.264426
2404.44	-0.75544	-0.21402
2404.56	-0.722978	-0.166522
2404.68	-0.690831	-0.121968
2404.8	-0.658951	-0.0801563
2404.92	-0.627362	-0.0408986
2405.04	-0.596087	-0.00406186
2405.16	-0.56502	0.0307734
2405.28	-0.534226	0.0637906
2405.4	-0.503547	0.09541
2405.52	-0.472924	0.125998
2405.64	-0.442309	0.155874
2405.76	-0.411586	0.185491
2405.88	-0.380653	0.215261
2406	-0.349377	0.245608
2406.12	-0.317714	0.276822
2406.24	-0.285525	0.309322
2406.36	-0.252675	0.34342
2406.48	-0.219131	0.379369
2406.6	-0.184774	0.417433
2406.72	-0.149541	0.457736
2406.84	-0.113367	0.500467
2406.96	-0.0762145	0.545637
2407.08	-0.0380091	0.593376
2407.2	0.00118979	0.643504
2407.32	0.0414372	0.695994
2407.44	0.0826929	0.750626
2407.56	0.124887	0.807193
2407.68	0.168003	0.865373
2407.8	0.211907	0.924803
2407.92	0.25656	0.985134
2408.04	0.30178	1.04591
2408.16	0.347517	1.1066
2408.28	0.393563	1.16682
2408.4	0.439747	1.22597
2408.52	0.485967	1.28354
2408.64	0.531931	1.33899
2408.76	0.577474	1.39176
2408.88	0.6224	1.44138
2409	0.666536	1.48734
2409.12	0.709646	1.52913
2409.24	0.751503	1.56638
2409.36	0.79192	1.59859
2409.48	0.830715	1.6256
2409.6	0.867718	1.64699
2409.72	0.902698	1.66256
2409.84	0.93542	1.67212
2409.96	0.965792	1.67559
2410.08	0.993632	1.67286
2410.2	1.0188	1.66403
2410.32	1.04111	1.64912
2410.44	1.0605	1.6283
2410.56	1.07686	1.60174
2410.68	1.09012	1.56974
2410.8	1.10016	1.5326
2410.92	1.10699	1.49067
2411.04	1.11056	1.44433
2411.16	1.11085	1.39399
2411.28	1.10781	1.34007
2411.4	1.10146	1.2831
2411.52	1.0919	1.2235
2411.64	1.07909	1.16177
2411.76	1.0631	1.09835
2411.88	1.044	1.03378
2412	1.02183	0.968415
2412.12	0.996716	0.90271
2412.24	0.968753	0.836968
2412.36	0.937973	0.771599
2412.48	0.904471	0.706864
2412.6	0.868455	0.643102
2412.72	0.829967	0.580452
2412.84	0.789133	0.519137
2412.96	0.746151	0.459289
2413.08	0.701045	0.400944
2413.2	0.654017	0.344139
2413.32	0.605136	0.288858
2413.44	0.554541	0.235002
2413.56	0.502429	0.182527
2413.68	0.448834	0.131231
2413.8	0.393959	0.0810181
2413.92	0.337934	0.0316661
2414.04	0.280849	-0.0169586
2414.16	0.222882	-0.0650769
2414.28	0.164125	-0.112962
2414.4	0.104724	-0.160736
2414.52	0.0448353	-0.208662
2414.64	-0.0154419	-0.256869
2414.76	-0.0759646	-0.305575
2414.88	-0.136587	-0.354832
2415	-0.197168	-0.404706
2415.12	-0.257541	-0.455295
2415.24	-0.31759	-0.50654
2415.36	-0.377173	-0.558497
2415.48	-0.436102	-0.61099
2415.6	-0.494263	-0.66396
2415.72	-0.551457	-0.717158
2415.84	-0.607534	-0.770447
2415.96	-0.662391	-0.823496
2416.08	-0.715775	-0.876011
2416.2	-0.767567	-0.927654
2416.32	-0.817568	-0.978002
2416.44	-0.865631	-1.02671
2416.56	-0.911577	-1.07329
2416.68	-0.955261	-1.11738
2416.8	-0.996516	-1.15854
2416.92	-1.03518	-1.19628
2417.04	-1.07109	-1.23017
2417.16	-1.10408	-1.25985
2417.28	-1.13397	-1.28494
2417.4	-1.16069	-1.30506
2417.52	-1.18415	-1.31989
2417.64	-1.20421	-1.32917
2417.76	-1.22079	-1.33269
2417.88	-1.23387	-1.33032
2418	-1.24333	-1.32191
2418.12	-1.24922	-1.30752
2418.24	-1.25146	-1.287
2418.36	-1.24999	-1.26056
2418.48	-1.24491	-1.22829
2418.6	-1.23619	-1.19043
2418.72	-1.22393	-1.14721
2418.84	-1.20816	-1.09901
2418.96	-1.18898	-1.04616
2419.08	-1.16655	-0.989128
2419.2	-1.14091	-0.928363
2419.32	-1.1122	-0.864358
2419.44	-1.0806	-0.797638
2419.56	-1.04622	-0.728712
2419.68	-1.00919	-0.658173
2419.8	-0.969698	-0.586536
2419.92	-0.927917	-0.514375
2420.04	-0.884017	-0.442236
2420.16	-0.838214	-0.370595
2420.28	-0.79057	-0.299931
2420.4	-0.741331	-0.230764
2420.52	-0.690621	-0.163399
2420.64	-0.638568	-0.0981798
2420.76	-0.585322	-0.0355498
2420.88	-0.531009	0.0243652
2421	-0.475747	0.0812532
2421.12	-0.419724	0.135064
2421.24	-0.362938	0.185657
2421.36	-0.305538	0.232996
2421.48	-0.247591	0.277179
2421.6	-0.189148	0.318232
2421.72	-0.13029	0.356247
2421.84	-0.0710567	0.391444
2421.96	-0.0114803	0.424046
2422.08	0.0483355	0.45429
2422.2	0.108447	0.482448
2422.32	0.168756	0.508758
2422.44	0.229266	0.533594
2422.56	0.289965	0.557257
2422.68	0.350756	0.580015
2422.8	0.411677	0.602254
2422.92	0.472643	0.624202
2423.04	0.533586	0.646138
2423.16	0.594536	0.66834
2423.28	0.655372	0.690974
2423.4	0.716017	0.714209
2423.52	0.776408	0.738196
2423.64	0.836423	0.762986
2423.76	0.895976	0.788724
2423.88	0.954919	0.815299
2424	1.01312	0.842758
2424.12	1.07048	0.870945
2424.24	1.12672	0.899712
2424.36	1.18177	0.928948
2424.48	1.2354	0.958385
2424.6	1.2874	0.987742
2424.72	1.33767	1.01678
2424.84	1.3859	1.04514
2424.96	1.43191	1.07255
2425.08	1.47553	1.09867
2425.2	1.51653	1.1231
2425.32	1.5547	1.14554
2425.44	1.58981	1.16556
2425.56	1.62172	1.18294
2425.68	1.65024	1.19734
2425.8	1.67522	1.20844
2425.92	1.6965	1.21603
2426.04	1.71394	1.21985
2426.16	1.72747	1.21979
2426.28	1.73701	1.21568
2426.4	1.74243	1.20746
2426.52	1.74372	1.19503
2426.64	1.74079	1.17845
2426.76	1.73375	1.15776
2426.88	1.72251	1.1331
2427	1.70714	1.10458
2427.12	1.68771	1.07241
2427.24	1.66436	1.03684
2427.36	1.63718	0.998208
2427.48	1.60623	0.956762
2427.6	1.57171	0.912874
2427.72	1.53376	0.86687
2427.84	1.49251	0.819138
2427.96	1.44817	0.770062
2428.08	1.40094	0.720081
2428.2	1.351	0.669567
2428.32	1.29854	0.618824
2428.44	1.24373	0.568306
2428.56	1.18675	0.518292
2428.68	1.12782	0.469087
2428.8	1.06714	0.421011
2428.92	1.00487	0.374168
2429.04	0.941121	0.328873
2429.16	0.876112	0.285163
2429.28	0.809968	0.243255
2429.4	0.742828	0.203056
2429.52	0.674833	0.164707
2429.64	0.606073	0.12807
2429.76	0.536649	0.0931033
2429.88	0.466673	0.0595878
2430	0.396223	0.0274367
2430.12	0.325323	-0.0036974
2430.24	0.254089	-0.0339502
2430.36	0.18255	-0.0636802
2430.48	0.11074	-0.0931352
2430.6	0.0387552	-0.122616
2430.72	-0.0334121	-0.152453
2430.84	-0.105707	-0.182951
2430.96	-0.178086	-0.214401
2431.08	-0.250545	-0.247142
2431.2	-0.322972	-0.281362
2431.32	-0.395317	-0.317343
2431.44	-0.467555	-0.355246
2431.56	-0.539602	-0.395298
2431.68	-0.611395	-0.437495
2431.8	-0.682842	-0.481911
2431.92	-0.753808	-0.528567
2432.04	-0.82423	-0.577391
2432.16	-0.893979	-0.628242
2432.28	-0.962888	-0.680967
2432.4	-1.03084	-0.735326
2432.52	-1.09765	-0.791029
2432.64	-1.16322	-0.847717
2432.76	-1.22729	-0.905011
2432.88	-1.28964	-0.962454
2433	-1.3502	-1.01956
2433.12	-1.40869	-1.0758
2433.24	-1.46492	-1.13069
2433.36	-1.5187	-1.18363
2433.48	-1.56979	-1.2341
2433.6	-1.61803	-1.28155
2433.72	-1.6632	-1.32539
2433.84	-1.7051	-1.36513
2433.96	-1.74353	-1.40023
2434.08	-1.77835	-1.43029
2434.2	-1.80944	-1.45481
2434.32	-1.83664	-1.47343
2434.44	-1.85983	-1.48584
2434.56	-1.87894	-1.49183
2434.68	-1.8939	-1.49113
2434.8	-1.90469	-1.48363
2434.92	-1.91122	-1.4693
2435.04	-1.91347	-1.4481
2435.16	-1.91148	-1.42015
2435.28	-1.9053	-1.38556
2435.4	-1.89499	-1.34459
2435.52	-1.88064	-1.29753
2435.64	-1.86237	-1.24464
2435.76	-1.84029	-1.18644
2435.88	-1.81458	-1.12333
2436	-1.78535	-1.05579
2436.12	-1.75279	-0.984368
2436.24	-1.71714	-0.909545
2436.36	-1.67854	-0.831986
2436.48	-1.63717	-0.752231
2436.6	-1.59325	-0.670841
2436.72	-1.54705	-0.588419
2436.84	-1.49874	-0.50552
2436.96	-1.44847	-0.422685
2437.08	-1.39649	-0.340433
2437.2	-1.34297	-0.259163
2437.32	-1.2881	-0.179403
2437.44	-1.23202	-0.101447
2437.56	-1.17492	-0.0257061
2437.68	-1.11687	0.0476211
2437.8	-1.0581	0.118223
2437.92	-0.998609	0.186
2438.04	-0.938543	0.250813
2438.16	-0.878008	0.31258
2438.28	-0.817018	0.371406
2438.4	-0.755676	0.427233
2438.52	-0.693975	0.480245
2438.64	-0.631936	0.530516
2438.76	-0.569614	0.578285
2438.88	-0.506983	0.623732
2439	-0.444097	0.667028
2439.12	-0.380905	0.708502
2439.24	-0.317414	0.74841
2439.36	-0.253625	0.787035
2439.48	-0.189492	0.824603
2439.6	-0.125049	0.861345
2439.72	-0.0602392	0.897567
2439.84	0.00487188	0.933416
2439.96	0.0702785	0.969091
2440.08	0.135952	1.0047
2440.2	0.201868	1.04041
2440.32	0.267948	1.07622
2440.44	0.33413	1.1122
2440.56	0.400379	1.14832
2440.68	0.466457	1.18452
2440.8	0.532362	1.22065
2440.92	0.597913	1.25657
2441.04	0.662973	1.29206
2441.16	0.727368	1.32687
2441.28	0.790908	1.36068
2441.4	0.853428	1.39326
2441.52	0.914696	1.42421
2441.64	0.974455	1.45318
2441.76	1.03255	1.47986
2441.88	1.0887	1.50377
2442	1.14266	1.52458
2442.12	1.19416	1.54198
2442.24	1.24299	1.55553
2442.36	1.28893	1.56499
2442.48	1.33172	1.56997
2442.6	1.37113	1.57027
2442.72	1.40697	1.56567
2442.84	1.43907	1.55601
2442.96	1.46721	1.54115
2443.08	1.49124	1.52104
2443.2	1.51094	1.49558
2443.32	1.5263	1.46492
2443.44	1.53717	1.42908
2443.56	1.54346	1.38826
2443.68	1.54513	1.34266
2443.8	1.54215	1.29255
2443.92	1.5346	1.23816
2444.04	1.52242	1.18001
2444.16	1.50575	1.11841
2444.28	1.48461	1.05376
2444.4	1.45914	0.98656
2444.52	1.4295	0.917258
2444.64	1.3958	0.846342
2444.76	1.35817	0.774339
2444.88	1.31694	0.701701
2445	1.27222	0.628972
2445.12	1.22425	0.55657
2445.24	1.17325	0.484948
2445.36	1.11949	0.414511
2445.48	1.0632	0.345644
2445.6	1.0046	0.278617
2445.72	0.943958	0.213748
2445.84	0.881503	0.151236
2445.96	0.817462	0.0913224
2446.08	0.752114	0.0340797
2446.2	0.685608	-0.020334
2446.32	0.618186	-0.0719754
2446.44	0.550047	-0.120815
2446.56	0.481346	-0.167024
2446.68	0.412247	-0.210681
2446.8	0.342908	-0.252
2446.92	0.273459	-0.291198
2447.04	0.203976	-0.328493
2447.16	0.134583	-0.364163
2447.28	0.0653032	-0.398506
2447.4	-0.00376741	-0.431852
2447.52	-0.0725768	-0.464518
2447.64	-0.14115	-0.49678
2447.76	-0.209463	-0.529013
2447.88	-0.27747	-0.5615
2448	-0.345209	-0.594495
2448.12	-0.412678	-0.628222
2448.24	-0.479886	-0.662954
2448.36	-0.546875	-0.698823
2448.48	-0.613658	-0.735964
2448.6	-0.680199	-0.774412
2448.72	-0.746579	-0.814271
2448.84	-0.812799	-0.855494
2448.96	-0.878813	-0.898008
2449.08	-0.944612	-0.941685
2449.2	-1.01018	-0.986393
2449.32	-1.07548	-1.0319
2449.44	-1.14045	-1.07796
2449.56	-1.20501	-1.12423
2449.68	-1.26911	-1.17037
2449.8	-1.33265	-1.21599
2449.92	-1.39548	-1.26078
2450.04	-1.45751	-1.30424
2450.16	-1.51864	-1.34597
2450.28	-1.57866	-1.38557
2450.4	-1.63744	-1.42251
2450.52	-1.6948	-1.45646
2450.64	-1.75053	-1.48701
2450.76	-1.80449	-1.51376
2450.88	-1.8565	-1.53635
2451	-1.90636	-1.55447
2451.12	-1.95392	-1.56789
2451.24	-1.99901	-1.57637
2451.36	-2.04149	-1.57977
2451.48	-2.08115	-1.57793
2451.6	-2.11789	-1.57079
2451.72	-2.15143	-1.55834
2451.84	-2.18176	-1.54066
2451.96	-2.20871	-1.51783
2452.08	-2.23219	-1.49003
2452.2	-2.25213	-1.45749
2452.32	-2.26842	-1.42048
2452.44	-2.28104	-1.37927
2452.56	-2.28992	-1.3343
2452.68	-2.29504	-1.28593
2452.8	-2.29638	-1.23457
2452.92	-2.29386	-1.18066
2453.04	-2.28753	-1.12469
2453.16	-2.27742	-1.0671
2453.28	-2.26354	-1.00842
2453.4	-2.24593	-0.949056
2453.52	-2.22457	-0.889479
2453.64	-2.19959	-0.830115
2453.76	-2.17092	-0.77144
2453.88	-2.13867	-0.713708
2454	-2.10287	-0.657296
2454.12	-2.06359	-0.602572
2454.24	-2.02079	-0.549712
2454.36	-1.97454	-0.498972
2454.48	-1.92493	-0.45048
2454.6	-1.87188	-0.404349
2454.72	-1.81547	-0.360656
2454.84	-1.75578	-0.319354
2454.96	-1.69271	-0.280428
2455.08	-1.62636	-0.243749
2455.2	-1.55674	-0.209274
2455.32	-1.48384	-0.176698
2455.44	-1.40774	-0.145896
2455.56	-1.3284	-0.116611
2455.68	-1.2459	-0.0886343
2455.8	-1.16024	-0.0616572
2455.92	-1.07144	-0.0353389
2456.04	-0.979599	-0.00945358
2456.16	-0.884795	0.016315
2456.28	-0.787079	0.0421893
2456.4	-0.68656	0.0685034
2456.52	-0.583291	0.0954969
2456.64	-0.477494	0.123308
2456.76	-0.369285	0.152126
2456.88	-0.258858	0.182071
2457	-0.146398	0.213246
2457.12	-0.0321417	0.245735
2457.24	0.083668	0.27947
2457.36	0.200786	0.314517
2457.48	0.3189	0.350761
2457.6	0.437727	0.388025
2457.72	0.55693	0.426175
2457.84	0.676139	0.464948
2457.96	0.794992	0.50411
2458.08	0.913091	0.543392
2458.2	1.03014	0.582411
2458.32	1.14558	0.62094
2458.44	1.25912	0.658543
2458.56	1.37028	0.694825
2458.68	1.47864	0.729483
2458.8	1.58378	0.762115
2458.92	1.68526	0.79229
2459.04	1.78276	0.819743
2459.16	1.87588	0.844051
2459.28	1.96422	0.864964
2459.4	2.04745	0.882184
2459.52	2.12528	0.895527
2459.64	2.19739	0.90467
2459.76	2.26348	0.909576
2459.88	2.32329	0.910027
2460	2.37664	0.906038
2460.12	2.42334	0.897518
2460.24	2.46323	0.884531
2460.36	2.49622	0.867115
2460.48	2.52225	0.845423
2460.6	2.54124	0.819604
2460.72	2.55329	0.789929
2460.84	2.5583	0.756548
2460.96	2.55641	0.719798
2461.08	2.54773	0.67991
2461.2	2.53233	0.637242
2461.32	2.5104	0.592121
2461.44	2.4821	0.544963
2461.56	2.44771	0.496035
2461.68	2.40737	0.445724
2461.8	2.36135	0.394336
2461.92	2.30994	0.342271
2462.04	2.25336	0.289764
2462.16	2.1919	0.237113
2462.28	2.12589	0.184573
2462.4	2.05553	0.132415
2462.52	1.9812	0.0807058
2462.64	1.90314	0.0297836
2462.76	1.8217	-0.0203489
2462.88	1.73709	-0.0695653
2463	1.64965	-0.11781
2463.12	1.5596	-0.165087
2463.24	1.46723	-0.211405
2463.36	1.37278	-0.256804
2463.48	1.27649	-0.301428
2463.6	1.17854	-0.3453
2463.72	1.07922	-0.388604
2463.84	0.97865	-0.431413
2463.96	0.877046	-0.473914
2464.08	0.774621	-0.516165
2464.2	0.671476	-0.558422
2464.32	0.567764	-0.600744
2464.44	0.463669	-0.643256
2464.56	0.359319	-0.686039
2464.68	0.254877	-0.729163
2464.8	0.150462	-0.772675
2464.92	0.0461851	-0.816577
2465.04	-0.0577956	-0.860795
2465.16	-0.16135	-0.905313
2465.28	-0.264315	-0.94995
2465.4	-0.366592	-0.994584
2465.52	-0.468034	-1.03897
2465.64	-0.568459	-1.08296
2465.76	-0.667714	-1.12612
2465.88	-0.765624	-1.16828
2466	-0.861978	-1.209
2466.12	-0.956666	-1.24797
2466.24	-1.04941	-1.28474
2466.36	-1.14008	-1.31885
2466.48	-1.22845	-1.3499
2466.6	-1.31427	-1.37748
2466.72	-1.39734	-1.40116
2466.84	-1.47747	-1.42053
2466.96	-1.55445	-1.43518
2467.08	-1.62807	-1.44468
2467.2	-1.69805	-1.44877
2467.32	-1.76424	-1.44711
2467.44	-1.8265	-1.43946
2467.56	-1.88462	-1.42562
2467.68	-1.93846	-1.40543
2467.8	-1.98799	-1.37884
2467.92	-2.03299	-1.34585
2468.04	-2.0734	-1.30652
2468.16	-2.10919	-1.26086
2468.28	-2.14031	-1.20916
2468.4	-2.16673	-1.15157
2468.52	-2.18848	-1.08846
2468.64	-2.20562	-1.02015
2468.76	-2.21821	-0.947129
2468.88	-2.22634	-0.869831
2469	-2.23019	-0.788783
2469.12	-2.22984	-0.704562
2469.24	-2.22552	-0.617778
2469.36	-2.21735	-0.529002
2469.48	-2.2056	-0.438886
2469.6	-2.19041	-0.348022
2469.72	-2.17202	-0.257128
2469.84	-2.15069	-0.166758
2469.96	-2.12664	-0.0775681
2470.08	-2.10007	0.00992719
2470.2	-2.07126	0.0951256
2470.32	-2.04039	0.177629
2470.44	-2.0077	0.256856
2470.56	-1.97337	0.33257
2470.68	-1.93758	0.404269
2470.8	-1.90047	0.471868
2470.92	-1.86226	0.535019
2471.04	-1.82299	0.593643
2471.16	-1.78281	0.647611
2471.28	-1.74183	0.697008
2471.4	-1.70005	0.741787
2471.52	-1.65756	0.782139
2471.64	-1.61437	0.81825
2471.76	-1.57048	0.850327
2471.88	-1.52591	0.87865
2472	-1.48059	0.90358
2472.12	-1.43455	0.925439
2472.24	-1.3877	0.944582
2472.36	-1.33999	0.961452
2472.48	-1.2914	0.976438
2472.6	-1.24183	0.990002
2472.72	-1.19127	1.00255
2472.84	-1.13963	1.01448
2472.96	-1.08694	1.02615
2473.08	-1.03312	1.03798
2473.2	-0.97817	1.05025
2473.32	-0.922162	1.06324
2473.44	-0.865088	1.07717
2473.56	-0.807015	1.09228
2473.68	-0.747971	1.10869
2473.8	-0.688132	1.12651
2473.92	-0.627578	1.14576
2474.04	-0.566469	1.16639
2474.16	-0.504969	1.18844
2474.28	-0.443275	1.21169
2474.4	-0.381622	1.23596
2474.52	-0.320282	1.26111
2474.64	-0.259437	1.28683
2474.76	-0.199429	1.31284
2474.88	-0.140533	1.33874
2475	-0.0830168	1.36425
2475.12	-0.0272073	1.38902
2475.24	0.0265982	1.41259
2475.36	0.0780697	1.43462
2475.48	0.126908	1.45473
2475.6	0.172835	1.47246
2475.72	0.21555	1.48754
2475.84	0.254822	1.49956
2475.96	0.29039	1.50826
2476.08	0.322043	1.51338
2476.2	0.349622	1.51464
[truncated: 210,691+ more rows]
