# Supplementary material for: Potentiation of neuronal activity by tonic GluD1 current in brain slices
Source: EMBO Rep. 2023 May 8;24(7):e56801. doi: 10.15252/embr.202356801 (PMC10328076; doi:10.15252/embr.202356801)
Supplement: Supplementary file 8 — Source Data for Figure 5 [file EMBR-24-e56801-s009.zip › Figure 5/Figure 5C.xlsx]

## Sheet: Figure 4C
1.2	4.8
4140	14903.9
9556.36	10772.3
3553.22	5637.09
9400.31	13428.3
4232.78	2365.22
3815.18	7384.04
2862.63	7927.02
3968.71	5015.85
21463.8	27154
4155.77	4249.47
4799.6	6211.55
6347.51	8366.8
3523.8	5176.83
4516.89	8757.43
10796.1	17970.5
4373.49	12766.3
7794.82	15429.5
2509.63	3616.4
5024	8035.68
3563.07	2994.75
3438.77	11185.8
