# Supplementary material for: Potentiation of neuronal activity by tonic GluD1 current in brain slices
Source: EMBO Rep. 2023 May 8;24(7):e56801. doi: 10.15252/embr.202356801 (PMC10328076; doi:10.15252/embr.202356801)
Supplement: Supplementary file 9 — Source Data for Figure 6 [file EMBR-24-e56801-s001.zip]

Archive with 20 entries (19 files):
- Figure 6/
- __MACOSX/._Figure 6
- Figure 6/Figure 6F.xlsx
- __MACOSX/Figure 6/._Figure 6F.xlsx
- Figure 6/Figure 6J.xlsx
- __MACOSX/Figure 6/._Figure 6J.xlsx
- Figure 6/Figure 6G.xlsx
- __MACOSX/Figure 6/._Figure 6G.xlsx
- Figure 6/Figure 6B.xlsx
- __MACOSX/Figure 6/._Figure 6B.xlsx
- Figure 6/Figure 6C.xlsx
- __MACOSX/Figure 6/._Figure 6C.xlsx
- Figure 6/Figure 6D.xlsx
- __MACOSX/Figure 6/._Figure 6D.xlsx
- Figure 6/FIgure 6H.xlsx
- __MACOSX/Figure 6/._FIgure 6H.xlsx
- Figure 6/Figure 6I.xlsx
- __MACOSX/Figure 6/._Figure 6I.xlsx
- Figure 6/Figure 6E.xlsx
- __MACOSX/Figure 6/._Figure 6E.xlsx
