# Supplementary material for: Potentiation of neuronal activity by tonic GluD1 current in brain slices
Source: EMBO Rep. 2023 May 8;24(7):e56801. doi: 10.15252/embr.202356801 (PMC10328076; doi:10.15252/embr.202356801)
Supplement: Supplementary file 9 — Source Data for Figure 6 [file EMBR-24-e56801-s001.zip › Figure 6/Figure 6F.xlsx]

## Sheet: Sheet1
control			NSP
time (ms)			time (ms)
-76.63	-32.469		-144.51	-27.0048
-76.62	-32.4751		-144.5	-27.0582
-76.61	-32.4751		-144.49	-27.0659
-76.6	-32.469		-144.48	-27.1193
-76.59	-32.4751		-144.47	-27.2032
-76.58	-32.5056		-144.46	-27.2337
-76.57	-32.5239		-144.45	-27.31
-76.56	-32.5544		-144.44	-27.3787
-76.55	-32.5911		-144.43	-27.4473
-76.54	-32.6094		-144.42	-27.5465
-76.53	-32.6399		-144.41	-27.6304
-76.52	-32.7009		-144.4	-27.6915
-76.51	-32.7314		-144.39	-27.7983
-76.5	-32.7864		-144.38	-27.8975
-76.49	-32.823		-144.37	-27.9738
-76.48	-32.8779		-144.36	-28.0958
-76.47	-32.9451		-144.35	-28.2179
-76.46	-32.9939		-144.34	-28.2866
-76.45	-33.0549		-144.33	-28.4163
-76.44	-33.1282		-144.32	-28.5536
-76.43	-33.177		-144.31	-28.6528
-76.42	-33.2747		-144.3	-28.7825
-76.41	-33.3235		-144.29	-28.8893
-76.4	-33.3845		-144.28	-29.0114
-76.39	-33.4578		-144.27	-29.1411
-76.38	-33.5432		-144.26	-29.2708
-76.37	-33.6165		-144.25	-29.3852
-76.36	-33.6714		-144.24	-29.492
-76.35	-33.7629		-144.23	-29.6446
-76.34	-33.8179		-144.22	-29.7667
-76.33	-33.8911		-144.21	-29.8887
-76.32	-33.9705		-144.2	-30.0413
-76.31	-34.0559		-144.19	-30.1558
-76.3	-34.123		-144.18	-30.2931
-76.29	-34.2146		-144.17	-30.4304
-76.28	-34.2695		-144.16	-30.5449
-76.27	-34.3733		-144.15	-30.6822
-76.26	-34.4465		-144.14	-30.8271
-76.25	-34.5381		-144.13	-30.9492
-76.24	-34.6052		-144.12	-31.0637
-76.23	-34.7029		-144.11	-31.201
-76.22	-34.7822		-144.1	-31.3383
-76.21	-34.8616		-144.09	-31.4756
-76.2	-34.9592		-144.08	-31.5825
-76.19	-35.0264		-144.07	-31.735
-76.18	-35.0996		-144.06	-31.8419
-76.17	-35.1912		-144.05	-31.9868
-76.16	-35.2949		-144.04	-32.147
-76.15	-35.3743		-144.03	-32.2615
-76.14	-35.4597		-144.02	-32.3835
-76.13	-35.5574		-144.01	-32.5209
-76.12	-35.6367		-144	-32.6582
-76.11	-35.7039		-143.99	-32.7955
-76.1	-35.8137		-143.98	-32.9481
-76.09	-35.9053		-143.97	-33.0931
-76.08	-35.9724		-143.96	-33.1999
-76.07	-36.1006		-143.95	-33.3448
-76.06	-36.1738		-143.94	-33.4974
-76.05	-36.2532		-143.93	-33.6271
-76.04	-36.3386		-143.92	-33.7874
-76.03	-36.418		-143.91	-33.9247
-76.02	-36.5156		-143.9	-34.0773
-76.01	-36.6011		-143.89	-34.2299
-76	-36.7109		-143.88	-34.3824
-75.99	-36.8025		-143.87	-34.5121
-75.98	-36.8879		-143.86	-34.6647
-75.97	-36.9917		-143.85	-34.825
-75.96	-37.0833		-143.84	-34.9623
-75.95	-37.1809		-143.83	-35.1149
-75.94	-37.2786		-143.82	-35.2675
-75.93	-37.3823		-143.81	-35.4429
-75.92	-37.48		-143.8	-35.5879
-75.91	-37.5715		-143.79	-35.7328
-75.9	-37.6753		-143.78	-35.9007
-75.89	-37.7913		-143.77	-36.0609
-75.88	-37.8645		-143.76	-36.2135
-75.87	-37.9866		-143.75	-36.3661
-75.86	-38.0903		-143.74	-36.5416
-75.85	-38.1819		-143.73	-36.6942
-75.84	-38.2795		-143.72	-36.8696
-75.83	-38.3894		-143.71	-37.0222
-75.82	-38.4871		-143.7	-37.1748
-75.81	-38.5908		-143.69	-37.3579
-75.8	-38.7434		-143.68	-37.5105
-75.79	-38.8167		-143.67	-37.6936
-75.78	-38.9265		-143.66	-37.8386
-75.77	-39.0364		-143.65	-38.0217
-75.76	-39.1401		-143.64	-38.1819
-75.75	-39.2561		-143.63	-38.3345
-75.74	-39.3721		-143.62	-38.5252
-75.73	-39.488		-143.61	-38.6778
-75.72	-39.604		-143.6	-38.8533
-75.71	-39.6956		-143.59	-39.0211
-75.7	-39.8298		-143.58	-39.1737
-75.69	-39.958		-143.57	-39.3339
-75.68	-40.0557		-143.56	-39.517
-75.67	-40.1899		-143.55	-39.6772
-75.66	-40.2998		-143.54	-39.8146
-75.65	-40.4158		-143.53	-39.9748
-75.64	-40.5256		-143.52	-40.1655
-75.63	-40.6782		-143.51	-40.2952
-75.62	-40.7759		-143.5	-40.4631
-75.61	-40.8857		-143.49	-40.6233
-75.6	-41.0078		-143.48	-40.753
-75.59	-41.1238		-143.47	-40.9361
-75.58	-41.2397		-143.46	-41.0887
-75.57	-41.3557		-143.45	-41.2108
-75.56	-41.4778		-143.44	-41.3633
-75.55	-41.5815		-143.43	-41.5312
-75.54	-41.6975		-143.42	-41.6533
-75.53	-41.8196		-143.41	-41.783
-75.52	-41.9233		-143.4	-41.9355
-75.51	-42.0332		-143.39	-42.0729
-75.5	-42.1614		-143.38	-42.2178
-75.49	-42.2529		-143.37	-42.3552
-75.48	-42.3628		-143.36	-42.4849
-75.47	-42.4788		-143.35	-42.6069
-75.46	-42.5764		-143.34	-42.7519
-75.45	-42.7046		-143.33	-42.8663
-75.44	-42.8145		-143.32	-42.9731
-75.43	-42.9243		-143.31	-43.1105
-75.42	-43.0464		-143.3	-43.2173
-75.41	-43.1501		-143.29	-43.3394
-75.4	-43.2539		-143.28	-43.4614
-75.39	-43.3638		-143.27	-43.5682
-75.38	-43.4492		-143.26	-43.6827
-75.37	-43.5652		-143.25	-43.8047
-75.36	-43.675		-143.24	-43.8963
-75.35	-43.7666		-143.23	-44.0031
-75.34	-43.8765		-143.22	-44.1023
-75.33	-43.9741		-143.21	-44.2015
-75.32	-44.0718		-143.2	-44.2854
-75.31	-44.1389		-143.19	-44.377
-75.3	-44.2549		-143.18	-44.4761
-75.29	-44.3281		-143.17	-44.5753
-75.28	-44.4258		-143.16	-44.6516
-75.27	-44.5112		-143.15	-44.7432
-75.26	-44.6028		-143.14	-44.8118
-75.25	-44.6821		-143.13	-44.9034
-75.24	-44.7737		-143.12	-44.9797
-75.23	-44.853		-143.11	-45.0712
-75.22	-44.9324		-143.1	-45.1323
-75.21	-44.9995		-143.09	-45.2086
-75.2	-45.1033		-143.08	-45.3001
-75.19	-45.1765		-143.07	-45.3688
-75.18	-45.2314		-143.06	-45.4222
-75.17	-45.3291		-143.05	-45.5137
-75.16	-45.4023		-143.04	-45.5748
-75.15	-45.4512		-143.03	-45.6358
-75.14	-45.5366		-143.02	-45.7121
-75.13	-45.6099		-143.01	-45.7731
-75.12	-45.677		-143	-45.8189
-75.11	-45.7502		-142.99	-45.9028
-75.1	-45.8174		-142.98	-45.9562
-75.09	-45.8662		-142.97	-46.002
-75.08	-45.9334		-142.96	-46.0554
-75.07	-46.0005		-142.95	-46.0859
-75.06	-46.0676		-142.94	-46.1546
-75.05	-46.1287		-142.93	-46.2004
-75.04	-46.1653		-142.92	-46.2462
-75.03	-46.2202		-142.91	-46.2996
-75.02	-46.2935		-142.9	-46.3148
-75.01	-46.3362		-142.89	-46.3759
-75	-46.3972		-142.88	-46.4064
-74.99	-46.4705		-142.87	-46.4521
-74.98	-46.4888		-142.86	-46.5208
-74.97	-46.5376		-142.85	-46.559
-74.96	-46.5864		-142.84	-46.5742
-74.95	-46.6353		-142.83	-46.6353
-74.94	-46.6658		-142.82	-46.6581
-74.93	-46.739		-142.81	-46.7039
-74.92	-46.7695		-142.8	-46.7421
-74.91	-46.8		-142.79	-46.7573
-74.9	-46.8672		-142.78	-46.8031
-74.89	-46.9221		-142.77	-46.8184
-74.88	-46.9343		-142.76	-46.8565
-74.87	-46.9832		-142.75	-46.9023
-74.86	-47.0198		-142.74	-46.9175
-74.85	-47.0686		-142.73	-46.9404
-74.84	-47.0869		-142.72	-46.9786
-74.83	-47.1296		-142.71	-47.0091
-74.82	-47.1724		-142.7	-47.032
-74.81	-47.2212		-142.69	-47.0625
-74.8	-47.2273		-142.68	-47.093
-74.79	-47.27		-142.67	-47.1235
-74.78	-47.3066		-142.66	-47.1464
-74.77	-47.3372		-142.65	-47.1769
-74.76	-47.3677		-142.64	-47.1693
-74.75	-47.386		-142.63	-47.1998
-74.74	-47.4043		-142.62	-47.2227
-74.73	-47.4592		-142.61	-47.2456
-74.72	-47.4959		-142.6	-47.2761
-74.71	-47.4897		-142.59	-47.2838
-74.7	-47.5203		-142.58	-47.299
-74.69	-47.5508		-142.57	-47.3143
-74.68	-47.5752		-142.56	-47.3448
-74.67	-47.5996		-142.55	-47.3372
-74.66	-47.6118		-142.54	-47.36
-74.65	-47.6484		-142.53	-47.3753
-74.64	-47.6667		-142.52	-47.3982
-74.63	-47.6851		-142.51	-47.4135
-74.62	-47.7156		-142.5	-47.4363
-74.61	-47.7339		-142.49	-47.4287
-74.6	-47.7644		-142.48	-47.444
-74.59	-47.7888		-142.47	-47.4516
-74.58	-47.801		-142.46	-47.4669
-74.57	-47.8193		-142.45	-47.4745
-74.56	-47.8438		-142.44	-47.505
-74.55	-47.8621		-142.43	-47.5126
-74.54	-47.8804		-142.42	-47.505
-74.53	-47.8987		-142.41	-47.5355
-74.52	-47.917		-142.4	-47.5355
-74.51	-47.9475		-142.39	-47.5584
-74.5	-47.9536		-142.38	-47.566
-74.49	-47.9536		-142.37	-47.5966
-74.48	-47.9902		-142.36	-47.6042
-74.47	-48.0024		-142.35	-47.6042
-74.46	-47.9963		-142.34	-47.6271
-74.45	-48.0146		-142.33	-47.6194
-74.44	-48.0391		-142.32	-47.6194
-74.43	-48.0452		-142.31	-47.6271
-74.42	-48.0635		-142.3	-47.6347
-74.41	-48.0818		-142.29	-47.6347
-74.4	-48.0818		-142.28	-47.6347
-74.39	-48.1062		-142.27	-47.6576
-74.38	-48.1245		-142.26	-47.6423
-74.37	-48.1367		-142.25	-47.65
-74.36	-48.1489		-142.24	-47.6729
-74.35	-48.1672		-142.23	-47.6652
-74.34	-48.1672		-142.22	-47.6729
-74.33	-48.1855		-142.21	-47.6881
-74.32	-48.1855		-142.2	-47.6957
-74.31	-48.2039		-142.19	-47.711
-74.3	-48.21		-142.18	-47.711
-74.29	-48.2039		-142.17	-47.7186
-74.28	-48.2466		-142.16	-47.7263
-74.27	-48.2588		-142.15	-47.7263
-74.26	-48.2466		-142.14	-47.7339
-74.25	-48.2588		-142.13	-47.7339
-74.24	-48.2649		-142.12	-47.7415
-74.23	-48.2893		-142.11	-47.7568
-74.22	-48.2954		-142.1	-47.7568
-74.21	-48.2893		-142.09	-47.7568
-74.2	-48.2832		-142.08	-47.7644
-74.19	-48.2954		-142.07	-47.7644
-74.18	-48.3137		-142.06	-47.7644
-74.17	-48.3198		-142.05	-47.7568
-74.16	-48.3137		-142.04	-47.772
-74.15	-48.332		-142.03	-47.772
-74.14	-48.3381		-142.02	-47.772
-74.13	-48.3564		-142.01	-47.7644
-74.12	-48.3381		-142	-47.7797
-74.11	-48.3503		-141.99	-47.7568
-74.1	-48.3687		-141.98	-47.7644
-74.09	-48.3564		-141.97	-47.772
-74.08	-48.3748		-141.96	-47.7644
-74.07	-48.3809		-141.95	-47.772
-74.06	-48.387		-141.94	-47.772
-74.05	-48.3809		-141.93	-47.772
-74.04	-48.3809		-141.92	-47.7873
-74.03	-48.3931		-141.91	-47.7644
-74.02	-48.3992		-141.9	-47.7568
-74.01	-48.3992		-141.89	-47.7797
-74	-48.4053		-141.88	-47.7949
-73.99	-48.4053		-141.87	-47.7873
-73.98	-48.3992		-141.86	-47.7873
-73.97	-48.4175		-141.85	-47.7873
-73.96	-48.4236		-141.84	-47.8026
-73.95	-48.4358		-141.83	-47.7873
-73.94	-48.4358		-141.82	-47.772
-73.93	-48.4114		-141.81	-47.7797
-73.92	-48.4297		-141.8	-47.7873
-73.91	-48.4297		-141.79	-47.7873
-73.9	-48.4358		-141.78	-47.7949
-73.89	-48.4358		-141.77	-47.8102
-73.88	-48.4663		-141.76	-47.8026
-73.87	-48.4541		-141.75	-47.7949
-73.86	-48.4785		-141.74	-47.8102
-73.85	-48.4724		-141.73	-47.7949
-73.84	-48.4663		-141.72	-47.8026
-73.83	-48.4541		-141.71	-47.8102
-73.82	-48.4846		-141.7	-47.7949
-73.81	-48.4663		-141.69	-47.772
-73.8	-48.4907		-141.68	-47.772
-73.79	-48.4846		-141.67	-47.7797
-73.78	-48.5029		-141.66	-47.7797
-73.77	-48.4968		-141.65	-47.772
-73.76	-48.509		-141.64	-47.7644
-73.75	-48.5334		-141.63	-47.7644
-73.74	-48.509		-141.62	-47.7797
-73.73	-48.5029		-141.61	-47.7797
-73.72	-48.5151		-141.6	-47.7797
-73.71	-48.5029		-141.59	-47.7873
-73.7	-48.5151		-141.58	-47.7873
-73.69	-48.5273		-141.57	-47.7949
-73.68	-48.5212		-141.56	-47.7797
-73.67	-48.509		-141.55	-47.8102
-73.66	-48.5212		-141.54	-47.7797
-73.65	-48.5212		-141.53	-47.7949
-73.64	-48.5273		-141.52	-47.7873
-73.63	-48.5273		-141.51	-47.7949
-73.62	-48.5212		-141.5	-47.772
-73.61	-48.5212		-141.49	-47.8026
-73.6	-48.5396		-141.48	-47.7949
-73.59	-48.5457		-141.47	-47.7873
-73.58	-48.5396		-141.46	-47.7873
-73.57	-48.5334		-141.45	-47.8026
-73.56	-48.5396		-141.44	-47.7873
-73.55	-48.5518		-141.43	-47.772
-73.54	-48.5334		-141.42	-47.7797
-73.53	-48.5701		-141.41	-47.8026
-73.52	-48.564		-141.4	-47.7797
-73.51	-48.5334		-141.39	-47.7797
-73.5	-48.5579		-141.38	-47.7873
-73.49	-48.5457		-141.37	-47.7644
-73.48	-48.5518		-141.36	-47.772
-73.47	-48.5701		-141.35	-47.7873
-73.46	-48.5396		-141.34	-47.7873
-73.45	-48.5457		-141.33	-47.772
-73.44	-48.5579		-141.32	-47.772
-73.43	-48.5518		-141.31	-47.772
-73.42	-48.5457		-141.3	-47.7644
-73.41	-48.5457		-141.29	-47.7797
-73.4	-48.5518		-141.28	-47.772
-73.39	-48.5457		-141.27	-47.7644
-73.38	-48.5518		-141.26	-47.7568
-73.37	-48.5579		-141.25	-47.7491
-73.36	-48.5457		-141.24	-47.7568
-73.35	-48.564		-141.23	-47.7491
-73.34	-48.5579		-141.22	-47.772
-73.33	-48.5579		-141.21	-47.772
-73.32	-48.5518		-141.2	-47.7644
-73.31	-48.5457		-141.19	-47.7491
-73.3	-48.5396		-141.18	-47.7644
-73.29	-48.5457		-141.17	-47.7568
-73.28	-48.5457		-141.16	-47.7491
-73.27	-48.5396		-141.15	-47.772
-73.26	-48.5518		-141.14	-47.7568
-73.25	-48.564		-141.13	-47.7568
-73.24	-48.564		-141.12	-47.7644
-73.23	-48.5701		-141.11	-47.772
-73.22	-48.5518		-141.1	-47.7491
-73.21	-48.5884		-141.09	-47.7644
-73.2	-48.5762		-141.08	-47.7568
-73.19	-48.5579		-141.07	-47.7491
-73.18	-48.5701		-141.06	-47.7491
-73.17	-48.5579		-141.05	-47.7568
-73.16	-48.5701		-141.04	-47.7415
-73.15	-48.5701		-141.03	-47.7415
-73.14	-48.564		-141.02	-47.7568
-73.13	-48.5579		-141.01	-47.7415
-73.12	-48.5701		-141	-47.7263
-73.11	-48.564		-140.99	-47.7339
-73.1	-48.564		-140.98	-47.7491
-73.09	-48.5579		-140.97	-47.7186
-73.08	-48.5701		-140.96	-47.7491
-73.07	-48.5701		-140.95	-47.7644
-73.06	-48.5579		-140.94	-47.711
-73.05	-48.564		-140.93	-47.7186
-73.04	-48.5457		-140.92	-47.7263
-73.03	-48.564		-140.91	-47.7339
-73.02	-48.564		-140.9	-47.7263
-73.01	-48.564		-140.89	-47.7415
-73	-48.564		-140.88	-47.7339
-72.99	-48.564		-140.87	-47.711
-72.98	-48.5579		-140.86	-47.7263
-72.97	-48.564		-140.85	-47.7186
-72.96	-48.564		-140.84	-47.711
-72.95	-48.5579		-140.83	-47.7263
-72.94	-48.5457		-140.82	-47.711
-72.93	-48.5579		-140.81	-47.6957
-72.92	-48.5518		-140.8	-47.711
-72.91	-48.5457		-140.79	-47.711
-72.9	-48.5518		-140.78	-47.7034
-72.89	-48.5579		-140.77	-47.711
-72.88	-48.5457		-140.76	-47.711
-72.87	-48.5518		-140.75	-47.7034
-72.86	-48.5273		-140.74	-47.711
-72.85	-48.5334		-140.73	-47.711
-72.84	-48.5457		-140.72	-47.6881
-72.83	-48.5396		-140.71	-47.6805
-72.82	-48.5396		-140.7	-47.6957
-72.81	-48.5334		-140.69	-47.6805
-72.8	-48.5334		-140.68	-47.6881
-72.79	-48.5151		-140.67	-47.6652
-72.78	-48.5212		-140.66	-47.6729
-72.77	-48.509		-140.65	-47.6881
-72.76	-48.5212		-140.64	-47.6805
-72.75	-48.5029		-140.63	-47.6729
-72.74	-48.5212		-140.62	-47.6729
-72.73	-48.5212		-140.61	-47.6729
-72.72	-48.4907		-140.6	-47.6729
-72.71	-48.5273		-140.59	-47.6805
-72.7	-48.4968		-140.58	-47.6652
-72.69	-48.509		-140.57	-47.6652
-72.68	-48.509		-140.56	-47.6576
-72.67	-48.509		-140.55	-47.6652
-72.66	-48.509		-140.54	-47.65
-72.65	-48.509		-140.53	-47.65
-72.64	-48.4907		-140.52	-47.6652
-72.63	-48.509		-140.51	-47.6423
-72.62	-48.509		-140.5	-47.6423
-72.61	-48.509		-140.49	-47.6576
-72.6	-48.5029		-140.48	-47.6729
-72.59	-48.4846		-140.47	-47.65
-72.58	-48.5029		-140.46	-47.65
-72.57	-48.5029		-140.45	-47.6423
-72.56	-48.4785		-140.44	-47.6194
-72.55	-48.4724		-140.43	-47.6423
-72.54	-48.4968		-140.42	-47.6423
-72.53	-48.4846		-140.41	-47.6194
-72.52	-48.4663		-140.4	-47.65
-72.51	-48.4907		-140.39	-47.6347
-72.5	-48.4968		-140.38	-47.6194
-72.49	-48.4724		-140.37	-47.6271
-72.48	-48.4785		-140.36	-47.6423
-72.47	-48.4785		-140.35	-47.6423
-72.46	-48.4724		-140.34	-47.6347
-72.45	-48.4846		-140.33	-47.65
-72.44	-48.4785		-140.32	-47.6194
-72.43	-48.4724		-140.31	-47.6042
-72.42	-48.4968		-140.3	-47.6194
-72.41	-48.4907		-140.29	-47.6194
-72.4	-48.4907		-140.28	-47.6118
-72.39	-48.4907		-140.27	-47.6271
-72.38	-48.4968		-140.26	-47.6271
-72.37	-48.4907		-140.25	-47.6042
-72.36	-48.4907		-140.24	-47.6118
-72.35	-48.4968		-140.23	-47.6194
-72.34	-48.4907		-140.22	-47.6271
-72.33	-48.4846		-140.21	-47.6118
-72.32	-48.4968		-140.2	-47.6118
-72.31	-48.4724		-140.19	-47.5966
-72.3	-48.4968		-140.18	-47.5966
-72.29	-48.4785		-140.17	-47.6042
-72.28	-48.4846		-140.16	-47.5966
-72.27	-48.4724		-140.15	-47.5889
-72.26	-48.4785		-140.14	-47.5889
-72.25	-48.4724		-140.13	-47.5889
-72.24	-48.4663		-140.12	-47.5737
-72.23	-48.4663		-140.11	-47.5737
-72.22	-48.4785		-140.1	-47.5889
-72.21	-48.4846		-140.09	-47.566
-72.2	-48.4846		-140.08	-47.5889
-72.19	-48.4724		-140.07	-47.5813
-72.18	-48.4541		-140.06	-47.5813
-72.17	-48.4602		-140.05	-47.5737
-72.16	-48.4785		-140.04	-47.6042
-72.15	-48.4541		-140.03	-47.5813
-72.14	-48.4724		-140.02	-47.5584
-72.13	-48.4846		-140.01	-47.5813
-72.12	-48.448		-140	-47.5737
-72.11	-48.4602		-139.99	-47.5584
-72.1	-48.4541		-139.98	-47.5737
-72.09	-48.448		-139.97	-47.566
-72.08	-48.4358		-139.96	-47.5584
-72.07	-48.4358		-139.95	-47.5432
-72.06	-48.4541		-139.94	-47.5737
-72.05	-48.448		-139.93	-47.566
-72.04	-48.4541		-139.92	-47.5584
-72.03	-48.4358		-139.91	-47.5889
-72.02	-48.448		-139.9	-47.5432
-72.01	-48.4297		-139.89	-47.5584
-72	-48.4358		-139.88	-47.5508
-71.99	-48.4236		-139.87	-47.5279
-71.98	-48.4236		-139.86	-47.5432
-71.97	-48.4236		-139.85	-47.5432
-71.96	-48.4297		-139.84	-47.5355
-71.95	-48.4297		-139.83	-47.5279
-71.94	-48.4236		-139.82	-47.5279
-71.93	-48.4236		-139.81	-47.5203
-71.92	-48.4175		-139.8	-47.5355
-71.91	-48.4236		-139.79	-47.5508
-71.9	-48.4358		-139.78	-47.5279
-71.89	-48.4297		-139.77	-47.505
-71.88	-48.4175		-139.76	-47.5355
-71.87	-48.4297		-139.75	-47.5432
-71.86	-48.4114		-139.74	-47.5203
-71.85	-48.4236		-139.73	-47.5355
-71.84	-48.4175		-139.72	-47.5432
-71.83	-48.4358		-139.71	-47.5203
-71.82	-48.4236		-139.7	-47.5432
-71.81	-48.4053		-139.69	-47.5355
-71.8	-48.4297		-139.68	-47.5432
-71.79	-48.4053		-139.67	-47.5279
-71.78	-48.4236		-139.66	-47.5432
-71.77	-48.4236		-139.65	-47.5203
-71.76	-48.4114		-139.64	-47.5355
-71.75	-48.4053		-139.63	-47.5279
-71.74	-48.4175		-139.62	-47.5126
-71.73	-48.4175		-139.61	-47.5126
-71.72	-48.4114		-139.6	-47.5203
-71.71	-48.4175		-139.59	-47.5355
-71.7	-48.4053		-139.58	-47.505
-71.69	-48.3992		-139.57	-47.5203
-71.68	-48.3992		-139.56	-47.5203
-71.67	-48.4114		-139.55	-47.505
-71.66	-48.3992		-139.54	-47.5203
-71.65	-48.3748		-139.53	-47.505
-71.64	-48.3931		-139.52	-47.4974
-71.63	-48.387		-139.51	-47.4974
-71.62	-48.3625		-139.5	-47.5126
-71.61	-48.387		-139.49	-47.4974
-71.6	-48.3625		-139.48	-47.5203
-71.59	-48.3748		-139.47	-47.5279
-71.58	-48.3625		-139.46	-47.505
-71.57	-48.3809		-139.45	-47.505
-71.56	-48.3625		-139.44	-47.5203
-71.55	-48.3687		-139.43	-47.505
-71.54	-48.3748		-139.42	-47.4974
-71.53	-48.3625		-139.41	-47.4974
-71.52	-48.3809		-139.4	-47.505
-71.51	-48.3564		-139.39	-47.4974
-71.5	-48.3564		-139.38	-47.505
-71.49	-48.3687		-139.37	-47.5126
-71.48	-48.3687		-139.36	-47.4669
-71.47	-48.3625		-139.35	-47.505
-71.46	-48.3625		-139.34	-47.505
-71.45	-48.3564		-139.33	-47.4669
-71.44	-48.3564		-139.32	-47.4669
-71.43	-48.3381		-139.31	-47.505
-71.42	-48.3381		-139.3	-47.4974
-71.41	-48.332		-139.29	-47.4974
-71.4	-48.3442		-139.28	-47.4974
-71.39	-48.3564		-139.27	-47.4974
-71.38	-48.3442		-139.26	-47.4745
-71.37	-48.332		-139.25	-47.4974
-71.36	-48.3381		-139.24	-47.4897
-71.35	-48.3442		-139.23	-47.4821
-71.34	-48.332		-139.22	-47.4974
-71.33	-48.3076		-139.21	-47.4821
-71.32	-48.3259		-139.2	-47.4592
-71.31	-48.3198		-139.19	-47.4745
-71.3	-48.332		-139.18	-47.4592
-71.29	-48.3198		-139.17	-47.4592
-71.28	-48.3198		-139.16	-47.4821
-71.27	-48.3259		-139.15	-47.4669
-71.26	-48.3137		-139.14	-47.4516
-71.25	-48.3076		-139.13	-47.4669
-71.24	-48.3076		-139.12	-47.4516
-71.23	-48.3015		-139.11	-47.4669
-71.22	-48.3015		-139.1	-47.4821
-71.21	-48.3076		-139.09	-47.4669
-71.2	-48.2893		-139.08	-47.4821
-71.19	-48.2954		-139.07	-47.4821
-71.18	-48.2893		-139.06	-47.4669
-71.17	-48.3015		-139.05	-47.4745
-71.16	-48.2893		-139.04	-47.4669
-71.15	-48.3015		-139.03	-47.4669
-71.14	-48.3015		-139.02	-47.4745
-71.13	-48.2954		-139.01	-47.444
-71.12	-48.3076		-139	-47.4287
-71.11	-48.3015		-138.99	-47.4363
-71.1	-48.2832		-138.98	-47.4592
-71.09	-48.3015		-138.97	-47.4287
-71.08	-48.2771		-138.96	-47.4363
-71.07	-48.2771		-138.95	-47.444
-71.06	-48.2771		-138.94	-47.4363
-71.05	-48.2771		-138.93	-47.444
-71.04	-48.2893		-138.92	-47.4516
-71.03	-48.271		-138.91	-47.4287
-71.02	-48.2893		-138.9	-47.444
-71.01	-48.2832		-138.89	-47.4592
-71	-48.2832		-138.88	-47.4287
-70.99	-48.2588		-138.87	-47.4363
-70.98	-48.2649		-138.86	-47.444
-70.97	-48.271		-138.85	-47.4211
-70.96	-48.271		-138.84	-47.4287
-70.95	-48.2588		-138.83	-47.4363
-70.94	-48.2405		-138.82	-47.4287
-70.93	-48.2466		-138.81	-47.4211
-70.92	-48.2649		-138.8	-47.4363
-70.91	-48.2527		-138.79	-47.4135
-70.9	-48.2283		-138.78	-47.4287
-70.89	-48.2527		-138.77	-47.444
-70.88	-48.2344		-138.76	-47.4058
-70.87	-48.2466		-138.75	-47.4135
-70.86	-48.2466		-138.74	-47.4211
-70.85	-48.2344		-138.73	-47.4058
-70.84	-48.2527		-138.72	-47.4287
-70.83	-48.2405		-138.71	-47.4135
-70.82	-48.2466		-138.7	-47.4287
-70.81	-48.2222		-138.69	-47.4211
-70.8	-48.2283		-138.68	-47.4058
-70.79	-48.2161		-138.67	-47.3982
-70.78	-48.2161		-138.66	-47.3982
-70.77	-48.2405		-138.65	-47.4135
-70.76	-48.2222		-138.64	-47.3829
-70.75	-48.2283		-138.63	-47.4058
-70.74	-48.2344		-138.62	-47.3982
-70.73	-48.2283		-138.61	-47.3829
-70.72	-48.21		-138.6	-47.3982
-70.71	-48.2161		-138.59	-47.3906
-70.7	-48.2283		-138.58	-47.4058
-70.69	-48.1978		-138.57	-47.4058
-70.68	-48.21		-138.56	-47.3982
-70.67	-48.2161		-138.55	-47.3906
-70.66	-48.1917		-138.54	-47.3906
-70.65	-48.2039		-138.53	-47.3829
-70.64	-48.21		-138.52	-47.3906
-70.63	-48.2039		-138.51	-47.3906
-70.62	-48.1978		-138.5	-47.4058
-70.61	-48.2039		-138.49	-47.4058
-70.6	-48.2039		-138.48	-47.3982
-70.59	-48.1855		-138.47	-47.4135
-70.58	-48.1917		-138.46	-47.3906
-70.57	-48.1978		-138.45	-47.3829
-70.56	-48.1733		-138.44	-47.4135
-70.55	-48.1733		-138.43	-47.3982
-70.54	-48.1794		-138.42	-47.3906
-70.53	-48.1733		-138.41	-47.3982
-70.52	-48.1855		-138.4	-47.3906
-70.51	-48.1794		-138.39	-47.3982
-70.5	-48.1794		-138.38	-47.3906
-70.49	-48.1672		-138.37	-47.3906
-70.48	-48.1794		-138.36	-47.3982
-70.47	-48.1672		-138.35	-47.4058
-70.46	-48.1611		-138.34	-47.4135
-70.45	-48.155		-138.33	-47.4058
-70.44	-48.1672		-138.32	-47.4211
-70.43	-48.1428		-138.31	-47.4135
-70.42	-48.155		-138.3	-47.3906
-70.41	-48.1428		-138.29	-47.4135
-70.4	-48.1428		-138.28	-47.4058
-70.39	-48.1306		-138.27	-47.4058
-70.38	-48.1306		-138.26	-47.3906
-70.37	-48.1489		-138.25	-47.3906
-70.36	-48.1428		-138.24	-47.3982
-70.35	-48.1489		-138.23	-47.3829
-70.34	-48.1245		-138.22	-47.3982
-70.33	-48.1245		-138.21	-47.3982
-70.32	-48.1306		-138.2	-47.3829
-70.31	-48.1245		-138.19	-47.3906
-70.3	-48.1062		-138.18	-47.4058
-70.29	-48.1306		-138.17	-47.3906
-70.28	-48.1184		-138.16	-47.3982
-70.27	-48.1184		-138.15	-47.3829
-70.26	-48.1184		-138.14	-47.3906
-70.25	-48.1245		-138.13	-47.3753
-70.24	-48.1062		-138.12	-47.3753
-70.23	-48.1184		-138.11	-47.36
-70.22	-48.1184		-138.1	-47.3524
-70.21	-48.1001		-138.09	-47.3753
-70.2	-48.094		-138.08	-47.3677
-70.19	-48.1001		-138.07	-47.3753
-70.18	-48.094		-138.06	-47.3829
-70.17	-48.0879		-138.05	-47.3829
-70.16	-48.0757		-138.04	-47.3829
-70.15	-48.0879		-138.03	-47.3829
-70.14	-48.0879		-138.02	-47.3829
-70.13	-48.0879		-138.01	-47.3982
-70.12	-48.0818		-138	-47.3906
-70.11	-48.0574		-137.99	-47.3829
-70.1	-48.0635		-137.98	-47.3753
-70.09	-48.0574		-137.97	-47.4058
-70.08	-48.0513		-137.96	-47.3906
-70.07	-48.0574		-137.95	-47.3982
-70.06	-48.0818		-137.94	-47.3982
-70.05	-48.0635		-137.93	-47.3829
-70.04	-48.0635		-137.92	-47.3906
-70.03	-48.0574		-137.91	-47.3829
-70.02	-48.0635		-137.9	-47.3829
-70.01	-48.0574		-137.89	-47.3829
-70	-48.0513		-137.88	-47.3906
-69.99	-48.0513		-137.87	-47.36
-69.98	-48.0574		-137.86	-47.3829
-69.97	-48.0574		-137.85	-47.3906
-69.96	-48.0635		-137.84	-47.36
-69.95	-48.0574		-137.83	-47.36
-69.94	-48.0452		-137.82	-47.3677
-69.93	-48.0452		-137.81	-47.36
-69.92	-48.0452		-137.8	-47.3524
-69.91	-48.0513		-137.79	-47.3753
-69.9	-48.0635		-137.78	-47.3677
-69.89	-48.0391		-137.77	-47.3524
-69.88	-48.0452		-137.76	-47.36
-69.87	-48.0452		-137.75	-47.36
-69.86	-48.0452		-137.74	-47.36
-69.85	-48.0269		-137.73	-47.36
-69.84	-48.0391		-137.72	-47.3524
-69.83	-48.0391		-137.71	-47.3677
-69.82	-48.0208		-137.7	-47.3677
-69.81	-48.033		-137.69	-47.36
-69.8	-48.0269		-137.68	-47.3677
-69.79	-48.0208		-137.67	-47.3906
-69.78	-48.0208		-137.66	-47.3829
-69.77	-48.0208		-137.65	-47.36
-69.76	-48.0085		-137.64	-47.3982
-69.75	-48.0024		-137.63	-47.3829
-69.74	-48.0208		-137.62	-47.36
-69.73	-48.0208		-137.61	-47.3829
-69.72	-47.9963		-137.6	-47.3829
-69.71	-48.0146		-137.59	-47.3677
-69.7	-48.0085		-137.58	-47.3753
-69.69	-48.0024		-137.57	-47.3829
-69.68	-48.0024		-137.56	-47.3524
-69.67	-48.0146		-137.55	-47.3677
-69.66	-47.9902		-137.54	-47.3753
-69.65	-48.0085		-137.53	-47.3448
-69.64	-47.9963		-137.52	-47.36
-69.63	-48.0085		-137.51	-47.36
-69.62	-47.9902		-137.5	-47.3524
-69.61	-48.0085		-137.49	-47.36
-69.6	-48.0024		-137.48	-47.3829
-69.59	-47.978		-137.47	-47.3753
-69.58	-47.978		-137.46	-47.36
-69.57	-47.9841		-137.45	-47.3982
-69.56	-47.9719		-137.44	-47.3753
-69.55	-47.978		-137.43	-47.3829
-69.54	-47.978		-137.42	-47.3829
-69.53	-47.9719		-137.41	-47.3677
-69.52	-47.9536		-137.4	-47.3677
-69.51	-47.9658		-137.39	-47.3829
-69.5	-47.9475		-137.38	-47.36
-69.49	-47.9414		-137.37	-47.3982
-69.48	-47.9475		-137.36	-47.3829
-69.47	-47.9475		-137.35	-47.3829
-69.46	-47.9414		-137.34	-47.3829
-69.45	-47.9414		-137.33	-47.3753
-69.44	-47.9414		-137.32	-47.3677
-69.43	-47.9353		-137.31	-47.3677
-69.42	-47.9353		-137.3	-47.3906
-69.41	-47.9353		-137.29	-47.3753
-69.4	-47.9231		-137.28	-47.3677
-69.39	-47.9231		-137.27	-47.3677
-69.38	-47.9353		-137.26	-47.3753
-69.37	-47.9231		-137.25	-47.3677
-69.36	-47.9231		-137.24	-47.36
-69.35	-47.9231		-137.23	-47.3677
-69.34	-47.917		-137.22	-47.3677
-69.33	-47.9048		-137.21	-47.3677
-69.32	-47.9109		-137.2	-47.3753
-69.31	-47.9109		-137.19	-47.3753
-69.3	-47.8926		-137.18	-47.3677
-69.29	-47.8987		-137.17	-47.3829
-69.28	-47.8987		-137.16	-47.3524
-69.27	-47.8865		-137.15	-47.3829
-69.26	-47.8682		-137.14	-47.36
-69.25	-47.8743		-137.13	-47.3524
-69.24	-47.8743		-137.12	-47.3524
-69.23	-47.856		-137.11	-47.36
-69.22	-47.8804		-137.1	-47.3448
-69.21	-47.8743		-137.09	-47.3677
-69.2	-47.8682		-137.08	-47.3677
-69.19	-47.8804		-137.07	-47.3677
-69.18	-47.8743		-137.06	-47.3829
-69.17	-47.8804		-137.05	-47.36
-69.16	-47.8621		-137.04	-47.3524
-69.15	-47.8743		-137.03	-47.3753
-69.14	-47.8926		-137.02	-47.3829
-69.13	-47.8865		-137.01	-47.3829
-69.12	-47.8804		-137	-47.3677
-69.11	-47.8682		-136.99	-47.3677
-69.1	-47.8804		-136.98	-47.36
-69.09	-47.8865		-136.97	-47.3448
-69.08	-47.8621		-136.96	-47.3677
-69.07	-47.856		-136.95	-47.36
-69.06	-47.8804		-136.94	-47.3829
-69.05	-47.8804		-136.93	-47.36
-69.04	-47.8682		-136.92	-47.3448
-69.03	-47.8438		-136.91	-47.3448
-69.02	-47.8804		-136.9	-47.3524
-69.01	-47.8682		-136.89	-47.3524
-69	-47.8682		-136.88	-47.3524
-68.99	-47.8621		-136.87	-47.3524
-68.98	-47.8621		-136.86	-47.3524
-68.97	-47.8499		-136.85	-47.3524
-68.96	-47.856		-136.84	-47.3448
-68.95	-47.8621		-136.83	-47.3448
-68.94	-47.8621		-136.82	-47.3829
-68.93	-47.8438		-136.81	-47.3753
-68.92	-47.8865		-136.8	-47.36
-68.91	-47.856		-136.79	-47.3677
-68.9	-47.8621		-136.78	-47.3448
-68.89	-47.8438		-136.77	-47.36
-68.88	-47.8315		-136.76	-47.3524
-68.87	-47.8499		-136.75	-47.3372
-68.86	-47.8315		-136.74	-47.3448
-68.85	-47.856		-136.73	-47.3372
-68.84	-47.8499		-136.72	-47.3524
-68.83	-47.8315		-136.71	-47.3524
-68.82	-47.856		-136.7	-47.3295
-68.81	-47.8438		-136.69	-47.3219
-68.8	-47.8376		-136.68	-47.3448
-68.79	-47.8499		-136.67	-47.3524
-68.78	-47.8376		-136.66	-47.3372
-68.77	-47.8315		-136.65	-47.3372
-68.76	-47.8376		-136.64	-47.3372
-68.75	-47.8254		-136.63	-47.3448
-68.74	-47.8376		-136.62	-47.3448
-68.73	-47.8254		-136.61	-47.3524
-68.72	-47.856		-136.6	-47.3372
-68.71	-47.8254		-136.59	-47.3372
-68.7	-47.8438		-136.58	-47.3524
-68.69	-47.8315		-136.57	-47.3295
-68.68	-47.801		-136.56	-47.36
-68.67	-47.8132		-136.55	-47.3524
-68.66	-47.8132		-136.54	-47.3524
-68.65	-47.8193		-136.53	-47.3524
-68.64	-47.8193		-136.52	-47.3524
-68.63	-47.8132		-136.51	-47.3677
-68.62	-47.8193		-136.5	-47.3524
-68.61	-47.7949		-136.49	-47.3524
-68.6	-47.8071		-136.48	-47.3524
-68.59	-47.8254		-136.47	-47.3524
-68.58	-47.7888		-136.46	-47.3448
-68.57	-47.801		-136.45	-47.3448
-68.56	-47.7888		-136.44	-47.36
-68.55	-47.7827		-136.43	-47.3524
-68.54	-47.7888		-136.42	-47.3524
-68.53	-47.801		-136.41	-47.3448
-68.52	-47.7949		-136.4	-47.3295
-68.51	-47.7827		-136.39	-47.3448
-68.5	-47.7827		-136.38	-47.3372
-68.49	-47.7949		-136.37	-47.3448
-68.48	-47.7705		-136.36	-47.3372
-68.47	-47.7827		-136.35	-47.3295
-68.46	-47.7766		-136.34	-47.3295
-68.45	-47.7949		-136.33	-47.3295
-68.44	-47.7827		-136.32	-47.3524
-68.43	-47.7827		-136.31	-47.3295
-68.42	-47.7888		-136.3	-47.3372
-68.41	-47.7705		-136.29	-47.3143
-68.4	-47.7766		-136.28	-47.3219
-68.39	-47.7644		-136.27	-47.3295
-68.38	-47.7766		-136.26	-47.3219
-68.37	-47.7583		-136.25	-47.3295
-68.36	-47.7461		-136.24	-47.3219
-68.35	-47.74		-136.23	-47.3143
-68.34	-47.7339		-136.22	-47.3219
-68.33	-47.7461		-136.21	-47.3372
-68.32	-47.74		-136.2	-47.299
-68.31	-47.74		-136.19	-47.3295
-68.3	-47.7522		-136.18	-47.3219
-68.29	-47.7278		-136.17	-47.3219
-68.28	-47.74		-136.16	-47.3143
-68.27	-47.7461		-136.15	-47.3219
-68.26	-47.74		-136.14	-47.3143
-68.25	-47.7278		-136.13	-47.299
-68.24	-47.7461		-136.12	-47.3219
-68.23	-47.7339		-136.11	-47.299
-68.22	-47.7583		-136.1	-47.299
-68.21	-47.7339		-136.09	-47.3143
-68.2	-47.7339		-136.08	-47.3143
-68.19	-47.7339		-136.07	-47.3219
-68.18	-47.7339		-136.06	-47.299
-68.17	-47.7461		-136.05	-47.299
-68.16	-47.7156		-136.04	-47.3066
-68.15	-47.7339		-136.03	-47.3066
-68.14	-47.7339		-136.02	-47.299
-68.13	-47.7156		-136.01	-47.299
-68.12	-47.7339		-136	-47.3143
-68.11	-47.7278		-135.99	-47.2914
-68.1	-47.7217		-135.98	-47.3066
-68.09	-47.7278		-135.97	-47.2838
-68.08	-47.7278		-135.96	-47.3066
-68.07	-47.7278		-135.95	-47.3143
-68.06	-47.7217		-135.94	-47.299
-68.05	-47.7339		-135.93	-47.3219
-68.04	-47.7095		-135.92	-47.3143
-68.03	-47.7156		-135.91	-47.3219
-68.02	-47.7278		-135.9	-47.3219
-68.01	-47.7095		-135.89	-47.3143
-68	-47.7156		-135.88	-47.3295
-67.99	-47.7095		-135.87	-47.3219
-67.98	-47.7278		-135.86	-47.3372
-67.97	-47.7095		-135.85	-47.3219
-67.96	-47.7034		-135.84	-47.3372
-67.95	-47.7156		-135.83	-47.3372
-67.94	-47.7034		-135.82	-47.3295
-67.93	-47.6851		-135.81	-47.36
-67.92	-47.7095		-135.8	-47.3295
-67.91	-47.6973		-135.79	-47.3295
-67.9	-47.6973		-135.78	-47.3219
-67.89	-47.7034		-135.77	-47.3295
-67.88	-47.6851		-135.76	-47.3295
-67.87	-47.7034		-135.75	-47.3295
-67.86	-47.6912		-135.74	-47.3143
-67.85	-47.6912		-135.73	-47.3066
-67.84	-47.6912		-135.72	-47.3066
-67.83	-47.6851		-135.71	-47.3066
-67.82	-47.6912		-135.7	-47.2914
-67.81	-47.6729		-135.69	-47.3066
-67.8	-47.7034		-135.68	-47.3066
-67.79	-47.6606		-135.67	-47.3066
-67.78	-47.679		-135.66	-47.3143
-67.77	-47.6729		-135.65	-47.3219
-67.76	-47.6545		-135.64	-47.299
-67.75	-47.6667		-135.63	-47.3295
-67.74	-47.6667		-135.62	-47.3219
-67.73	-47.6484		-135.61	-47.3219
-67.72	-47.6667		-135.6	-47.3066
-67.71	-47.6606		-135.59	-47.3066
-67.7	-47.6484		-135.58	-47.3143
-67.69	-47.6545		-135.57	-47.3066
-67.68	-47.6667		-135.56	-47.299
-67.67	-47.6362		-135.55	-47.3066
-67.66	-47.6484		-135.54	-47.299
-67.65	-47.6545		-135.53	-47.3143
-67.64	-47.6423		-135.52	-47.3143
-67.63	-47.6545		-135.51	-47.2838
-67.62	-47.6484		-135.5	-47.3143
-67.61	-47.6362		-135.49	-47.2914
-67.6	-47.6301		-135.48	-47.2914
-67.59	-47.6423		-135.47	-47.3219
-67.58	-47.624		-135.46	-47.2838
-67.57	-47.6423		-135.45	-47.3066
-67.56	-47.6301		-135.44	-47.2761
-67.55	-47.6545		-135.43	-47.2838
-67.54	-47.624		-135.42	-47.2761
-67.53	-47.6179		-135.41	-47.3066
-67.52	-47.6423		-135.4	-47.2914
-67.51	-47.6118		-135.39	-47.2761
-67.5	-47.6362		-135.38	-47.299
-67.49	-47.6301		-135.37	-47.299
-67.48	-47.6301		-135.36	-47.2914
-67.47	-47.6301		-135.35	-47.299
-67.46	-47.6179		-135.34	-47.299
-67.45	-47.624		-135.33	-47.2838
-67.44	-47.6118		-135.32	-47.299
-67.43	-47.6118		-135.31	-47.299
-67.42	-47.624		-135.3	-47.2914
-67.41	-47.6057		-135.29	-47.3066
-67.4	-47.6118		-135.28	-47.299
-67.39	-47.6118		-135.27	-47.299
-67.38	-47.624		-135.26	-47.2914
-67.37	-47.5935		-135.25	-47.3066
-67.36	-47.5691		-135.24	-47.3066
-67.35	-47.6118		-135.23	-47.3066
-67.34	-47.5874		-135.22	-47.299
-67.33	-47.5813		-135.21	-47.3066
-67.32	-47.624		-135.2	-47.2838
-67.31	-47.6057		-135.19	-47.2838
-67.3	-47.5874		-135.18	-47.2914
-67.29	-47.5813		-135.17	-47.2838
-67.28	-47.5996		-135.16	-47.2685
-67.27	-47.5752		-135.15	-47.2761
-67.26	-47.5874		-135.14	-47.2761
-67.25	-47.5813		-135.13	-47.2685
-67.24	-47.563		-135.12	-47.2838
-67.23	-47.5813		-135.11	-47.2685
-67.22	-47.5752		-135.1	-47.2761
-67.21	-47.5569		-135.09	-47.2838
-67.2	-47.5752		-135.08	-47.2761
-67.19	-47.5508		-135.07	-47.2685
-67.18	-47.5569		-135.06	-47.2532
-67.17	-47.5569		-135.05	-47.2532
-67.16	-47.5569		-135.04	-47.2456
-67.15	-47.563		-135.03	-47.2609
-67.14	-47.5508		-135.02	-47.2532
-67.13	-47.5569		-135.01	-47.238
-67.12	-47.5386		-135	-47.2456
-67.11	-47.5386		-134.99	-47.2456
-67.1	-47.5386		-134.98	-47.2303
-67.09	-47.5386		-134.97	-47.2303
-67.08	-47.5264		-134.96	-47.2456
-67.07	-47.5203		-134.95	-47.2303
-67.06	-47.5264		-134.94	-47.2456
-67.05	-47.5386		-134.93	-47.2303
-67.04	-47.5142		-134.92	-47.2303
-67.03	-47.5264		-134.91	-47.2303
-67.02	-47.5325		-134.9	-47.2303
-67.01	-47.5081		-134.89	-47.2227
-67	-47.5203		-134.88	-47.2151
-66.99	-47.5203		-134.87	-47.2303
-66.98	-47.5142		-134.86	-47.2227
-66.97	-47.5203		-134.85	-47.2151
-66.96	-47.5203		-134.84	-47.2075
-66.95	-47.502		-134.83	-47.2303
-66.94	-47.502		-134.82	-47.2075
-66.93	-47.5203		-134.81	-47.2151
-66.92	-47.4897		-134.8	-47.2075
-66.91	-47.502		-134.79	-47.1922
-66.9	-47.5081		-134.78	-47.1998
-66.89	-47.4897		-134.77	-47.2075
-66.88	-47.4714		-134.76	-47.1846
-66.87	-47.4775		-134.75	-47.1998
-66.86	-47.4775		-134.74	-47.2227
-66.85	-47.4836		-134.73	-47.1922
-66.84	-47.4836		-134.72	-47.1922
-66.83	-47.4653		-134.71	-47.1998
-66.82	-47.4714		-134.7	-47.2151
-66.81	-47.4775		-134.69	-47.1922
-66.8	-47.4714		-134.68	-47.2151
-66.79	-47.4775		-134.67	-47.1998
-66.78	-47.4775		-134.66	-47.1922
-66.77	-47.447		-134.65	-47.2075
-66.76	-47.4592		-134.64	-47.2151
-66.75	-47.4653		-134.63	-47.1922
-66.74	-47.4592		-134.62	-47.2227
-66.73	-47.4531		-134.61	-47.2151
-66.72	-47.4592		-134.6	-47.1998
-66.71	-47.4348		-134.59	-47.2075
-66.7	-47.447		-134.58	-47.1998
-66.69	-47.4653		-134.57	-47.1769
-66.68	-47.4653		-134.56	-47.1922
-66.67	-47.4409		-134.55	-47.1846
-66.66	-47.4653		-134.54	-47.1846
-66.65	-47.4653		-134.53	-47.1998
-66.64	-47.4409		-134.52	-47.1998
-66.63	-47.4531		-134.51	-47.1922
-66.62	-47.447		-134.5	-47.1769
-66.61	-47.4409		-134.49	-47.1769
-66.6	-47.4531		-134.48	-47.1998
-66.59	-47.4348		-134.47	-47.1998
-66.58	-47.4226		-134.46	-47.1693
-66.57	-47.4165		-134.45	-47.1846
-66.56	-47.4409		-134.44	-47.1693
-66.55	-47.4348		-134.43	-47.1617
-66.54	-47.4165		-134.42	-47.1617
-66.53	-47.4287		-134.41	-47.1769
-66.52	-47.4287		-134.4	-47.1769
-66.51	-47.4165		-134.39	-47.1846
-66.5	-47.4104		-134.38	-47.1769
-66.49	-47.4104		-134.37	-47.1617
-66.48	-47.4165		-134.36	-47.1769
-66.47	-47.4165		-134.35	-47.1769
-66.46	-47.4104		-134.34	-47.1846
-66.45	-47.3982		-134.33	-47.1617
-66.44	-47.3982		-134.32	-47.1769
-66.43	-47.3921		-134.31	-47.1541
-66.42	-47.3921		-134.3	-47.1617
-66.41	-47.3982		-134.29	-47.1846
-66.4	-47.386		-134.28	-47.1922
-66.39	-47.3799		-134.27	-47.1464
-66.38	-47.3738		-134.26	-47.1693
-66.37	-47.3738		-134.25	-47.1617
-66.36	-47.3799		-134.24	-47.1464
-66.35	-47.3738		-134.23	-47.1693
-66.34	-47.3677		-134.22	-47.1617
-66.33	-47.3677		-134.21	-47.1464
-66.32	-47.3677		-134.2	-47.1693
-66.31	-47.3616		-134.19	-47.1617
-66.3	-47.3555		-134.18	-47.1235
-66.29	-47.3616		-134.17	-47.1464
-66.28	-47.3555		-134.16	-47.1617
-66.27	-47.3555		-134.15	-47.1464
-66.26	-47.3433		-134.14	-47.1388
-66.25	-47.3372		-134.13	-47.1464
-66.24	-47.3555		-134.12	-47.1235
-66.23	-47.3616		-134.11	-47.1312
-66.22	-47.3494		-134.1	-47.1617
-66.21	-47.3433		-134.09	-47.1312
-66.2	-47.3433		-134.08	-47.1312
-66.19	-47.3555		-134.07	-47.1617
-66.18	-47.3311		-134.06	-47.1388
-66.17	-47.3433		-134.05	-47.1235
-66.16	-47.3433		-134.04	-47.1159
-66.15	-47.3372		-134.03	-47.1235
-66.14	-47.3433		-134.02	-47.1235
-66.13	-47.3433		-134.01	-47.1235
-66.12	-47.3433		-134	-47.1312
-66.11	-47.3433		-133.99	-47.1083
-66.1	-47.3616		-133.98	-47.1159
-66.09	-47.3433		-133.97	-47.1083
-66.08	-47.3311		-133.96	-47.1083
-66.07	-47.3494		-133.95	-47.1006
-66.06	-47.3555		-133.94	-47.093
-66.05	-47.3494		-133.93	-47.1006
-66.04	-47.3494		-133.92	-47.093
-66.03	-47.3372		-133.91	-47.093
-66.02	-47.3372		-133.9	-47.1006
-66.01	-47.3311		-133.89	-47.0854
-66	-47.325		-133.88	-47.1006
-65.99	-47.3188		-133.87	-47.1083
-65.98	-47.3127		-133.86	-47.1006
-65.97	-47.3188		-133.85	-47.1006
-65.96	-47.3005		-133.84	-47.1159
-65.95	-47.3127		-133.83	-47.1006
-65.94	-47.3127		-133.82	-47.1006
-65.93	-47.2883		-133.81	-47.0854
-65.92	-47.3066		-133.8	-47.1006
-65.91	-47.2944		-133.79	-47.1006
-65.9	-47.2944		-133.78	-47.0854
-65.89	-47.2883		-133.77	-47.1006
-65.88	-47.2822		-133.76	-47.0854
-65.87	-47.2883		-133.75	-47.093
-65.86	-47.3066		-133.74	-47.0778
-65.85	-47.2761		-133.73	-47.0854
-65.84	-47.27		-133.72	-47.0549
-65.83	-47.2944		-133.71	-47.0778
-65.82	-47.2944		-133.7	-47.0854
-65.81	-47.27		-133.69	-47.0625
-65.8	-47.2883		-133.68	-47.0701
-65.79	-47.3005		-133.67	-47.0625
-65.78	-47.27		-133.66	-47.0625
-65.77	-47.2761		-133.65	-47.0549
-65.76	-47.2822		-133.64	-47.0778
-65.75	-47.2639		-133.63	-47.0549
-65.74	-47.2639		-133.62	-47.0625
-65.73	-47.2578		-133.61	-47.0625
-65.72	-47.27		-133.6	-47.0396
-65.71	-47.2456		-133.59	-47.0549
-65.7	-47.2639		-133.58	-47.0549
-65.69	-47.2395		-133.57	-47.032
-65.68	-47.2334		-133.56	-47.0472
-65.67	-47.2517		-133.55	-47.0472
-65.66	-47.2395		-133.54	-47.0472
-65.65	-47.2334		-133.53	-47.032
-65.64	-47.2334		-133.52	-47.032
-65.63	-47.2395		-133.51	-47.0396
-65.62	-47.2334		-133.5	-47.0244
-65.61	-47.2212		-133.49	-47.0472
-65.6	-47.2334		-133.48	-47.0472
-65.59	-47.2273		-133.47	-47.032
-65.58	-47.2151		-133.46	-47.032
-65.57	-47.2273		-133.45	-47.0167
-65.56	-47.2151		-133.44	-47.032
-65.55	-47.2029		-133.43	-46.9938
-65.54	-47.2212		-133.42	-47.0167
-65.53	-47.209		-133.41	-47.0091
-65.52	-47.209		-133.4	-47.0167
-65.51	-47.2212		-133.39	-47.0167
-65.5	-47.2151		-133.38	-47.0091
-65.49	-47.2151		-133.37	-47.0167
-65.48	-47.2029		-133.36	-47.0167
-65.47	-47.2212		-133.35	-47.0167
-65.46	-47.2151		-133.34	-47.0167
-65.45	-47.2212		-133.33	-47.0015
-65.44	-47.2151		-133.32	-47.0091
-65.43	-47.209		-133.31	-47.0244
-65.42	-47.2151		-133.3	-47.0091
-65.41	-47.2029		-133.29	-47.0167
-65.4	-47.1907		-133.28	-47.0167
-65.39	-47.1968		-133.27	-47.0015
-65.38	-47.2029		-133.26	-47.0167
-65.37	-47.1785		-133.25	-47.0167
-65.36	-47.209		-133.24	-47.0091
-65.35	-47.1907		-133.23	-47.0015
-65.34	-47.1785		-133.22	-47.0167
-65.33	-47.1724		-133.21	-47.0091
-65.32	-47.1724		-133.2	-47.0015
-65.31	-47.1663		-133.19	-47.0015
-65.3	-47.1602		-133.18	-47.0091
-65.29	-47.1663		-133.17	-47.0091
-65.28	-47.1541		-133.16	-47.0015
-65.27	-47.148		-133.15	-47.0015
-65.26	-47.1541		-133.14	-47.0167
-65.25	-47.1541		-133.13	-46.9938
-65.24	-47.1357		-133.12	-47.0091
-65.23	-47.1541		-133.11	-47.0091
-65.22	-47.1541		-133.1	-47.0091
-65.21	-47.1357		-133.09	-46.9862
-65.2	-47.1357		-133.08	-46.9862
-65.19	-47.1418		-133.07	-46.9938
-65.18	-47.1296		-133.06	-46.9862
-65.17	-47.1357		-133.05	-46.9862
-65.16	-47.1235		-133.04	-46.9786
-65.15	-47.1113		-133.03	-46.9786
-65.14	-47.1113		-133.02	-46.9633
-65.13	-47.1174		-133.01	-46.9786
-65.12	-47.1235		-133	-46.9709
-65.11	-47.1052		-132.99	-46.9938
-65.1	-47.1296		-132.98	-46.9862
-65.09	-47.1174		-132.97	-46.9786
-65.08	-47.1113		-132.96	-46.9709
-65.07	-47.1052		-132.95	-46.9786
-65.06	-47.1113		-132.94	-46.9862
-65.05	-47.1113		-132.93	-46.9786
-65.04	-47.093		-132.92	-46.9709
-65.03	-47.0869		-132.91	-46.9633
-65.02	-47.093		-132.9	-46.9709
-65.01	-47.0991		-132.89	-46.9709
-65	-47.1052		-132.88	-46.9786
-64.99	-47.0808		-132.87	-46.9557
-64.98	-47.093		-132.86	-46.9709
-64.97	-47.093		-132.85	-46.9633
-64.96	-47.0869		-132.84	-46.9557
-64.95	-47.0869		-132.83	-46.9557
-64.94	-47.0686		-132.82	-46.9481
-64.93	-47.0503		-132.81	-46.9252
-64.92	-47.0686		-132.8	-46.9328
-64.91	-47.0564		-132.79	-46.9252
-64.9	-47.0564		-132.78	-46.9404
-64.89	-47.0564		-132.77	-46.9481
-64.88	-47.0625		-132.76	-46.9328
-64.87	-47.0442		-132.75	-46.9328
-64.86	-47.0564		-132.74	-46.9404
-64.85	-47.0381		-132.73	-46.9175
-64.84	-47.032		-132.72	-46.9328
-64.83	-47.0381		-132.71	-46.9252
-64.82	-47.0442		-132.7	-46.9175
-64.81	-47.032		-132.69	-46.9099
-64.8	-47.0198		-132.68	-46.9252
-64.79	-47.0137		-132.67	-46.9175
-64.78	-47.032		-132.66	-46.9175
-64.77	-47.0198		-132.65	-46.9175
-64.76	-47.032		-132.64	-46.9175
-64.75	-47.0381		-132.63	-46.9175
-64.74	-47.0015		-132.62	-46.9328
-64.73	-47.0137		-132.61	-46.9252
-64.72	-47.032		-132.6	-46.9099
-64.71	-47.0015		-132.59	-46.9023
-64.7	-47.0015		-132.58	-46.9175
-64.69	-47.0259		-132.57	-46.9099
-64.68	-47.0015		-132.56	-46.8947
-64.67	-47.0015		-132.55	-46.8947
-64.66	-47.0137		-132.54	-46.8947
-64.65	-47.0076		-132.53	-46.887
-64.64	-46.9832		-132.52	-46.9099
-64.63	-46.9893		-132.51	-46.8947
-64.62	-46.9954		-132.5	-46.8947
-64.61	-46.9771		-132.49	-46.9023
-64.6	-46.9832		-132.48	-46.9099
-64.59	-47.0076		-132.47	-46.8794
-64.58	-46.9771		-132.46	-46.9023
-64.57	-46.9771		-132.45	-46.8794
-64.56	-46.9709		-132.44	-46.8794
-64.55	-46.9771		-132.43	-46.8718
-64.54	-46.9587		-132.42	-46.8565
-64.53	-46.9648		-132.41	-46.8718
-64.52	-46.9893		-132.4	-46.8641
-64.51	-46.9771		-132.39	-46.8794
-64.5	-46.9526		-132.38	-46.887
-64.49	-46.9648		-132.37	-46.8718
-64.48	-46.9648		-132.36	-46.8641
-64.47	-46.9587		-132.35	-46.887
-64.46	-46.9526		-132.34	-46.8947
-64.45	-46.9465		-132.33	-46.8641
-64.44	-46.9526		-132.32	-46.9023
-64.43	-46.9526		-132.31	-46.8718
-64.42	-46.9587		-132.3	-46.8718
-64.41	-46.9343		-132.29	-46.8794
-64.4	-46.9587		-132.28	-46.8947
-64.39	-46.9404		-132.27	-46.8947
-64.38	-46.9343		-132.26	-46.8794
-64.37	-46.9343		-132.25	-46.887
-64.36	-46.9282		-132.24	-46.887
-64.35	-46.9221		-132.23	-46.9023
-64.34	-46.9221		-132.22	-46.8947
-64.33	-46.9343		-132.21	-46.887
-64.32	-46.9282		-132.2	-46.8718
-64.31	-46.9282		-132.19	-46.8794
-64.3	-46.916		-132.18	-46.8641
-64.29	-46.9099		-132.17	-46.887
-64.28	-46.9282		-132.16	-46.8794
-64.27	-46.916		-132.15	-46.8947
-64.26	-46.916		-132.14	-46.8565
-64.25	-46.9343		-132.13	-46.8641
-64.24	-46.9099		-132.12	-46.8794
-64.23	-46.9099		-132.11	-46.8794
-64.22	-46.9038		-132.1	-46.8641
-64.21	-46.9038		-132.09	-46.8641
-64.2	-46.9099		-132.08	-46.8641
-64.19	-46.8977		-132.07	-46.8565
-64.18	-46.8855		-132.06	-46.8641
-64.17	-46.8855		-132.05	-46.8718
-64.16	-46.8977		-132.04	-46.8565
-64.15	-46.9038		-132.03	-46.8565
-64.14	-46.8977		-132.02	-46.8641
-64.13	-46.8916		-132.01	-46.8565
-64.12	-46.8794		-132	-46.8565
-64.11	-46.8855		-131.99	-46.8565
-64.1	-46.8794		-131.98	-46.8641
-64.09	-46.8794		-131.97	-46.8565
-64.08	-46.8733		-131.96	-46.8412
-64.07	-46.8672		-131.95	-46.8565
-64.06	-46.8611		-131.94	-46.8641
-64.05	-46.8489		-131.93	-46.8565
-64.04	-46.8672		-131.92	-46.8641
-64.03	-46.8672		-131.91	-46.8489
-64.02	-46.855		-131.9	-46.8565
-64.01	-46.8428		-131.89	-46.8565
-64	-46.8367		-131.88	-46.8641
-63.99	-46.8306		-131.87	-46.8412
-63.98	-46.8367		-131.86	-46.8412
-63.97	-46.8367		-131.85	-46.8412
-63.96	-46.8306		-131.84	-46.8336
-63.95	-46.8245		-131.83	-46.8412
-63.94	-46.8184		-131.82	-46.826
-63.93	-46.8184		-131.81	-46.8184
-63.92	-46.8184		-131.8	-46.8336
-63.91	-46.8062		-131.79	-46.8412
-63.9	-46.8062		-131.78	-46.8336
-63.89	-46.7939		-131.77	-46.8489
-63.88	-46.7939		-131.76	-46.8412
-63.87	-46.7878		-131.75	-46.8412
-63.86	-46.7756		-131.74	-46.8412
-63.85	-46.7939		-131.73	-46.8336
-63.84	-46.7817		-131.72	-46.8412
-63.83	-46.7878		-131.71	-46.8565
-63.82	-46.7939		-131.7	-46.8336
-63.81	-46.7695		-131.69	-46.8489
-63.8	-46.7634		-131.68	-46.8489
-63.79	-46.7756		-131.67	-46.8336
-63.78	-46.7634		-131.66	-46.8412
-63.77	-46.7695		-131.65	-46.8412
-63.76	-46.7878		-131.64	-46.8412
-63.75	-46.7573		-131.63	-46.8489
-63.74	-46.7512		-131.62	-46.8489
-63.73	-46.7451		-131.61	-46.8336
-63.72	-46.7512		-131.6	-46.8412
-63.71	-46.7451		-131.59	-46.8412
-63.7	-46.7512		-131.58	-46.8336
-63.69	-46.7451		-131.57	-46.8412
-63.68	-46.7329		-131.56	-46.8489
-63.67	-46.7512		-131.55	-46.8336
-63.66	-46.739		-131.54	-46.8336
-63.65	-46.739		-131.53	-46.8336
-63.64	-46.7512		-131.52	-46.8336
-63.63	-46.7512		-131.51	-46.8336
-63.62	-46.7146		-131.5	-46.8336
-63.61	-46.7268		-131.49	-46.826
-63.6	-46.7451		-131.48	-46.8107
-63.59	-46.7268		-131.47	-46.826
-63.58	-46.7085		-131.46	-46.8184
-63.57	-46.739		-131.45	-46.8336
-63.56	-46.7085		-131.44	-46.826
-63.55	-46.7024		-131.43	-46.8107
-63.54	-46.7207		-131.42	-46.8184
-63.53	-46.7146		-131.41	-46.8184
-63.52	-46.7024		-131.4	-46.826
-63.51	-46.7207		-131.39	-46.826
-63.5	-46.7146		-131.38	-46.8412
-63.49	-46.7085		-131.37	-46.826
-63.48	-46.7146		-131.36	-46.8336
-63.47	-46.7146		-131.35	-46.8184
-63.46	-46.6963		-131.34	-46.8184
-63.45	-46.7207		-131.33	-46.8107
-63.44	-46.7085		-131.32	-46.8336
-63.43	-46.7024		-131.31	-46.826
-63.42	-46.6841		-131.3	-46.8107
-63.41	-46.6963		-131.29	-46.8031
-63.4	-46.6841		-131.28	-46.8031
-63.39	-46.678		-131.27	-46.7955
-63.38	-46.6902		-131.26	-46.8184
-63.37	-46.6719		-131.25	-46.8184
-63.36	-46.6841		-131.24	-46.8031
-63.35	-46.6902		-131.23	-46.8107
-63.34	-46.6902		-131.22	-46.7955
-63.33	-46.678		-131.21	-46.8031
-63.32	-46.6841		-131.2	-46.7955
-63.31	-46.6902		-131.19	-46.8107
-63.3	-46.678		-131.18	-46.8107
-63.29	-46.678		-131.17	-46.8184
-63.28	-46.6658		-131.16	-46.8031
-63.27	-46.6536		-131.15	-46.8107
-63.26	-46.6658		-131.14	-46.8184
-63.25	-46.6475		-131.13	-46.8031
-63.24	-46.6475		-131.12	-46.7802
-63.23	-46.6536		-131.11	-46.8184
-63.22	-46.6658		-131.1	-46.8184
-63.21	-46.6475		-131.09	-46.8184
-63.2	-46.6597		-131.08	-46.8107
-63.19	-46.6475		-131.07	-46.8031
-63.18	-46.6536		-131.06	-46.8031
-63.17	-46.6536		-131.05	-46.7878
-63.16	-46.6536		-131.04	-46.7802
-63.15	-46.6597		-131.03	-46.7955
-63.14	-46.6353		-131.02	-46.7955
-63.13	-46.6353		-131.01	-46.8031
-63.12	-46.6536		-131	-46.7955
-63.11	-46.6353		-130.99	-46.8031
-63.1	-46.6414		-130.98	-46.7955
-63.09	-46.6475		-130.97	-46.7726
-63.08	-46.623		-130.96	-46.8031
-63.07	-46.6353		-130.95	-46.7955
-63.06	-46.6414		-130.94	-46.7878
-63.05	-46.6169		-130.93	-46.7802
-63.04	-46.6169		-130.92	-46.7726
-63.03	-46.623		-130.91	-46.7802
-63.02	-46.6108		-130.9	-46.7726
-63.01	-46.5986		-130.89	-46.7726
-63	-46.623		-130.88	-46.7878
-62.99	-46.623		-130.87	-46.7726
-62.98	-46.6169		-130.86	-46.765
-62.97	-46.5986		-130.85	-46.7726
-62.96	-46.5986		-130.84	-46.7802
-62.95	-46.5986		-130.83	-46.7726
-62.94	-46.6108		-130.82	-46.7726
-62.93	-46.5864		-130.81	-46.765
-62.92	-46.6047		-130.8	-46.7878
-62.91	-46.5742		-130.79	-46.7573
-62.9	-46.5986		-130.78	-46.7802
-62.89	-46.5986		-130.77	-46.7573
-62.88	-46.5803		-130.76	-46.765
-62.87	-46.5986		-130.75	-46.7573
-62.86	-46.5864		-130.74	-46.7573
-62.85	-46.5864		-130.73	-46.7573
-62.84	-46.5742		-130.72	-46.7573
-62.83	-46.5742		-130.71	-46.7497
-62.82	-46.5742		-130.7	-46.7573
-62.81	-46.562		-130.69	-46.765
-62.8	-46.5681		-130.68	-46.7497
-62.79	-46.562		-130.67	-46.765
-62.78	-46.562		-130.66	-46.7421
-62.77	-46.5559		-130.65	-46.7421
-62.76	-46.5559		-130.64	-46.7497
-62.75	-46.562		-130.63	-46.7421
-62.74	-46.5559		-130.62	-46.7421
-62.73	-46.5559		-130.61	-46.7573
-62.72	-46.5437		-130.6	-46.7573
-62.71	-46.5437		-130.59	-46.7497
-62.7	-46.5376		-130.58	-46.7497
-62.69	-46.5498		-130.57	-46.7573
-62.68	-46.5376		-130.56	-46.7497
-62.67	-46.5437		-130.55	-46.7497
-62.66	-46.5254		-130.54	-46.7344
-62.65	-46.5254		-130.53	-46.7726
-62.64	-46.5376		-130.52	-46.7497
-62.63	-46.5254		-130.51	-46.7573
-62.62	-46.5315		-130.5	-46.7497
-62.61	-46.5376		-130.49	-46.7344
-62.6	-46.5376		-130.48	-46.7344
-62.59	-46.5254		-130.47	-46.7344
-62.58	-46.5376		-130.46	-46.7421
-62.57	-46.5376		-130.45	-46.7192
-62.56	-46.5193		-130.44	-46.7497
-62.55	-46.5315		-130.43	-46.7192
-62.54	-46.5376		-130.42	-46.7192
-62.53	-46.5132		-130.41	-46.7421
-62.52	-46.5376		-130.4	-46.7268
-62.51	-46.5132		-130.39	-46.7115
-62.5	-46.5071		-130.38	-46.7268
-62.49	-46.5254		-130.37	-46.7192
-62.48	-46.5193		-130.36	-46.7039
-62.47	-46.5193		-130.35	-46.7039
-62.46	-46.5071		-130.34	-46.7192
-62.45	-46.5254		-130.33	-46.6963
-62.44	-46.501		-130.32	-46.6963
-62.43	-46.501		-130.31	-46.7192
-62.42	-46.5193		-130.3	-46.7039
-62.41	-46.4888		-130.29	-46.7115
-62.4	-46.4949		-130.28	-46.7039
-62.39	-46.4949		-130.27	-46.7192
-62.38	-46.4888		-130.26	-46.7115
-62.37	-46.501		-130.25	-46.7039
-62.36	-46.4888		-130.24	-46.6887
-62.35	-46.5071		-130.23	-46.6963
-62.34	-46.4766		-130.22	-46.6963
-62.33	-46.4888		-130.21	-46.7115
-62.32	-46.5193		-130.2	-46.7039
-62.31	-46.4705		-130.19	-46.681
-62.3	-46.4827		-130.18	-46.6963
-62.29	-46.4888		-130.17	-46.6963
-62.28	-46.4705		-130.16	-46.681
-62.27	-46.4705		-130.15	-46.6963
-62.26	-46.4583		-130.14	-46.6887
-62.25	-46.4705		-130.13	-46.6658
-62.24	-46.4705		-130.12	-46.6887
-62.23	-46.4705		-130.11	-46.6963
-62.22	-46.4644		-130.1	-46.6658
-62.21	-46.4521		-130.09	-46.681
-62.2	-46.4644		-130.08	-46.6887
-62.19	-46.446		-130.07	-46.6734
-62.18	-46.4216		-130.06	-46.6734
-62.17	-46.4521		-130.05	-46.6658
-62.16	-46.4216		-130.04	-46.6581
-62.15	-46.4277		-130.03	-46.6581
-62.14	-46.4277		-130.02	-46.6581
-62.13	-46.4338		-130.01	-46.6581
-62.12	-46.446		-130	-46.6505
-62.11	-46.4094		-129.99	-46.6658
-62.1	-46.4155		-129.98	-46.6429
-62.09	-46.4094		-129.97	-46.6429
-62.08	-46.3911		-129.96	-46.6581
-62.07	-46.3911		-129.95	-46.6658
-62.06	-46.4094		-129.94	-46.6505
-62.05	-46.4094		-129.93	-46.6429
-62.04	-46.4033		-129.92	-46.6581
-62.03	-46.385		-129.91	-46.6505
-62.02	-46.3972		-129.9	-46.6429
-62.01	-46.3972		-129.89	-46.6505
-62	-46.4033		-129.88	-46.6429
-61.99	-46.3911		-129.87	-46.6276
-61.98	-46.3972		-129.86	-46.6429
-61.97	-46.4399		-129.85	-46.6353
-61.96	-46.4094		-129.84	-46.6353
-61.95	-46.4033		-129.83	-46.6353
-61.94	-46.4094		-129.82	-46.6353
-61.93	-46.3972		-129.81	-46.6429
-61.92	-46.3972		-129.8	-46.6276
-61.91	-46.3789		-129.79	-46.6429
-61.9	-46.3789		-129.78	-46.6276
-61.89	-46.385		-129.77	-46.62
-61.88	-46.385		-129.76	-46.6276
-61.87	-46.3911		-129.75	-46.62
-61.86	-46.3728		-129.74	-46.62
-61.85	-46.3606		-129.73	-46.6276
-61.84	-46.3606		-129.72	-46.6124
-61.83	-46.3728		-129.71	-46.6276
-61.82	-46.3667		-129.7	-46.6353
-61.81	-46.3484		-129.69	-46.62
-61.8	-46.3606		-129.68	-46.6047
-61.79	-46.3362		-129.67	-46.62
-61.78	-46.3423		-129.66	-46.6276
-61.77	-46.3423		-129.65	-46.6047
-61.76	-46.3362		-129.64	-46.6124
-61.75	-46.3484		-129.63	-46.62
-61.74	-46.3545		-129.62	-46.62
-61.73	-46.3362		-129.61	-46.6276
-61.72	-46.3545		-129.6	-46.62
-61.71	-46.3301		-129.59	-46.6429
-61.7	-46.3362		-129.58	-46.5895
-61.69	-46.3362		-129.57	-46.62
-61.68	-46.3423		-129.56	-46.6124
-61.67	-46.3423		-129.55	-46.6047
-61.66	-46.3423		-129.54	-46.5818
-61.65	-46.3118		-129.53	-46.6124
-61.64	-46.3179		-129.52	-46.5971
-61.63	-46.324		-129.51	-46.5895
-61.62	-46.324		-129.5	-46.5895
-61.61	-46.3179		-129.49	-46.5818
-61.6	-46.3301		-129.48	-46.5742
-61.59	-46.3179		-129.47	-46.5666
-61.58	-46.3057		-129.46	-46.5971
-61.57	-46.3301		-129.45	-46.5666
-61.56	-46.3057		-129.44	-46.5895
-61.55	-46.2935		-129.43	-46.6047
-61.54	-46.3118		-129.42	-46.559
-61.53	-46.3057		-129.41	-46.5742
-61.52	-46.3057		-129.4	-46.5971
-61.51	-46.2935		-129.39	-46.5818
-61.5	-46.2935		-129.38	-46.5666
-61.49	-46.2874		-129.37	-46.5742
-61.48	-46.2751		-129.36	-46.5742
-61.47	-46.2751		-129.35	-46.5437
-61.46	-46.2751		-129.34	-46.5742
-61.45	-46.269		-129.33	-46.5742
-61.44	-46.2507		-129.32	-46.5666
-61.43	-46.2629		-129.31	-46.5666
-61.42	-46.2507		-129.3	-46.5742
-61.41	-46.2507		-129.29	-46.5666
-61.4	-46.2813		-129.28	-46.559
-61.39	-46.269		-129.27	-46.5742
-61.38	-46.269		-129.26	-46.5513
-61.37	-46.2629		-129.25	-46.5666
-61.36	-46.2568		-129.24	-46.5666
-61.35	-46.2568		-129.23	-46.5513
-61.34	-46.2568		-129.22	-46.5437
-61.33	-46.2568		-129.21	-46.559
-61.32	-46.2568		-129.2	-46.5361
-61.31	-46.2446		-129.19	-46.5513
-61.3	-46.2568		-129.18	-46.5437
-61.29	-46.2507		-129.17	-46.5513
-61.28	-46.2446		-129.16	-46.5437
-61.27	-46.2385		-129.15	-46.5284
-61.26	-46.2507		-129.14	-46.5284
-61.25	-46.2324		-129.13	-46.5284
-61.24	-46.2202		-129.12	-46.5208
-61.23	-46.2263		-129.11	-46.5361
-61.22	-46.2324		-129.1	-46.5437
-61.21	-46.2202		-129.09	-46.5361
-61.2	-46.2202		-129.08	-46.5361
-61.19	-46.2202		-129.07	-46.5361
-61.18	-46.2141		-129.06	-46.5284
-61.17	-46.2324		-129.05	-46.5284
-61.16	-46.2202		-129.04	-46.5284
-61.15	-46.2446		-129.03	-46.5361
-61.14	-46.2263		-129.02	-46.5513
-61.13	-46.2385		-129.01	-46.5208
-61.12	-46.2446		-129	-46.5361
-61.11	-46.208		-128.99	-46.5208
-61.1	-46.2263		-128.98	-46.5208
-61.09	-46.2385		-128.97	-46.5284
-61.08	-46.2263		-128.96	-46.5132
-61.07	-46.2446		-128.95	-46.5056
-61.06	-46.2446		-128.94	-46.5208
-61.05	-46.2446		-128.93	-46.4903
-61.04	-46.2263		-128.92	-46.4903
-61.03	-46.2446		-128.91	-46.4979
-61.02	-46.2385		-128.9	-46.4903
-61.01	-46.2141		-128.89	-46.475
-61	-46.2446		-128.88	-46.4979
-60.99	-46.2202		-128.87	-46.4827
-60.98	-46.2141		-128.86	-46.4903
-60.97	-46.2385		-128.85	-46.475
-60.96	-46.2324		-128.84	-46.4903
-60.95	-46.208		-128.83	-46.475
-60.94	-46.2141		-128.82	-46.4598
-60.93	-46.2202		-128.81	-46.475
-60.92	-46.2141		-128.8	-46.4598
-60.91	-46.2141		-128.79	-46.4598
-60.9	-46.2324		-128.78	-46.4521
-60.89	-46.2202		-128.77	-46.4674
-60.88	-46.208		-128.76	-46.4445
-60.87	-46.2019		-128.75	-46.4521
-60.86	-46.2141		-128.74	-46.4521
-60.85	-46.2019		-128.73	-46.4521
-60.84	-46.1775		-128.72	-46.4521
-60.83	-46.2202		-128.71	-46.4521
-60.82	-46.2019		-128.7	-46.4445
-60.81	-46.1836		-128.69	-46.4293
-60.8	-46.1958		-128.68	-46.4598
-60.79	-46.1958		-128.67	-46.4521
-60.78	-46.1836		-128.66	-46.4445
-60.77	-46.1958		-128.65	-46.4521
-60.76	-46.1958		-128.64	-46.4445
-60.75	-46.1775		-128.63	-46.4369
-60.74	-46.1897		-128.62	-46.4369
-60.73	-46.1897		-128.61	-46.4293
-60.72	-46.1653		-128.6	-46.4216
-60.71	-46.1775		-128.59	-46.4216
-60.7	-46.2019		-128.58	-46.4216
-60.69	-46.1775		-128.57	-46.4216
-60.68	-46.1592		-128.56	-46.4064
-60.67	-46.1531		-128.55	-46.3987
-60.66	-46.1714		-128.54	-46.4216
-60.65	-46.147		-128.53	-46.3911
-60.64	-46.1409		-128.52	-46.414
-60.63	-46.1653		-128.51	-46.4216
-60.62	-46.1531		-128.5	-46.3987
-60.61	-46.147		-128.49	-46.4064
-60.6	-46.1531		-128.48	-46.414
-60.59	-46.1592		-128.47	-46.3987
-60.58	-46.1348		-128.46	-46.3911
-60.57	-46.147		-128.45	-46.3987
-60.56	-46.1531		-128.44	-46.3987
-60.55	-46.1226		-128.43	-46.3911
-60.54	-46.1226		-128.42	-46.3987
-60.53	-46.1348		-128.41	-46.3987
-60.52	-46.1287		-128.4	-46.3835
-60.51	-46.1226		-128.39	-46.3759
-60.5	-46.1226		-128.38	-46.3759
-60.49	-46.1531		-128.37	-46.3835
-60.48	-46.1165		-128.36	-46.3835
-60.47	-46.147		-128.35	-46.3911
-60.46	-46.1287		-128.34	-46.3759
-60.45	-46.1409		-128.33	-46.3759
-60.44	-46.1287		-128.32	-46.3759
-60.43	-46.1287		-128.31	-46.3606
-60.42	-46.1287		-128.3	-46.3682
-60.41	-46.1104		-128.29	-46.3682
-60.4	-46.1226		-128.28	-46.3682
-60.39	-46.1287		-128.27	-46.3759
-60.38	-46.1042		-128.26	-46.3453
-60.37	-46.092		-128.25	-46.3606
-60.36	-46.1104		-128.24	-46.353
-60.35	-46.0859		-128.23	-46.353
-60.34	-46.1104		-128.22	-46.3606
-60.33	-46.1042		-128.21	-46.3759
-60.32	-46.0981		-128.2	-46.3682
-60.31	-46.1042		-128.19	-46.353
-60.3	-46.1042		-128.18	-46.353
-60.29	-46.092		-128.17	-46.3453
-60.28	-46.0798		-128.16	-46.3453
-60.27	-46.0981		-128.15	-46.3453
-60.26	-46.0737		-128.14	-46.3453
-60.25	-46.0737		-128.13	-46.3606
-60.24	-46.0676		-128.12	-46.353
-60.23	-46.0859		-128.11	-46.3453
-60.22	-46.0737		-128.1	-46.353
-60.21	-46.0798		-128.09	-46.3377
-60.2	-46.0798		-128.08	-46.3453
-60.19	-46.0981		-128.07	-46.353
-60.18	-46.0737		-128.06	-46.3224
-60.17	-46.0676		-128.05	-46.3377
-60.16	-46.0798		-128.04	-46.3224
-60.15	-46.0554		-128.03	-46.3224
-60.14	-46.0432		-128.02	-46.3072
-60.13	-46.0676		-128.01	-46.3301
-60.12	-46.0737		-128	-46.3072
-60.11	-46.0554		-127.99	-46.3072
-60.1	-46.0676		-127.98	-46.3148
-60.09	-46.0676		-127.97	-46.2996
-60.08	-46.0554		-127.96	-46.3148
-60.07	-46.0676		-127.95	-46.3224
-60.06	-46.0554		-127.94	-46.3072
-60.05	-46.0554		-127.93	-46.3148
-60.04	-46.0554		-127.92	-46.3072
-60.03	-46.0554		-127.91	-46.2919
-60.02	-46.0676		-127.9	-46.2919
-60.01	-46.0493		-127.89	-46.2996
-60	-46.0493		-127.88	-46.2996
-59.99	-46.0615		-127.87	-46.2919
-59.98	-46.0371		-127.86	-46.2996
-59.97	-46.0432		-127.85	-46.3072
-59.96	-46.0432		-127.84	-46.2843
-59.95	-46.0493		-127.83	-46.2996
-59.94	-46.031		-127.82	-46.2996
-59.93	-46.0493		-127.81	-46.2767
-59.92	-46.0371		-127.8	-46.2767
-59.91	-46.0188		-127.79	-46.2767
-59.9	-46.0371		-127.78	-46.2614
-59.89	-46.031		-127.77	-46.269
-59.88	-46.0249		-127.76	-46.2767
-59.87	-46.0188		-127.75	-46.2538
-59.86	-46.0249		-127.74	-46.2614
-59.85	-46.031		-127.73	-46.269
-59.84	-46.031		-127.72	-46.2462
-59.83	-46.0371		-127.71	-46.2462
-59.82	-46.031		-127.7	-46.2385
-59.81	-46.0127		-127.69	-46.2309
-59.8	-46.0188		-127.68	-46.2462
-59.79	-46.0127		-127.67	-46.2538
-59.78	-45.9944		-127.66	-46.2462
-59.77	-46.0005		-127.65	-46.2385
-59.76	-46.031		-127.64	-46.2309
-59.75	-46.0066		-127.63	-46.2385
-59.74	-46.0188		-127.62	-46.2309
-59.73	-46.0188		-127.61	-46.2309
-59.72	-46.0127		-127.6	-46.2385
-59.71	-45.9944		-127.59	-46.2233
-59.7	-46.0066		-127.58	-46.2233
-59.69	-45.9944		-127.57	-46.2309
-59.68	-45.9883		-127.56	-46.2385
-59.67	-45.9822		-127.55	-46.208
-59.66	-45.9883		-127.54	-46.2156
-59.65	-45.97		-127.53	-46.2156
-59.64	-45.9883		-127.52	-46.1927
-59.63	-45.97		-127.51	-46.2156
-59.62	-45.9761		-127.5	-46.2156
-59.61	-45.9639		-127.49	-46.1851
-59.6	-45.9822		-127.48	-46.208
-59.59	-45.9822		-127.47	-46.2004
-59.58	-45.9639		-127.46	-46.1699
-59.57	-45.9883		-127.45	-46.1927
-59.56	-45.9822		-127.44	-46.1851
-59.55	-45.9761		-127.43	-46.1622
-59.54	-45.97		-127.42	-46.1927
-59.53	-45.97		-127.41	-46.1775
-59.52	-45.9639		-127.4	-46.1393
-59.51	-45.9578		-127.39	-46.1699
-59.5	-45.9639		-127.38	-46.1699
-59.49	-45.97		-127.37	-46.1699
-59.48	-45.9639		-127.36	-46.1622
-59.47	-45.9639		-127.35	-46.1622
-59.46	-45.9578		-127.34	-46.147
-59.45	-45.9517		-127.33	-46.1699
-59.44	-45.9517		-127.32	-46.1699
-59.43	-45.9456		-127.31	-46.1546
-59.42	-45.9639		-127.3	-46.1546
-59.41	-45.9456		-127.29	-46.1546
-59.4	-45.9517		-127.28	-46.1622
-59.39	-45.9578		-127.27	-46.1699
-59.38	-45.9456		-127.26	-46.1546
-59.37	-45.915		-127.25	-46.147
-59.36	-45.9334		-127.24	-46.1546
-59.35	-45.915		-127.23	-46.1622
-59.34	-45.9211		-127.22	-46.1546
-59.33	-45.9211		-127.21	-46.1546
-59.32	-45.9211		-127.2	-46.1393
-59.31	-45.9028		-127.19	-46.1393
-59.3	-45.9334		-127.18	-46.147
-59.29	-45.9395		-127.17	-46.1317
-59.28	-45.9089		-127.16	-46.147
-59.27	-45.915		-127.15	-46.147
-59.26	-45.9334		-127.14	-46.1317
-59.25	-45.9028		-127.13	-46.1241
-59.24	-45.9211		-127.12	-46.1241
-59.23	-45.9395		-127.11	-46.1393
-59.22	-45.9089		-127.1	-46.147
-59.21	-45.9211		-127.09	-46.147
-59.2	-45.9028		-127.08	-46.1317
-59.19	-45.9028		-127.07	-46.1393
-59.18	-45.915		-127.06	-46.1241
-59.17	-45.8906		-127.05	-46.1088
-59.16	-45.9028		-127.04	-46.1393
-59.15	-45.9089		-127.03	-46.1241
-59.14	-45.8967		-127.02	-46.1241
-59.13	-45.8784		-127.01	-46.1088
-59.12	-45.915		-127	-46.1165
-59.11	-45.8906		-126.99	-46.0936
-59.1	-45.8845		-126.98	-46.1088
-59.09	-45.9028		-126.97	-46.1012
-59.08	-45.8967		-126.96	-46.1012
-59.07	-45.8906		-126.95	-46.1088
-59.06	-45.8784		-126.94	-46.1088
-59.05	-45.8906		-126.93	-46.0859
-59.04	-45.8601		-126.92	-46.0859
-59.03	-45.8906		-126.91	-46.0859
-59.02	-45.8784		-126.9	-46.0707
-59.01	-45.8479		-126.89	-46.0859
-59	-45.8784		-126.88	-46.0859
-58.99	-45.854		-126.87	-46.0783
-58.98	-45.854		-126.86	-46.1012
-58.97	-45.8662		-126.85	-46.0631
-58.96	-45.8601		-126.84	-46.0478
-58.95	-45.8479		-126.83	-46.0783
-58.94	-45.8357		-126.82	-46.0783
-58.93	-45.8479		-126.81	-46.0631
-58.92	-45.8357		-126.8	-46.0936
-58.91	-45.8113		-126.79	-46.0707
-58.9	-45.8357		-126.78	-46.0631
-58.89	-45.8296		-126.77	-46.0707
-58.88	-45.8113		-126.76	-46.0707
-58.87	-45.8235		-126.75	-46.0707
-58.86	-45.8235		-126.74	-46.0783
-58.85	-45.8235		-126.73	-46.0936
-58.84	-45.8052		-126.72	-46.0783
-58.83	-45.8174		-126.71	-46.0936
-58.82	-45.8235		-126.7	-46.0859
-58.81	-45.8052		-126.69	-46.0859
-58.8	-45.8052		-126.68	-46.0783
-58.79	-45.793		-126.67	-46.0936
-58.78	-45.7991		-126.66	-46.0859
-58.77	-45.793		-126.65	-46.0707
-58.76	-45.7869		-126.64	-46.0859
-58.75	-45.793		-126.63	-46.0859
-58.74	-45.7808		-126.62	-46.0554
-58.73	-45.793		-126.61	-46.0783
-58.72	-45.793		-126.6	-46.0707
-58.71	-45.7747		-126.59	-46.0631
-58.7	-45.7869		-126.58	-46.0783
-58.69	-45.7686		-126.57	-46.0554
-58.68	-45.7625		-126.56	-46.0478
-58.67	-45.7625		-126.55	-46.0554
-58.66	-45.7686		-126.54	-46.0631
-58.65	-45.7625		-126.53	-46.0402
-58.64	-45.7808		-126.52	-46.0554
-58.63	-45.7686		-126.51	-46.0402
-58.62	-45.7502		-126.5	-46.0325
-58.61	-45.7563		-126.49	-46.0249
-58.6	-45.7625		-126.48	-46.0402
-58.59	-45.7197		-126.47	-46.0325
-58.58	-45.7625		-126.46	-46.0402
-58.57	-45.7441		-126.45	-46.0325
-58.56	-45.738		-126.44	-46.0249
-58.55	-45.7686		-126.43	-46.0249
-58.54	-45.7502		-126.42	-46.0173
-58.53	-45.7319		-126.41	-46.0325
-58.52	-45.7441		-126.4	-45.9944
-58.51	-45.738		-126.39	-46.0096
-58.5	-45.7258		-126.38	-46.0096
-58.49	-45.7319		-126.37	-45.9868
-58.48	-45.7441		-126.36	-46.0249
-58.47	-45.7319		-126.35	-46.0096
-58.46	-45.7319		-126.34	-46.0173
-58.45	-45.7197		-126.33	-46.0173
-58.44	-45.7014		-126.32	-46.0173
-58.43	-45.7075		-126.31	-45.9868
-58.42	-45.7014		-126.3	-45.9868
-58.41	-45.7136		-126.29	-46.0096
-58.4	-45.7075		-126.28	-45.9944
-58.39	-45.7075		-126.27	-45.9944
-58.38	-45.6892		-126.26	-45.9868
-58.37	-45.7014		-126.25	-45.9791
-58.36	-45.6953		-126.24	-45.9791
-58.35	-45.6831		-126.23	-45.9791
-58.34	-45.6953		-126.22	-45.9791
-58.33	-45.6892		-126.21	-45.9791
-58.32	-45.6892		-126.2	-45.9868
-58.31	-45.6953		-126.19	-45.9639
-58.3	-45.6953		-126.18	-45.9562
-58.29	-45.6709		-126.17	-45.9791
-58.28	-45.6648		-126.16	-45.9791
-58.27	-45.6831		-126.15	-45.9562
-58.26	-45.6709		-126.14	-45.9639
-58.25	-45.6648		-126.13	-45.9868
-58.24	-45.677		-126.12	-45.9791
-58.23	-45.6404		-126.11	-45.9639
-58.22	-45.6526		-126.1	-45.9791
-58.21	-45.6465		-126.09	-45.9715
-58.2	-45.6526		-126.08	-45.9639
-58.19	-45.6465		-126.07	-45.9639
-58.18	-45.6404		-126.06	-45.9715
-58.17	-45.6404		-126.05	-45.9639
-58.16	-45.6282		-126.04	-45.9562
-58.15	-45.6465		-126.03	-45.9639
-58.14	-45.6343		-126.02	-45.9334
-58.13	-45.616		-126.01	-45.941
-58.12	-45.6221		-126	-45.9562
-58.11	-45.6282		-125.99	-45.9334
-58.1	-45.616		-125.98	-45.9486
-58.09	-45.616		-125.97	-45.941
-58.08	-45.6099		-125.96	-45.9334
-58.07	-45.6099		-125.95	-45.9334
-58.06	-45.6038		-125.94	-45.941
-58.05	-45.616		-125.93	-45.9257
-58.04	-45.6038		-125.92	-45.9181
-58.03	-45.5977		-125.91	-45.9334
-58.02	-45.5977		-125.9	-45.9334
-58.01	-45.6099		-125.89	-45.9257
-58	-45.5977		-125.88	-45.9257
-57.99	-45.5916		-125.87	-45.9334
-57.98	-45.6099		-125.86	-45.9181
-57.97	-45.5916		-125.85	-45.9257
-57.96	-45.5916		-125.84	-45.9486
-57.95	-45.5732		-125.83	-45.9562
-57.94	-45.5916		-125.82	-45.9486
-57.93	-45.5671		-125.81	-45.9486
-57.92	-45.5671		-125.8	-45.9334
-57.91	-45.5732		-125.79	-45.9257
-57.9	-45.5732		-125.78	-45.9562
-57.89	-45.561		-125.77	-45.9486
-57.88	-45.561		-125.76	-45.9334
-57.87	-45.561		-125.75	-45.9257
-57.86	-45.561		-125.74	-45.941
-57.85	-45.5671		-125.73	-45.9257
-57.84	-45.5427		-125.72	-45.941
-57.83	-45.5488		-125.71	-45.9257
-57.82	-45.5488		-125.7	-45.9181
-57.81	-45.5671		-125.69	-45.9334
-57.8	-45.5488		-125.68	-45.9105
-57.79	-45.5366		-125.67	-45.9105
-57.78	-45.5488		-125.66	-45.9105
-57.77	-45.5366		-125.65	-45.9028
-57.76	-45.5366		-125.64	-45.8952
-57.75	-45.5427		-125.63	-45.9257
-57.74	-45.5427		-125.62	-45.9105
-57.73	-45.5183		-125.61	-45.9028
-57.72	-45.5244		-125.6	-45.9257
-57.71	-45.5061		-125.59	-45.9105
-57.7	-45.4939		-125.58	-45.8876
-57.69	-45.5		-125.57	-45.9028
-57.68	-45.4939		-125.56	-45.8952
-57.67	-45.4878		-125.55	-45.8723
-57.66	-45.4878		-125.54	-45.8952
-57.65	-45.4817		-125.53	-45.9028
-57.64	-45.4817		-125.52	-45.8952
-57.63	-45.4695		-125.51	-45.9028
-57.62	-45.4634		-125.5	-45.9028
-57.61	-45.4817		-125.49	-45.9028
-57.6	-45.4634		-125.48	-45.9028
-57.59	-45.4573		-125.47	-45.8876
-57.58	-45.4573		-125.46	-45.8799
-57.57	-45.4634		-125.45	-45.8876
-57.56	-45.4512		-125.44	-45.8952
-57.55	-45.4451		-125.43	-45.8723
-57.54	-45.4573		-125.42	-45.8799
-57.53	-45.4512		-125.41	-45.8876
-57.52	-45.4573		-125.4	-45.8876
-57.51	-45.4512		-125.39	-45.8723
-57.5	-45.4512		-125.38	-45.8723
-57.49	-45.4573		-125.37	-45.8723
-57.48	-45.4268		-125.36	-45.8723
-57.47	-45.439		-125.35	-45.8647
-57.46	-45.439		-125.34	-45.8647
-57.45	-45.4329		-125.33	-45.8342
-57.44	-45.4512		-125.32	-45.8647
-57.43	-45.4268		-125.31	-45.8418
-57.42	-45.4329		-125.3	-45.8265
-57.41	-45.4329		-125.29	-45.8418
-57.4	-45.4207		-125.28	-45.8418
-57.39	-45.4207		-125.27	-45.8494
-57.38	-45.4146		-125.26	-45.8342
-57.37	-45.4146		-125.25	-45.8265
-57.36	-45.3962		-125.24	-45.8571
-57.35	-45.4023		-125.23	-45.8647
-57.34	-45.4207		-125.22	-45.8494
-57.33	-45.3962		-125.21	-45.8571
-57.32	-45.3901		-125.2	-45.8494
-57.31	-45.3962		-125.19	-45.8494
-57.3	-45.384		-125.18	-45.8265
-57.29	-45.3901		-125.17	-45.8418
-57.28	-45.3962		-125.16	-45.8494
-57.27	-45.3779		-125.15	-45.8265
-57.26	-45.384		-125.14	-45.8494
-57.25	-45.3718		-125.13	-45.8265
-57.24	-45.3779		-125.12	-45.8265
-57.23	-45.3535		-125.11	-45.8418
-57.22	-45.3718		-125.1	-45.8418
-57.21	-45.3657		-125.09	-45.8113
-57.2	-45.3474		-125.08	-45.8265
-57.19	-45.3657		-125.07	-45.8418
-57.18	-45.3596		-125.06	-45.8265
-57.17	-45.3474		-125.05	-45.8418
-57.16	-45.3718		-125.04	-45.8418
-57.15	-45.3535		-125.03	-45.8189
-57.14	-45.3535		-125.02	-45.8037
-57.13	-45.3657		-125.01	-45.8113
-57.12	-45.3718		-125	-45.8037
-57.11	-45.3413		-124.99	-45.796
-57.1	-45.3474		-124.98	-45.8265
-57.09	-45.3535		-124.97	-45.7884
-57.08	-45.3352		-124.96	-45.8037
-57.07	-45.3413		-124.95	-45.8113
-57.06	-45.3169		-124.94	-45.796
-57.05	-45.3291		-124.93	-45.7808
-57.04	-45.323		-124.92	-45.8037
-57.03	-45.3169		-124.91	-45.7808
-57.02	-45.323		-124.9	-45.7884
-57.01	-45.3169		-124.89	-45.8113
-57	-45.3108		-124.88	-45.796
-56.99	-45.3169		-124.87	-45.7731
-56.98	-45.3047		-124.86	-45.8037
-56.97	-45.323		-124.85	-45.8113
-56.96	-45.3108		-124.84	-45.7884
-56.95	-45.3108		-124.83	-45.796
-56.94	-45.3108		-124.82	-45.796
-56.93	-45.2925		-124.81	-45.7884
-56.92	-45.3108		-124.8	-45.7884
-56.91	-45.2925		-124.79	-45.7884
-56.9	-45.2986		-124.78	-45.7731
-56.89	-45.2803		-124.77	-45.7808
-56.88	-45.2742		-124.76	-45.7808
-56.87	-45.262		-124.75	-45.7655
-56.86	-45.2559		-124.74	-45.7731
-56.85	-45.2681		-124.73	-45.7579
-56.84	-45.2803		-124.72	-45.7731
-56.83	-45.2498		-124.71	-45.7502
-56.82	-45.2742		-124.7	-45.7808
-56.81	-45.262		-124.69	-45.7579
-56.8	-45.2559		-124.68	-45.7426
-56.79	-45.262		-124.67	-45.7731
-56.78	-45.2314		-124.66	-45.7579
-56.77	-45.2559		-124.65	-45.7655
-56.76	-45.2498		-124.64	-45.7655
-56.75	-45.2559		-124.63	-45.7655
-56.74	-45.2375		-124.62	-45.7731
-56.73	-45.2498		-124.61	-45.7655
-56.72	-45.2498		-124.6	-45.7579
-56.71	-45.2192		-124.59	-45.7579
-56.7	-45.2437		-124.58	-45.7655
-56.69	-45.2375		-124.57	-45.7731
-56.68	-45.2314		-124.56	-45.7655
-56.67	-45.2314		-124.55	-45.7579
-56.66	-45.2192		-124.54	-45.7579
[truncated: 26,903 more rows]
