# Supplementary material for: Potentiation of neuronal activity by tonic GluD1 current in brain slices
Source: EMBO Rep. 2023 May 8;24(7):e56801. doi: 10.15252/embr.202356801 (PMC10328076; doi:10.15252/embr.202356801)
Supplement: Supplementary file 9 — Source Data for Figure 6 [file EMBR-24-e56801-s001.zip › Figure 6/Figure 6J.xlsx]

## Sheet: Figure 6J
	control			naspm
-10	0.2169	0.2169	10	0	0	10
10	2.8406	0.976364	10	1.46022	0.983217	9
30	6.6296	1.7929	10	3.64667	1.88093	9
50	10.0723	2.20721	10	7.56163	2.48389	9
70	14.4268	2.56731	10	11.0488	2.90113	9
90	18.3947	2.67623	10	13.3288	3.14869	10
110	20.9759	3.01543	10	16.2578	3.71634	10
130	25.0882	3.27677	10	19.0821	3.87654	10
