# Supplementary material for: Potentiation of neuronal activity by tonic GluD1 current in brain slices
Source: EMBO Rep. 2023 May 8;24(7):e56801. doi: 10.15252/embr.202356801 (PMC10328076; doi:10.15252/embr.202356801)
Supplement: Supplementary file 9 — Source Data for Figure 6 [file EMBR-24-e56801-s001.zip › Figure 6/Figure 6G.xlsx]

## Sheet: Figure 6G
control	naspm
-29.73	-28.31
-28.87	-29.51
-46.48	-51.74
-30.54	-31.22
-36.9	-41.05
-31.28	-26.98
-47.07	-45.87
-44.33	-45.06
-38.43	-34.83
