# Supplementary material for: Potentiation of neuronal activity by tonic GluD1 current in brain slices
Source: EMBO Rep. 2023 May 8;24(7):e56801. doi: 10.15252/embr.202356801 (PMC10328076; doi:10.15252/embr.202356801)
Supplement: Supplementary file 9 — Source Data for Figure 6 [file EMBR-24-e56801-s001.zip › Figure 6/Figure 6C.xlsx]

## Sheet: Figure 6C
	control			naspm
-60	-78.4033	6.00204	3	-89.545	2.045	2
-40	-71.204	4.92505	5	-80.27	4.97107	4
-20	-60.1625	2.44674	8	-72.7114	4.31573	7
rb	-53.644	2.36263	10	-60.966	3.97948	10
20	-52.574	2.0789	10	-54.099	3.62303	10
40	-51.597	2.14209	10	-51.228	3.04708	10
60	-50.273	2.04574	10	-49.923	2.84063	10
