# Supplementary material for: Potentiation of neuronal activity by tonic GluD1 current in brain slices
Source: EMBO Rep. 2023 May 8;24(7):e56801. doi: 10.15252/embr.202356801 (PMC10328076; doi:10.15252/embr.202356801)
Supplement: Supplementary file 9 — Source Data for Figure 6 [file EMBR-24-e56801-s001.zip › Figure 6/Figure 6D.xlsx]

## Sheet: Figure 6D
control	naspm	wash
50	90
70	150
0	10	0
0	30
30	50	30
0	50
0	30	10
0	0	0
90	130	70
30	50
