# Supplementary material for: Potentiation of neuronal activity by tonic GluD1 current in brain slices
Source: EMBO Rep. 2023 May 8;24(7):e56801. doi: 10.15252/embr.202356801 (PMC10328076; doi:10.15252/embr.202356801)
Supplement: Supplementary file 9 — Source Data for Figure 6 [file EMBR-24-e56801-s001.zip › Figure 6/FIgure 6H.xlsx]

## Sheet: Figure 6H
control	naspm
238.9	106.6
302.1	312.8
701.4	241.7
444.8	396.5
534.7	310.3
292.4	226.1
401.9	192.5
499.6	520.3
