# Supplementary material for: Potentiation of neuronal activity by tonic GluD1 current in brain slices
Source: EMBO Rep. 2023 May 8;24(7):e56801. doi: 10.15252/embr.202356801 (PMC10328076; doi:10.15252/embr.202356801)
Supplement: Supplementary file 9 — Source Data for Figure 6 [file EMBR-24-e56801-s001.zip › Figure 6/Figure 6I.xlsx]

## Sheet: Figure 6I
control	naspm
84	161.445
41.8525	38.02
38.995	87.715
48.14	58.64
45.8825	79.5
60.9	92.5
66.85	79.2925
47.9425	42.555
