# Supplementary material for: Potentiation of neuronal activity by tonic GluD1 current in brain slices
Source: EMBO Rep. 2023 May 8;24(7):e56801. doi: 10.15252/embr.202356801 (PMC10328076; doi:10.15252/embr.202356801)
Supplement: Supplementary file 9 — Source Data for Figure 6 [file EMBR-24-e56801-s001.zip › Figure 6/Figure 6E.xlsx]

## Sheet: Figure 6E
control	naspm
110.9	125.6
122.8	242.6
12.94	40.07
6.15	128.8
48.3	56.97
77.89	131.7
109.9	264.4
11.04	12.57
152.9	144.1
70.65	70.92
